# Supplementary material for: Resolving intergenotypic Striga resistance in sorghum
Source: J Exp Bot. 2023 Jun 1;74(17):5294–306. doi: 10.1093/jxb/erad210 (PMC10498017; doi:10.1093/jxb/erad210)
Supplement: erad210_suppl_supplementary_Dataset_S1 [file erad210_suppl_supplementary_dataset_s1.xlsx]

## Sheet: All_Modules
	module	variety149639CTRL	variety149639DAI	variety28143DAI	variety28149DAI	variety2814CTRL	variety417243DAI	variety417249DAI	variety41724CTRL	variety98303DAI	variety98309DAI	variety9830CTR	varietyN133DAI	varietyN139DAI	varietyN13CTRL	AveExpr	F	P.Value	adj.P.Val
1	MEthistle1	-0.0327287	-0.0258557	-0.292028	-0.308905	-0.272907	-0.255963	-0.300557	-0.296528	-0.306107	-0.368934	-0.300843	0.0211704	0.0252863	0.00395498	3.70074e-18	243.223	5.92099e-29	4.67759e-27
2	MEdarkolivegreen	-0.0267277	-0.0262536	-0.0141391	0.0031828	4.28963e-05	0.0426768	0.0140369	-0.0252142	-0.344111	-0.392738	-0.385541	0.00280325	-0.0452008	-0.00209455	1.84266e-17	213.531	4.86237e-28	1.92064e-26
3	MEivory	-0.00531229	0.0273757	0.0124664	0.0192222	-0.0407331	-0.250029	-0.262295	-0.310573	-0.27693	-0.353598	-0.287252	0.0142164	0.0257115	0.0215633	8.63507e-18	186.686	4.25244e-27	1.11981e-25
4	MEsienna3	-0.00597706	-0.0140016	0.0683509	0.0647483	0.0264851	-0.360162	-0.354457	-0.35086	-0.0415154	0.0406351	-0.0344702	-0.00879689	0.00835518	-0.0112285	-2.80929e-18	143.551	2.91077e-25	5.74878e-24
5	MEdarkseagreen4	-0.0254175	0.0107876	-0.400048	-0.376665	-0.348179	0.00957101	-0.000540791	0.00438206	-0.0167228	-0.0999185	-0.0491045	0.0075104	-0.00378326	0.0109648	1.42633e-17	106.225	3.58546e-23	5.45311e-22
6	MElightcyan1	0.0286389	0.0274076	-0.346588	-0.331801	-0.236848	-0.222594	-0.20805	-0.136399	0.0742599	0.049364	0.0320035	0.0482427	0.0680331	0.0101299	-8.01828e-18	105.267	4.14161e-23	5.45311e-22
7	MEpalevioletred3	0.189806	-0.0558312	-0.0325116	-0.00255759	0.138139	-0.0736613	0.072212	0.178818	0.125727	0.512108	0.23317	-0.0219892	0.0531433	-0.0230763	8.94346e-18	87.5218	7.75592e-22	8.75311e-21
8	MEmediumorchid	-0.0194582	0.0407485	-0.258437	-0.250542	-0.275547	0.0415043	0.028467	-0.00787925	-0.276457	-0.341538	-0.258534	0.0370949	0.0335739	0.0226119	-2.62136e-18	82.8808	1.83509e-21	1.81215e-20
9	MEindianred4	-0.0606503	-0.0848717	-0.256427	-0.252013	-0.136878	-0.23861	-0.231472	-0.191961	-0.134536	0.130414	-0.0692881	0.125686	0.224371	0.0286193	-5.41908e-17	75.7137	7.63555e-21	6.70232e-20
10	MEfloralwhite	0.0111243	0.0917487	0.139384	0.168501	0.119745	0.0302447	0.0307276	-0.0446494	0.0293241	-0.444453	-0.065563	-0.0584841	-0.215594	-0.0235212	-8.92419e-18	67.534	4.59462e-20	3.62975e-19
11	MEdarkslateblue	-0.15621	0.17845	0.00552541	0.0314516	-0.317097	-0.150053	-0.109516	-0.279264	-0.15982	0.0644056	-0.259439	-0.00172242	0.123496	0.050602	-2.15877e-18	53.104	1.93741e-18	1.39141e-17
12	MEdarkmagenta	-0.0370687	-0.0751465	0.0891958	0.135855	-0.136751	0.12896	0.18291	0.156078	0.226666	-0.318047	0.0296789	-0.0702577	-0.187695	-0.0270674	3.48583e-17	49.6318	5.50181e-18	3.62203e-17
13	MEskyblue	-0.0524651	0.135677	0.126099	0.0981471	0.091179	0.108503	0.0784203	0.0306329	-0.178459	-0.30497	-0.178958	-0.190091	-0.223073	-0.166138	-3.64581e-17	43.3017	4.45926e-17	2.70986e-16
14	MEcoral1	0.345696	-0.0589991	0.157089	0.2208	0.353336	0.116534	0.165725	0.257384	0.2764	-0.101256	0.226579	0.0199325	-0.0838635	0.144372	-3.02998e-17	41.4796	8.58727e-17	4.84567e-16
15	MEblue	-0.121133	-0.196276	-0.368348	-0.306337	-0.17674	-0.0416347	-0.0613517	0.0104251	-0.102592	0.0766701	-0.0530195	0.116988	0.176154	0.0380903	1.42681e-17	40.5461	1.21391e-16	6.39324e-16
16	MEyellow	0.0216431	-0.188719	-0.244452	-0.208246	-0.118273	0.0941984	0.0609593	0.104723	-0.111081	0.000682687	-0.0595129	0.204697	0.239583	0.154281	-3.98986e-18	37.3274	4.24844e-16	2.09767e-15
17	MEcyan	0.127662	-0.115747	-0.0582463	-0.0578529	-0.0675665	0.228668	0.207017	0.186896	-0.0780507	-0.122435	-0.0831819	0.230662	0.238135	0.239106	2.68304e-17	36.4258	6.14292e-16	2.85465e-15
18	MEmaroon	0.147847	-0.150516	-0.0789585	0.0149378	0.03437	0.0855759	0.103862	0.122422	0.0520613	-0.420467	0.0440574	0.133346	0.00473017	0.188891	-2.03324e-17	35.9674	7.43333e-16	3.26241e-15
19	MEgreenyellow	0.105894	-0.0785194	0.163906	0.198285	0.0949395	0.0952314	0.108243	0.0805877	0.102369	-0.410309	0.0346378	0.0485365	-0.116582	0.141148	6.57267e-18	34.7928	1.22434e-15	4.95557e-15
20	MEskyblue1	-0.124249	0.109491	-0.0284942	-0.0186519	-0.288993	-0.303278	-0.226552	-0.28079	0.212181	0.0217294	-0.0527143	-0.185514	-0.0482465	-0.101703	1.32032e-17	34.7363	1.25457e-15	4.95557e-15
21	MEorangered3	0.237695	-0.133723	-0.121934	-0.0882007	0.0357081	-0.0105976	0.0607562	0.283162	0.065891	0.303723	0.263827	0.148067	0.249996	0.106892	7.74843e-18	33.4491	2.20879e-15	8.30926e-15
22	MEtan	0.2169	-0.0486563	-0.00285406	0.121402	0.23548	0.132935	0.154653	0.171414	0.161473	-0.345254	0.116278	0.0901964	-0.0949242	0.143647	5.03166e-17	33.2119	2.45686e-15	8.82238e-15
23	MEsaddlebrown	-0.213074	0.159294	0.0966513	0.0305096	-0.162234	0.0342571	-0.0701767	-0.254676	-0.418349	-0.0956284	-0.195185	-0.0497912	-0.0601804	-0.183499	-2.5539e-17	32.7863	2.97875e-15	1.02314e-14
24	MEyellow4	0.292187	0.075018	-0.0739178	0.024702	0.322959	0.0682016	0.144825	0.205254	0.0917135	-0.266266	0.13688	0.0403268	-0.0938746	0.0487501	4.32717e-18	29.9823	1.12522e-14	3.6568e-14
25	MEplum	0.244231	-0.139524	-0.157089	-0.118631	0.000778691	-0.107364	-0.0313087	0.20223	0.24489	0.217209	0.199365	-0.00939206	0.137287	0.13669	-4.62593e-19	29.9255	1.15722e-14	3.6568e-14
26	MElightcoral	-0.176017	-0.0754544	0.13899	0.0502657	-0.130427	-0.00335339	-0.0874291	-0.197787	-0.433236	0.160646	-0.1704	-0.0404992	0.0521698	-0.10141	-1.29719e-17	29.8194	1.21968e-14	3.70596e-14
27	MEturquoise	0.365287	-0.00847562	-0.0330659	-0.0144957	0.39415	-0.047281	0.0111519	0.192165	0.192099	0.0789077	0.259296	-0.0234914	0.0032861	0.0460679	1.57474e-17	27.3343	4.39334e-14	1.28546e-13
28	MEcoral2	0.0818146	-0.153485	-0.260993	-0.244391	-0.03622	-0.08358	-0.0615079	0.113306	-0.0157875	0.225864	0.100645	0.0894404	0.234596	0.0339102	3.77302e-17	26.9482	5.41101e-14	1.52668e-13
29	MEthistle3	0.294744	-0.075685	-0.161954	-0.148958	0.0183523	-0.0264535	0.0326101	0.230368	-0.0214789	-0.0652015	0.155864	0.17807	0.274956	0.144769	-1.06782e-17	25.8767	9.78596e-14	2.66583e-13
30	MEorangered4	-0.20626	0.0291488	0.112365	0.0148239	-0.263324	-0.00857888	-0.129149	-0.267614	-0.213461	-0.391837	-0.340848	-0.100326	-0.101434	-0.0491562	-1.24611e-17	25.6885	1.08831e-13	2.86589e-13
31	MEviolet	-0.215496	0.221742	0.152782	0.0219922	-0.170368	-0.031082	-0.173085	-0.258403	-0.219657	-0.211637	-0.196008	-0.184176	-0.17521	-0.218174	-3.48487e-17	25.187	1.44964e-13	3.69424e-13
32	MEbrown2	0.225109	-0.177759	-0.137972	-0.0395428	0.135588	0.158594	0.188459	0.235654	0.0905718	-0.0718623	0.104625	0.253891	0.190029	0.284211	-2.79098e-17	23.4831	3.99253e-13	9.85655e-13
33	MElightsteelblue1	-0.35172	0.196923	-0.0275679	-0.165105	-0.30637	-0.0722399	-0.240533	-0.320245	-0.251944	-0.0835319	-0.175829	-0.150545	-0.135292	-0.30289	-5.92697e-17	22.9066	5.70726e-13	1.36628e-12
34	MEsalmon	-0.0715114	0.149876	0.121566	0.12122	0.0964659	0.0984276	0.108381	0.103505	0.102403	0.117459	0.0918709	-0.233887	-0.254444	-0.243873	7.40149e-18	22.5709	7.05345e-13	1.63889e-12
35	MEdarkorange2	0.117193	-0.0576309	-0.0654372	-0.0829825	-0.0315793	0.241178	0.265406	0.278696	0.271935	0.264511	0.279491	0.231777	0.228398	0.234888	1.88892e-18	21.8987	1.0868e-12	2.45307e-12
36	MEbrown4	-0.08416	0.135772	-0.231044	-0.220796	-0.232741	-0.239313	-0.215573	-0.197631	0.111823	0.0797481	0.0523655	-0.232762	-0.224944	-0.221886	1.15648e-18	21.7343	1.2101e-12	2.6555e-12
37	MEdarkolivegreen4	-0.193133	0.159359	0.14596	0.149787	-0.240422	0.0788857	0.0575901	-0.0775706	0.040079	-0.088026	-0.141719	-0.223444	-0.228608	-0.153004	-2.25129e-17	20.3927	2.98927e-12	6.38251e-12
38	MEthistle2	0.0971245	-0.122075	-0.283312	-0.219171	-0.000367536	0.0588466	0.100142	0.209325	0.0341892	0.105093	0.147855	0.178845	0.191624	0.110246	-9.753e-18	19.9944	3.94849e-12	8.20871e-12
39	MEdarkgreen	0.28015	0.0910786	0.23436	0.341051	0.353665	0.152634	0.248274	0.2064	0.263849	-0.146578	0.197736	0.0762303	-0.0706959	0.169459	-9.4687e-18	18.1962	1.47571e-11	2.98926e-11
40	MEdarkred	0.281757	-0.041493	0.00731736	-0.00108279	0.0746867	-0.0493912	0.0132095	0.304256	0.0769564	0.344088	0.355357	0.0406315	0.196354	0.0275055	1.46488e-18	17.7759	2.04036e-11	4.02972e-11
41	MEplum1	-0.178223	0.132951	-0.327113	-0.340616	-0.310257	0.00870222	-0.0636354	-0.0831031	-0.174735	-0.367787	-0.199445	-0.208518	-0.250223	-0.221899	-8.39413e-18	17.387	2.7694e-11	5.26252e-11
42	MEblack	-0.310075	-0.235985	-0.381872	-0.372463	-0.213373	-0.160843	-0.214437	-0.0860058	-0.161755	0.102132	-0.0963596	0.0217508	0.0164034	-0.123955	-1.61908e-17	17.3741	2.7978e-11	5.26252e-11
43	MEmediumpurple2	-0.161	0.0569887	0.213457	0.125097	-0.130075	-0.017908	-0.109627	-0.219342	-0.0693924	-0.336739	-0.218976	-0.166338	-0.209047	-0.0771961	2.84928e-17	17.1438	3.36198e-11	6.17666e-11
44	MEblue2	0.135425	-0.0921287	0.147445	0.140641	-0.0453749	0.0990959	0.115557	0.0363795	-0.0351282	-0.361673	-0.0749835	0.158772	0.0593841	0.225439	7.51714e-18	17.0485	3.62982e-11	6.51717e-11
45	MEbisque4	-0.121364	-0.201401	-0.244348	-0.270563	-0.233049	-0.0209542	-0.114653	-0.0885147	-0.284719	0.0215591	-0.202107	0.079647	0.210286	0.00985327	6.6305e-18	17.0185	3.71888e-11	6.52869e-11
46	MEpurple	0.0771637	-0.0367135	0.31859	0.310771	0.0777413	0.0919531	0.117737	0.0443463	0.135594	-0.230463	-0.00141409	-0.0177548	-0.143598	0.122924	-2.22141e-18	16.265	6.91032e-11	1.18677e-10
47	MEskyblue2	-0.0554221	-0.0305839	0.135407	0.15963	-0.0143382	0.0724092	0.0508472	-0.0316797	-0.103397	-0.458586	-0.111707	0.0415483	-0.0414401	0.0616375	1.66244e-17	15.1649	1.78395e-10	2.99855e-10
48	MElightyellow	-0.286284	0.0654136	0.150584	0.0875402	-0.208795	-0.110325	-0.189004	-0.300993	-0.218729	-0.0105363	-0.262655	-0.160716	-0.0784617	-0.20034	6.8618e-18	14.8723	2.31741e-10	3.81408e-10
49	MEsteelblue	0.119199	-0.00837285	-0.322507	-0.201839	0.0134088	-0.0419731	0.0180841	0.196487	0.187272	0.114987	0.217807	0.0382241	0.0486712	0.0119397	-1.15648e-17	14.7435	2.60393e-10	4.19818e-10
50	MEgreen	0.394013	0.00469998	-0.0449364	-0.0163474	0.14758	-0.0108879	0.046867	0.33056	0.15496	0.101758	0.366378	0.0294916	0.100988	0.0602322	-1.08517e-17	14.7154	2.67125e-10	4.21323e-10
51	MEplum2	-0.128408	0.023363	-0.236826	-0.239461	-0.144256	0.0203781	0.0148329	0.0889314	0.023945	0.137442	0.0625388	-0.244735	-0.260346	-0.254027	-7.40149e-18	14.6955	2.71993e-10	4.21323e-10
52	MEred	-0.152515	0.296866	-0.0567849	-0.0526581	-0.00946141	-0.0670528	-0.123048	-0.210863	-0.206619	-0.207559	-0.145941	-0.187677	-0.265587	-0.27906	6.28355e-18	13.833	6.07847e-10	9.2346e-10
53	MEdarkturquoise	-0.276968	0.199735	-0.261196	-0.316639	-0.219031	-0.024884	-0.155927	-0.213404	-0.282467	-0.0235028	-0.118691	-0.0631845	-0.0516942	-0.255494	3.87036e-17	13.5936	7.65238e-10	1.14064e-09
54	MEmediumpurple3	-0.117181	0.115871	-0.217507	-0.193566	-0.326309	-0.190878	-0.0760606	-0.0820002	0.0732401	0.112987	-0.0901941	0.0704917	0.150684	0.0316646	-8.55797e-18	13.5403	8.05837e-10	1.17891e-09
55	MEplum3	-0.182916	0.0950947	-0.0233393	-0.143406	-0.100551	-0.32299	-0.345866	-0.313404	-0.136437	0.08765	-0.144488	-0.18621	-0.0372449	-0.282444	-2.53173e-17	12.4859	2.31961e-09	3.3318e-09
56	MEnavajowhite2	-0.0165813	-0.0899767	0.262019	0.221552	-0.078117	0.0474322	0.016623	-0.0856941	-0.0509318	-0.310509	-0.159941	-0.0018382	-0.0364833	0.118065	2.36886e-17	11.8813	4.39008e-09	6.19315e-09
57	MEyellowgreen	-0.0468895	-0.139719	-0.42852	-0.13203	-0.115331	0.0253701	-0.0259333	0.0159684	-0.148499	-0.0501636	-0.0770158	0.118478	0.176515	0.0584249	3.95131e-19	11.185	9.44612e-09	1.3092e-08
58	MEpaleturquoise	0.150765	-0.103475	-0.165138	-0.112433	0.0403758	0.184599	0.234102	0.248957	0.108298	0.0315454	0.141181	0.255567	0.151776	0.247418	-2.04312e-17	10.638	1.76918e-08	2.40974e-08
59	MEsalmon4	0.253471	-0.0065588	-0.117086	0.0544437	0.214305	0.160035	0.249363	0.292927	0.265404	-0.124252	0.244734	0.191113	0.0749224	0.190942	-9.73373e-18	10.2476	2.80994e-08	3.76246e-08
60	MEfirebrick4	-0.0461648	-0.0993879	0.26785	0.166402	-0.0931727	0.216443	0.0347705	-0.102131	-0.1481	-0.199447	-0.0588691	-0.0132534	-0.0626572	0.152618	-2.19346e-17	9.89274	4.32732e-08	5.69764e-08
61	MEpink	-0.0264535	0.0238069	-0.398517	-0.309563	0.0211312	-0.0497307	-0.0605455	0.0361599	-0.0637388	0.0739362	0.0567308	0.0355168	0.0611424	-0.11591	2.06047e-17	8.19254	4.05363e-07	5.24978e-07
62	MElightsteelblue	-0.147494	0.269136	-0.0946343	-0.0737045	0.0135235	-0.0878174	-0.15385	-0.186376	-0.160699	0.0948353	-0.0372432	-0.184735	-0.187845	-0.278458	-1.64028e-17	8.01937	5.18051e-07	6.60097e-07
63	MEbrown	-0.0499853	-0.0705802	-0.123766	-0.0964111	-0.0495411	-0.0499216	-0.0561018	-0.0282452	-0.0456599	0.186409	-0.0282888	0.122751	0.405816	-0.0198201	-7.13164e-18	7.82917	6.81012e-07	8.53968e-07
64	MEgrey60	0.0622763	0.0272212	-0.347271	-0.225672	0.0801102	0.0854211	0.10398	0.149426	-0.0263275	-0.0371819	0.0951707	0.135881	0.0707398	0.0215008	-1.40223e-17	7.49507	1.11298e-06	1.37383e-06
65	MEroyalblue	0.129695	0.0756457	0.436575	0.373444	0.111634	0.13343	0.229289	0.122544	0.277415	0.0801947	0.18557	0.0629243	-0.0807366	0.180187	1.54872e-17	7.20333	1.7293e-06	2.10177e-06
66	MEhoneydew1	-0.184363	-0.306302	-0.148181	-0.222029	-0.334383	-0.0867478	-0.174615	-0.119246	-0.215569	-0.00797856	-0.247384	-0.0165189	0.129292	0.042212	4.41391e-18	6.97024	2.47943e-06	2.96781e-06
67	MElightgreen	-0.0301283	-0.0565892	-0.442086	-0.157974	-0.0252159	0.0444202	0.0411781	0.073943	-0.0108033	0.047848	0.0136623	0.102577	0.0599883	0.0377901	-5.83783e-18	6.48321	5.39663e-06	6.36318e-06
68	MEdarkviolet	0.251475	0.0954456	-0.0901295	0.0535598	0.328658	0.101812	0.236439	0.309008	0.246377	0.113301	0.336489	0.104021	-0.00921439	0.0896165	-2.24743e-17	6.42707	5.91612e-06	6.87314e-06
69	MEorange	0.259403	0.242332	0.313352	0.375214	0.308671	0.177879	0.316722	0.218109	0.319107	0.0368478	0.298261	0.114682	-0.062983	0.172219	-2.98372e-17	6.09366	1.03148e-05	1.18097e-05
70	MEwhite	0.304851	0.211146	0.115346	0.228049	0.354444	0.20534	0.354316	0.321696	0.35521	0.0785731	0.33667	0.157044	-0.0220345	0.193804	-1.0071e-17	4.95689	7.89991e-05	8.91562e-05
71	MEantiquewhite4	0.0075064	-0.0136154	-0.331716	-0.204003	0.00844189	0.0530949	0.039229	0.0732413	-0.0260699	-0.225389	-7.84685e-06	0.119055	0.0734775	0.0448772	-1.7299e-18	4.77704	0.000111405	0.000123958
72	MElightpink4	0.229556	0.0158582	0.294734	0.282831	0.135701	0.25082	0.348918	0.233528	0.271614	-0.0474057	0.189401	0.191443	0.0442165	0.322248	-9.42533e-18	4.62607	0.000149395	0.000163919
73	MEmidnightblue	0.103338	0.338816	-0.105485	-0.00104639	0.25626	0.0808345	0.105632	0.0994651	0.0654795	0.000375738	0.16347	0.0101806	-0.0725793	-0.0941837	-1.64606e-17	4.17682	0.0003676	0.000397813
74	MEmagenta	0.161942	0.0781281	-0.208613	-0.0617078	0.202308	0.119925	0.204577	0.234467	0.156524	0.0794102	0.234881	0.1824	0.0521237	0.109153	6.98226e-18	3.74983	0.00089941	0.000960181
75	MElavenderblush3	0.0330977	0.170215	-0.249926	-0.125379	0.153121	0.0163695	0.0680683	0.0958147	-0.0250027	0.151309	0.180667	0.0971976	0.0667203	-0.0805856	-2.43102e-17	3.54945	0.00138715	0.00146113
76	MEdarkorange	-0.0765462	-0.0394644	-0.341931	-0.302001	-0.061794	0.0124518	-0.00181155	0.0245343	-0.0321922	0.00430161	0.00677811	0.0619873	0.0287002	0.00898427	6.60159e-19	3.15776	0.0033154	0.00344627
77	MEdarkgrey	0.131767	0.231641	-0.142023	-0.00375253	0.228145	0.110391	0.184543	0.178057	0.216879	0.0682581	0.230908	0.0949647	-0.0529289	0.021206	-7.70988e-18	3.01987	0.00453935	0.00465726
78	MEskyblue3	-0.0848809	-0.00501227	-0.395555	-0.0330595	-0.0259246	-0.0229802	-0.0214837	-0.0353887	-0.0257533	-0.0237922	-0.041896	-0.00302073	-0.0463977	-0.0453058	8.21102e-18	1.50351	0.164578	0.166688
79	MElightcyan	-0.0855805	0.0235249	-0.228001	-0.0790637	-0.000917017	-0.00900858	-0.0106798	-0.0237332	-0.0445317	0.025195	0.00271739	-0.00304974	-0.308441	-0.0704254	-2.07974e-17	1.40331	0.206614	0.206614

## Sheet: Dynamic_Cut_Modules
Genotypes_Treatment	MEdarkolivegreen	MEpurple	MEroyalblue	MEtan	MEmagenta	MEsalmon	MEmidnightblue	MEblack	MEsienna3	MElightgreen	MEyellow	MEbrown	MEpaleturquoise	MEplum1	MEcyan	MEviolet	MEskyblue3	MEturquoise	MEdarkorange	MElightcyan	MEorange	MEdarkgreen	MEyellowgreen	MEdarkturquoise	MElightyellow	MEdarkmagenta	MEorangered4	MEred	MEsteelblue	MEgreenyellow	MEgrey60	MEsaddlebrown	MEskyblue	MEgreen	MEblue	MEpink	MEdarkgrey	MEdarkred	MEwhite	MEgrey
28143DAI	0.258222	0.108258	0.27207	0.0996394	0.0144721	0.147437	0.208237	0.20285	0.147664	0.0872013	0.26511	0.310984	0.272031	-0.0629791	-0.115795	-0.103033	0.018122	-0.127413	-0.148302	-0.244115	-0.09751	-0.132412	-0.148705	-0.117376	0.0713121	0.0534833	0.104695	-0.126269	-0.226723	-0.178495	-0.223582	-0.287859	-0.223078	-0.280104	-0.335778	-0.263939	-0.145974	-0.164541	-0.236699	-0.316398
28143DAI	0.217243	0.102753	0.16081	-0.0100573	-0.0172636	0.122563	0.164072	0.182214	0.171431	0.100284	0.287875	0.302006	0.25839	-0.0262206	-0.231708	-0.22862	-0.033938	-0.138113	-0.127978	-0.224703	-0.0974872	-0.129537	-0.116037	-0.131282	0.0615847	0.0647636	0.0954718	-0.12949	-0.0439851	-0.140555	-0.197748	-0.292868	-0.231735	-0.271517	-0.259738	-0.209521	-0.100959	-0.167257	-0.227763	-0.322254
28143DAI	0.243653	0.109854	0.071536	-0.125964	-0.0176197	0.12409	0.125126	0.200199	0.166177	0.0974208	0.324944	0.361285	0.285666	-0.945341	-0.377762	-0.3104	-0.00436154	-0.153368	-0.176908	-0.22965	-0.0894631	-0.117656	-0.158392	-0.1317	0.066157	0.0712577	0.113614	-0.198052	0.0896295	-0.109181	-0.225231	-0.368303	-0.228684	-0.625815	-0.269966	-0.291294	-0.0915246	-0.15023	-0.216671	-0.478687
28143DAI	0.273912	0.0980319	0.159071	-0.0538221	0.0541884	0.186417	0.13126	0.241267	0.236737	0.13059	0.28077	0.389382	0.19938	-0.0249796	-0.326459	-0.33508	-0.0510664	-0.142817	-0.128135	-0.219265	-0.098001	-0.106696	-0.169117	-0.063116	0.11426	0.0744091	0.110475	-0.152655	-0.0312474	-0.115391	-0.246367	-0.309775	-0.223236	-0.382194	-0.247505	-0.262484	-0.109697	-0.137132	-0.262136	-0.385342
28143DAI	0.2495	0.107001	0.254156	0.140441	0.0622271	0.162789	0.182686	0.200537	0.189163	0.108017	0.15821	0.240973	0.168707	0.0176829	-0.00953391	-0.0368178	-0.000805035	-0.124357	-0.126983	-0.2046	-0.0846672	-0.122257	-0.12878	-0.0951998	0.0991914	0.0809235	0.10202	-0.0965122	-0.240488	-0.140349	-0.137705	-0.295688	-0.207314	-0.14439	-0.208314	-0.212114	-0.132016	-0.151594	-0.226772	-0.200923
28143DAI	0.2495	0.107001	0.254156	0.140441	0.0622271	0.162789	0.182686	0.200537	0.189163	0.108017	0.15821	0.240973	0.168707	0.0176829	-0.00953391	-0.0368178	-0.000805035	-0.124357	-0.126983	-0.2046	-0.0846672	-0.122257	-0.12878	-0.0951998	0.0991914	0.0809235	0.10202	-0.0965122	-0.240488	-0.140349	-0.137705	-0.295688	-0.207314	-0.14439	-0.208314	-0.212114	-0.132016	-0.151594	-0.226772	-0.200923
28149DAI	0.0148779	0.0820556	0.0591879	0.150828	0.216744	-0.0930031	-0.0224426	0.0884047	-0.0551378	0.0665091	-0.075091	-0.0282603	-0.0929401	0.0622603	0.138928	0.182704	0.176351	0.226756	0.0814241	-0.0495485	-0.106295	-0.0888896	-0.0209812	-0.26062	-0.273668	0.0365204	-0.186244	-0.0599769	-0.149115	-0.121972	-0.0133969	-0.262698	-0.237883	0.00789102	-0.0888813	-0.107757	-0.123057	-0.125779	-0.15898	0.00175692
28149DAI	0.00966953	0.0784203	0.0580598	0.145555	0.216585	-0.0981061	-0.0378454	0.0845832	-0.0435347	0.0766363	-0.0636434	-0.0248805	-0.0987369	0.0569857	0.12681	0.153663	0.171001	0.227726	0.0720755	-0.0337968	-0.105495	-0.0826947	-0.032242	-0.255826	-0.25702	0.0241625	-0.175713	-0.0634349	-0.161211	-0.123971	-0.0396779	-0.285438	-0.22417	0.00283563	-0.0947263	-0.102525	-0.135557	-0.126711	-0.179497	-0.00420907
28149DAI	0.0113831	0.0885867	0.0457896	0.150401	0.220835	-0.0991052	-0.0544273	0.0748003	-0.0696502	0.0828907	-0.0632351	-0.0313312	-0.0968602	0.041831	0.120617	0.184846	0.194131	0.228838	0.0709643	-0.0438086	-0.107824	-0.0844251	-0.0270877	-0.262727	-0.256492	0.0178241	-0.185537	-0.0720561	-0.203226	-0.158142	-0.0656301	-0.25747	-0.245626	-0.0139367	-0.130138	-0.109217	-0.106055	-0.11791	-0.170193	-0.0143899
28149DAI	0.0496681	0.0712037	0.0651535	0.123823	0.122155	0.16554	0.105079	0.0563227	-0.033296	-0.267982	-0.131167	-0.014934	-0.114761	-0.0340034	0.0895744	-0.02014	0.0848956	0.0800096	0.0534286	0.0626291	0.19942	0.16196	0.128	0.0703763	-0.071075	0.0351011	0.228512	-0.0271758	-0.0369517	-0.133203	0.0314041	0.113702	0.109204	0.0422449	-0.0537781	0.0183262	-0.112968	0.150177	0.0995225	0.0616577
28149DAI	0.0337683	0.0675059	0.136324	0.170933	0.133988	0.175966	0.10819	0.0839104	0.0199721	-0.256647	-0.140051	0.0139941	-0.11602	-0.0471318	0.118382	0.0222523	0.0995	0.0857438	0.0432596	0.0281202	0.220934	0.161407	0.0593736	0.0787056	-0.0546741	0.00488339	0.231387	-0.0577752	-0.124104	-0.143299	0.0276088	0.0873516	0.0975656	0.0239322	-0.0832466	-0.0359821	-0.128943	0.135483	0.095209	0.0476501
28149DAI	0.0752098	0.0846288	0.0945087	0.106227	0.113722	0.200803	0.0831931	0.081209	-0.00595965	-0.251164	-0.0873319	0.0575435	-0.116322	-0.0585302	0.0104683	-0.0866814	0.0794279	0.0747154	0.0291271	0.0337997	0.202804	0.161706	0.0321551	0.0933515	-0.0477582	-0.00112077	0.253542	-0.087497	-0.0881826	-0.156344	-0.0395147	0.0975591	0.0963958	-0.0330263	-0.129343	-0.0499396	-0.0934062	0.134645	0.109683	-0.0127734
2814CTRL	0.0255596	0.0715526	-0.116233	-0.113114	-0.354082	-0.308955	-0.253367	-0.400564	-0.438812	-0.333662	-0.0782707	-0.256347	-0.173682	0.0875159	0.0639042	0.113972	0.0476298	-0.00614007	0.390073	0.148076	0.230744	0.233843	0.27142	0.183947	0.108124	0.105526	0.138069	0.211914	0.0262887	-0.161731	-0.101694	0.0621929	0.089683	0.123989	0.0775149	0.22761	-0.168315	0.171498	0.123622	0.166942
2814CTRL	0.0255596	0.0715526	-0.116233	-0.113114	-0.354082	-0.308955	-0.253367	-0.400564	-0.438812	-0.333662	-0.0782707	-0.256347	-0.173682	0.0875159	0.0639042	0.113972	0.0476298	-0.00614007	0.390073	0.148076	0.230744	0.233843	0.27142	0.183947	0.108124	0.105526	0.138069	0.211914	0.0262887	-0.161731	-0.101694	0.0621929	0.089683	0.123989	0.0775149	0.22761	-0.168315	0.171498	0.123622	0.166942
2814CTRL	0.0293246	0.0787765	-0.143749	-0.305266	-0.389545	-0.336085	-0.165674	-0.356433	-0.237413	-0.325355	-0.00043284	-0.136928	-0.253623	0.0190105	-0.254688	-0.245523	-0.00498842	0.0249021	0.388078	0.139097	0.245981	0.240655	0.248823	0.173764	0.123407	0.0521703	0.082991	0.19592	0.246091	-0.0966841	-0.124194	0.0547053	0.0686184	-0.0123751	0.0903918	0.229298	-0.148166	0.193023	0.108339	0.0244855
2814CTRL	-0.0375796	0.0631899	0.112849	0.125186	0.0539955	0.017078	0.0439678	-0.00973878	-0.0766544	-0.289055	-0.158535	-0.0996618	-0.0615363	0.0168341	0.151507	0.10401	0.240868	0.197564	0.186493	0.207035	0.201111	0.177374	0.13654	-0.081928	-0.210299	0.056352	-0.0165882	-0.0405543	-0.114142	-0.149625	0.0263535	0.0641682	0.114469	0.0793025	-0.0244159	0.0380358	-0.12206	0.154682	0.10456	0.115523
2814CTRL	-0.0403974	0.073436	0.110077	0.118996	0.0511394	0.0292602	0.0343626	-0.000555006	-0.11864	-0.292818	-0.155471	-0.102172	-0.053327	0.0231682	0.137581	0.0737083	0.233264	0.190197	0.189321	0.201732	0.198813	0.179659	0.134406	-0.0857844	-0.208854	0.0571455	-0.0119483	-0.0444554	-0.101321	-0.15279	0.00210267	0.0473561	0.116072	0.0804785	-0.0311555	0.0465764	-0.112106	0.156007	0.107109	0.118388
2814CTRL	-0.0497345	0.057733	0.112743	0.126567	0.0548614	0.0243853	0.0532874	0.00199226	-0.0817585	-0.288452	-0.152256	-0.0920086	-0.0630266	0.0507172	0.149765	0.085347	0.233801	0.190935	0.181412	0.203202	0.194043	0.174897	0.0997532	-0.0870562	-0.200926	0.0509635	-0.00828905	-0.0433608	-0.114092	-0.155914	0.0348643	0.0535567	0.130069	0.0683639	-0.0356173	0.0169936	-0.127994	0.155905	0.103877	0.108424
98303DAI	-0.150098	-0.25733	0.113303	0.0318928	0.0105543	-0.0316507	0.229964	0.121076	0.246426	0.062228	0.042406	0.152582	0.219285	-0.0118817	-0.0958291	-0.186761	-0.21017	-0.148783	-0.148192	-0.106872	-0.0985186	-0.133739	-0.165888	-0.264109	0.0444885	0.092408	-0.0333899	-0.0290086	0.109906	0.0886336	0.111662	0.106987	0.0716123	-0.0355944	0.0162651	0.0159271	0.181956	0.18259	0.0922792	-0.0362093
98303DAI	0.0416548	0.11101	-0.361031	-0.402203	-0.175586	-0.00952199	-0.404177	-0.141911	-0.121359	0.0880887	0.187606	-0.0513844	-0.0718727	0.0157621	-0.339984	-0.0209779	0.0109841	-0.0939649	-0.0497905	-0.0211662	0.225235	-0.124459	0.271164	0.159148	0.120026	0.0924083	0.206934	0.012073	0.182204	-0.093599	-0.299045	0.0704392	-0.211959	-0.0487068	0.00508141	0.180579	0.187311	-0.1391	0.132843	-0.0216832
98303DAI	0.0349797	0.104583	-0.297037	-0.314063	-0.173441	-0.0364946	-0.390829	-0.1673	-0.142107	0.0807907	0.130955	-0.109569	-0.0424876	0.0816993	-0.157983	0.0867065	0.00618961	-0.0841278	-0.0372828	-0.0259238	0.209094	-0.117725	0.28721	0.136502	0.0918614	0.0793094	0.165849	0.0473896	0.102365	-0.117998	-0.226396	0.074966	-0.183624	0.0316723	0.033683	0.185828	0.176097	-0.130903	0.128532	0.0495911
98303DAI	0.0857962	0.129051	-0.0452282	-0.0588798	-0.179076	-0.101197	-0.176489	-0.142563	-0.156435	0.0867809	0.180174	-0.0264802	-0.0775398	0.0822143	0.0294148	0.249656	0.00571541	-0.137628	-0.14585	-0.145292	0.218816	-0.124272	0.155744	0.167532	0.215234	0.0853115	0.169273	-0.0616398	-0.0711602	-0.151118	-0.226096	0.0676328	-0.185183	-0.00518593	-0.0780042	0.0681651	0.181389	-0.169664	0.156635	-0.0212208
98303DAI	0.12653	0.130582	0.0488311	-0.00497728	-0.134809	-0.0713356	-0.108632	-0.073438	-0.095022	0.0905887	0.22984	0.0332843	-0.0577643	0.0991936	0.0115031	0.256937	0.0414479	-0.123623	-0.148567	-0.193476	0.206834	-0.138602	-0.0637765	0.168684	0.243685	0.0945227	0.186567	-0.0699439	-0.136314	-0.145645	-0.235971	0.0591536	-0.190627	-0.0768609	-0.155187	-0.104271	0.180939	-0.165116	0.138881	-0.0944805
98303DAI	0.115142	0.139178	0.124925	0.102114	-0.143312	-0.0598382	-0.0795243	-0.0698335	-0.0995046	0.118432	0.261896	0.0605962	-0.03211	0.0853291	0.087975	0.326748	0.103145	-0.115203	-0.171445	-0.216404	0.225065	-0.139452	-0.0925125	0.16853	0.259251	0.0941935	0.213054	-0.0999129	-0.24361	-0.198575	-0.272116	0.0726986	-0.192789	-0.108312	-0.254002	-0.173626	0.179329	-0.181464	0.144228	-0.14032
98309DAI	-0.187507	-0.0888553	0.00677997	0.0835961	0.19429	-0.0334793	0.0269527	0.0420013	0.0315712	0.0770703	-0.148105	-0.0601835	-0.112905	-0.0271061	0.0877835	0.0198152	0.170934	0.286924	0.0936186	0.15581	0.030458	-0.117525	-0.0354275	-0.0770258	-0.135602	0.0694516	-0.0802718	-0.0707977	-0.0319561	0.0675051	0.129643	0.061889	-0.016829	0.0291189	0.0170658	-0.121204	0.184156	0.035511	0.119561	0.0443627
98309DAI	-0.178095	-0.0850495	-0.0294056	0.0477901	0.180174	-0.0457124	0.0200318	0.0268818	0.0115876	0.0632675	-0.167557	-0.0750115	-0.100227	-0.014255	0.0908405	-0.0128672	0.160201	0.281012	0.101364	0.183017	0.0334835	-0.112327	-0.0166797	-0.0882958	-0.12192	0.071373	-0.0816521	-0.0541882	0.0127633	0.0806498	0.138855	0.0646272	-0.0309633	0.0602212	0.0686843	-0.071594	0.171786	0.035029	0.128705	0.070488
98309DAI	-0.157057	-0.0827736	0.049614	0.117295	0.207604	-0.0162545	0.0622757	0.0867917	0.0235241	0.0760317	-0.134118	-0.0300377	-0.110063	-0.042899	0.103795	0.0150592	0.218853	0.29389	0.0947822	0.134196	0.0223206	-0.130078	-0.132401	-0.0627305	-0.12957	0.0586174	-0.0707442	-0.078167	-0.115644	0.0478058	0.095847	0.0440149	-0.0513175	0.00136209	-0.0561406	-0.162854	0.190668	0.0517045	0.11434	0.00607171
98309DAI	-0.212765	-0.263971	-0.125684	-0.0869808	-0.050131	-0.10757	-0.0195542	-0.055828	0.0469986	0.0435257	-0.0360372	-0.0807788	-0.0427784	0.0623098	-0.0165467	-0.0516319	-0.24836	-0.108778	-0.084583	0.0190649	-0.123821	-0.12377	-0.147394	0.116825	0.0682948	0.11705	-0.0492282	0.150346	0.156509	0.1942	0.177259	0.0424219	0.117335	0.121465	0.21583	0.171925	0.193184	0.1713	0.136017	0.12266
98309DAI	-0.223759	-0.253711	-0.0326932	0.0293938	-0.0364595	-0.0758086	-0.0134537	-0.0366481	0.0283284	0.0484277	-0.0599333	-0.0945407	-0.0309668	0.0595447	0.0997547	0.0825966	-0.203772	-0.102623	-0.0915642	0.00114861	-0.115862	-0.12235	-0.174165	0.110322	0.0670608	0.107032	-0.0418613	0.204422	0.0190767	0.156678	0.151766	0.0714196	0.105871	0.131453	0.163155	0.156555	0.183716	0.149073	0.124704	0.134935
98309DAI	-0.21864	-0.25744	-0.153228	-0.123388	-0.0449808	-0.110415	-0.0160959	-0.0376524	0.0775602	0.054665	-0.0206554	-0.0664323	-0.0162515	0.0411058	-0.047086	-0.0803215	-0.235485	-0.111612	-0.0915206	0.0211861	-0.124446	-0.119414	-0.163043	0.126228	0.0699866	0.0965907	-0.067679	0.0868123	0.192213	0.209174	0.177629	0.0956097	0.100359	0.105095	0.218639	0.172041	0.174437	0.168641	0.137859	0.103455
9830CTR	-0.215211	-0.283248	-0.38783	-0.393482	-0.187384	-0.255396	-0.225529	-0.205064	0.0203538	-0.00624362	0.0135172	-0.120873	-0.0942203	-0.0334472	-0.292508	-0.215501	-0.239647	-0.0583376	-0.0592867	0.140582	-0.117163	-0.0917739	-0.179831	0.204988	0.117553	0.102508	0.0177466	0.686432	0.409947	0.234208	0.069151	0.0423226	0.130185	0.0261936	0.280061	0.210946	0.179687	0.165355	0.108434	0.0738016
9830CTR	-0.223448	-0.274229	-0.246893	-0.18966	-0.16354	-0.206419	-0.175491	-0.189155	-0.0586811	0.0373047	-0.0562284	-0.176032	-0.0933712	0.0352467	-0.0233919	-0.0494315	-0.148076	-0.0532113	-0.0361388	0.130093	-0.11171	-0.13186	-0.154443	0.205081	0.181942	0.114515	0.0928455	0.269211	0.216268	0.185006	0.09947	0.0810224	0.133183	0.134662	0.229545	0.220365	0.172805	0.191491	0.13292	0.153218
9830CTR	-0.204516	-0.273203	-0.198749	-0.115387	-0.160329	-0.203773	-0.149583	-0.191032	-0.112261	0.0187442	-0.0792854	-0.194025	-0.0699074	0.0589622	0.0565265	0.0190492	-0.160045	-0.0545933	-0.0309247	0.131923	-0.106324	-0.133779	-0.159105	0.204721	0.178352	0.111767	0.0658149	0.207418	0.143561	0.16574	0.112017	0.083999	0.129951	0.157039	0.216623	0.221403	0.169545	0.179531	0.130454	0.182589
9830CTR	-0.162084	-0.255331	-0.0553395	-0.0383316	0.0356869	-0.0311496	0.110082	0.0798927	0.209585	0.0585008	-0.0176765	0.060704	0.191153	-0.0166973	-0.0600385	-0.16011	-0.202952	-0.0738144	-0.116805	-0.0240426	-0.130754	-0.142548	-0.165306	0.0188818	0.0920646	0.0825563	0.000848969	-0.0487838	0.179197	0.18188	0.181602	0.0818587	0.0880505	0.02697	0.100859	-0.00530494	0.194476	0.173792	0.106396	0.00931756
9830CTR	-0.177707	-0.259061	-0.13568	-0.158448	0.00705663	-0.0443295	0.0602784	0.0668551	0.200859	0.0562719	0.0237304	0.0795147	0.218416	-0.0358988	-0.212962	-0.282889	-0.242609	-0.0868544	-0.126199	-0.00511334	-0.117739	-0.131974	-0.157299	0.025105	0.116416	0.0977397	0.00945403	-0.056842	0.270757	0.19954	0.138608	0.0969757	0.0953617	-0.0324016	0.12218	0.0187549	0.19863	0.169717	0.0858186	-0.038983
9830CTR	-0.214063	-0.26991	0.0249299	0.0737186	0.0782622	-0.117133	0.0945404	0.029487	0.117578	0.053413	-0.186632	-0.0628139	-0.0146062	0.0117839	0.138391	-0.0167014	-0.139763	0.0506895	-0.108272	0.0365742	-0.128814	-0.120058	-0.149148	0.265696	0.143413	0.0978539	-0.0371032	0.0454498	0.0276478	0.158003	0.218696	0.102177	0.091536	0.132924	0.162416	0.141761	0.163026	0.166546	0.124973	0.138334
149633DAI	0.1334	0.0944325	-0.0973916	-0.114762	0.00425127	0.154671	0.0154603	0.0546694	0.09319	0.0720984	0.117228	0.0952795	0.257638	0.00520409	-0.1368	-0.113957	-0.0999447	-0.144001	-0.146689	-0.133542	-0.138214	0.120329	-0.0203952	-0.166546	-0.0404043	-0.303011	-0.180761	-0.0638062	0.160112	0.173439	0.0388492	0.0799789	0.125342	-0.0379516	0.039074	-0.0773989	-0.0742157	-0.132565	-0.172193	-0.0824146
149633DAI	0.0757199	0.0773627	-0.000735928	0.045857	0.0104263	0.100175	0.0238941	0.0202728	0.00409528	0.0545563	0.0294436	-0.0126304	0.220649	0.0736953	0.116933	0.141081	-0.096234	-0.141293	-0.138976	-0.113569	-0.116792	0.158504	0.103078	-0.189007	-0.0790778	-0.293927	-0.224735	-0.0451367	0.0100593	0.149957	0.0808004	0.0697489	0.121888	0.0879199	0.0884316	0.0106513	-0.106936	-0.134882	-0.134708	0.0300354
149633DAI	0.107687	0.0819225	-0.0323641	-0.00407097	-0.00284318	0.101805	0.00349998	0.0201655	0.0219913	0.0668999	0.0551867	0.00555161	0.216615	0.0427046	0.0324801	0.0648057	-0.115015	-0.140731	-0.127368	-0.106901	-0.111933	0.149054	0.0867259	-0.182857	-0.0574348	-0.280573	-0.232177	-0.0442889	0.0513922	0.159528	0.0846295	0.0608024	0.115446	0.0595033	0.094086	-0.000105478	-0.0911683	-0.136731	-0.157672	0.0116873
149633DAI	0.0895123	0.0870914	0.126264	0.176385	0.0470266	0.141792	0.132532	0.0613701	0.0549034	0.0876612	-0.00938367	0.0336376	0.129025	0.0681235	0.146713	0.10665	-0.0589275	-0.0836238	-0.0377938	-0.113197	-0.10881	0.148766	-0.0100607	-0.0452271	-0.0195292	-0.264538	-0.146668	-0.0639392	-0.116668	0.12013	0.104318	0.0818569	0.124339	0.0451311	0.00589282	-0.0870072	-0.109426	-0.151923	-0.154113	-0.00477645
149633DAI	0.0995181	0.0992463	0.109243	0.145207	0.047984	0.143492	0.138931	0.0592268	0.0473962	0.0755649	-0.0125839	0.0361752	0.118486	0.0419323	0.134007	0.0790953	-0.0651389	-0.077382	-0.0388001	-0.0976846	-0.0997392	0.155391	0.000723899	-0.052908	-0.0140284	-0.293892	-0.14653	-0.0768189	-0.0947039	0.124963	0.101487	0.0759451	0.117413	0.0403288	0.00977264	-0.0980487	-0.116516	-0.144369	-0.181545	-0.0108783
149633DAI	0.061116	0.0921153	0.0449316	0.0770128	0.0767869	0.230382	0.141753	0.0825191	0.100954	0.0879396	-0.0813242	0.0157807	-0.150465	0.024287	0.0622079	-0.0187315	-0.109803	-0.0851875	0.0788896	0.00716278	-0.121118	0.177873	0.118656	0.0690856	-0.0495895	-0.302561	-0.119712	-0.0476587	0.0299358	0.163142	0.163491	0.0923243	0.125524	0.102246	0.101332	0.00161601	-0.1316	-0.127549	-0.137059	0.058427
149639DAI	0.061116	0.0921153	0.0449316	0.0770128	0.0767869	0.230382	0.141753	0.0825191	0.100954	0.0879396	-0.0813242	0.0157807	-0.150465	0.024287	0.0622079	-0.0187315	-0.109803	-0.0851875	0.0788896	0.00716278	-0.121118	0.177873	0.118656	0.0690856	-0.0495895	-0.302561	-0.119712	-0.0476587	0.0299358	0.163142	0.163491	0.0923243	0.125524	0.102246	0.101332	0.00161601	-0.1316	-0.127549	-0.137059	0.058427
149639DAI	-0.0777619	0.0714183	-0.0289019	0.0664737	0.112168	0.0933752	-0.0355396	-0.0297555	-0.0846445	0.0718529	-0.230906	-0.14386	-0.108925	-0.0197865	0.134205	0.0714506	0.215804	0.245963	0.123592	0.302098	-0.108142	0.21348	0.181617	-0.106508	-0.296811	-0.297055	-0.314449	-0.0479168	-0.012175	0.106916	0.124394	0.053947	0.124912	0.149049	0.103295	0.0814027	-0.123194	-0.122407	-0.122468	0.160407
149639DAI	-0.0688007	0.0724649	-0.055837	0.0531865	0.118282	0.0864941	-0.0420762	-0.0245197	-0.088479	0.0688322	-0.241596	-0.158502	-0.132706	0.00656697	0.142432	0.0776008	0.221814	0.247397	0.124472	0.315485	-0.123471	0.215914	0.211532	-0.0974768	-0.286658	-0.297906	-0.298259	-0.0270172	0.00535918	0.116418	0.127768	0.0858605	0.136739	0.155134	0.105525	0.0943131	-0.119351	-0.106228	-0.116824	0.167289
149639DAI
149639DAI
149639DAI
149639CTRL
149639CTRL
149639CTRL
149639CTRL
149639CTRL
149639CTRL
N133DAI
N133DAI
N133DAI
N133DAI
N133DAI
N133DAI
N139DAI
N139DAI
N139DAI
N139DAI
N139DAI
N139DAI
N13CTRL
N13CTRL
N13CTRL
N13CTRL
N13CTRL
N13CTRL
417243DAI
417243DAI
417243DAI
417243DAI
417243DAI
417243DAI
417249DAI
417249DAI
417249DAI
417249DAI
417249DAI
417249DAI
41724CTRL
41724CTRL
41724CTRL
41724CTRL
41724CTRL
41724CTRL

## Sheet: Merged_Modules
Genotypes_Treatment	MEyellowgreen	MEmediumpurple3	MEpaleturquoise	MEsaddlebrown	MEcoral2	MEhoneydew1	MEgrey
28143DAI	0.119784	-0.0684357	0.255543	0.111175	-0.314928	-0.153766	-0.0871761
28143DAI	0.112383	-0.100403	0.253774	0.0717961	-0.281875	-0.19665	-0.15003
28143DAI	0.162115	-0.12033	0.284563	0.0515806	-0.392246	-0.286299	-0.190676
28143DAI	0.158209	-0.162154	0.26265	0.134979	-0.333657	-0.216141	-0.254605
28143DAI	0.118523	-0.107124	0.17255	0.143488	-0.210305	-0.107303	0.019509
28143DAI	0.118523	-0.107124	0.17255	0.143488	-0.210305	-0.107303	0.019509
28149DAI	0.0926888	-0.140781	0.00128849	0.097071	-0.0728878	0.190801	0.0554362
28149DAI	0.0965815	-0.137236	0.00631681	0.0970292	-0.0821533	0.194691	0.0594984
28149DAI	0.100482	-0.138253	0.00962643	0.0850018	-0.0994475	0.194601	0.0226456
28149DAI	0.0285131	-0.063096	-0.135402	0.0979873	-0.00316521	0.110787	0.0570066
28149DAI	-0.00776181	-0.0511112	-0.126426	0.119576	-0.0300292	0.124511	0.0566023
28149DAI	0.0384609	-0.0686319	-0.100748	0.105419	-0.0847727	0.0895284	-0.0462861
2814CTRL	0.105411	0.00174845	-0.160041	-0.383654	0.131783	0.0596197	0.0611311
2814CTRL	0.105411	0.00174845	-0.160041	-0.383654	0.131783	0.0596197	0.0611311
2814CTRL	0.119172	-0.040965	-0.144835	-0.410479	0.061572	-0.0267479	-0.212328
2814CTRL	0.0229577	-0.034245	-0.127362	0.0186816	0.03033	0.219683	0.057809
2814CTRL	0.0232015	-0.0317632	-0.127507	0.0195844	0.0286025	0.215799	0.0684192
2814CTRL	0.0187829	-0.0396282	-0.128743	0.0248874	0.0191286	0.212655	0.0682398
98303DAI	0.0769489	-0.0812783	-0.0518424	0.101034	0.0115949	-0.15446	0.12517
98303DAI	0.0522144	0.356818	0.176288	-0.216736	0.012797	-0.133508	0.0541876
98303DAI	0.0310268	0.353572	0.122056	-0.20841	0.0550823	-0.0741628	0.0921646
98303DAI	0.0424315	0.399983	0.189457	-0.182287	-0.0307149	-0.0982439	0.100847
98303DAI	0.0436374	0.396691	0.225776	-0.115437	-0.112528	-0.0965078	0.0763944
98303DAI	0.0590865	0.437869	0.259218	-0.118956	-0.180343	-0.0776902	0.00773939
98309DAI	0.0662117	-0.012783	-0.106926	0.102227	-0.00561859	0.230148	-0.0755944
98309DAI	0.0464251	-0.0148861	-0.1163	0.0865874	0.0327816	0.221742	-0.0488255
98309DAI	0.04216	-0.0135182	-0.0916872	0.121953	-0.0574239	0.236818	-0.107942
98309DAI	0.0642811	0.0325947	-0.123954	-0.0277595	0.189844	-0.0909312	0.113389
98309DAI	0.0537556	0.0399715	-0.125468	-0.0172995	0.17662	-0.054767	0.110332
98309DAI	0.0736937	0.0227135	-0.115946	-0.0265792	0.179863	-0.107241	0.109197
9830CTR	0.0894756	0.0401584	-0.123177	-0.24057	0.266225	-0.165237	-0.803475
9830CTR	0.0967058	0.0610399	-0.15747	-0.176465	0.226982	-0.0540129	-0.000904321
9830CTR	0.0571219	0.074184	-0.171269	-0.161201	0.226263	-0.0284013	0.0400053
9830CTR	0.0500507	-0.0470461	-0.0746533	0.0921254	0.0601766	-0.0899227	0.0709425
9830CTR	0.0813793	-0.0625946	-0.0666091	0.0625215	0.0456254	-0.141572	0.00757902
9830CTR	0.0462758	-0.0829546	-0.213075	0.072419	0.148943	0.0595578	0.0617986
149633DAI	-0.279259	-0.00325222	0.174104	0.0592021	-0.0134	-0.156897	0.0136773
149633DAI	-0.298093	0.0148227	0.112004	0.0438184	0.0633294	-0.0858681	0.116532
149633DAI	-0.283787	0.00620138	0.124233	0.0390354	0.0570101	-0.106023	0.0999676
149633DAI	-0.267446	-0.0550202	0.0741438	0.0939817	-0.00143621	-0.0325168	0.0323326
149633DAI	-0.282893	-0.0541059	0.0691963	0.0939565	-0.00607811	-0.033689	0.0152102
149633DAI	-0.301324	-0.0655204	0.00437834	0.13366	0.0765555	-0.0249194	0.0541631
149639DAI	-0.301324	-0.0655204	0.00437834	0.13366	0.0765555	-0.0249194	0.0541631
149639DAI	-0.290493	-0.139267	-0.0986138	0.0575271	0.102044	0.251992	0.00434144
149639DAI	-0.301702	-0.131088	-0.106001	0.0540346	0.111823	0.253149	0.0107706
149639DAI
149639DAI
149639DAI
149639CTRL
149639CTRL
149639CTRL
149639CTRL
149639CTRL
149639CTRL
N133DAI
N133DAI
N133DAI
N133DAI
N133DAI
N133DAI
N139DAI
N139DAI
N139DAI
N139DAI
N139DAI
N139DAI
N13CTRL
N13CTRL
N13CTRL
N13CTRL
N13CTRL
N13CTRL
417243DAI
417243DAI
417243DAI
417243DAI
417243DAI
417243DAI
417249DAI
417249DAI
417249DAI
417249DAI
417249DAI
417249DAI
41724CTRL
41724CTRL
41724CTRL
41724CTRL
41724CTRL
41724CTRL
