# Supplementary material for: Resolving intergenotypic Striga resistance in sorghum
Source: J Exp Bot. 2023 Jun 1;74(17):5294–306. doi: 10.1093/jxb/erad210 (PMC10498017; doi:10.1093/jxb/erad210)
Supplement: erad210_suppl_supplementary_Dataset_S2 [file erad210_suppl_supplementary_dataset_s2.xlsx]

## Sheet: erad210_suppl_supplementary_Dat
module	geneID	peptideName	Pfam	Panther	KOG	ec	KO	GO	Best.hit.arabi.name	arabi.symbol	arabi.defline	Best.hit.rice.name	rice.symbol	rice.defline
MEantiquewhite4	Sobic.001G057800	Sobic.001G057800.1.p	PF01027	PTHR23291,PTHR23291:SF45	KOG2322		K06890		AT1G03070.1		Bax inhibitor-1 family protein	LOC_Os03g58150.1	NA	transmembrane BAX inhibitor motif-containing protein, putative, expressed
MEantiquewhite4	Sobic.001G076400	Sobic.001G076400.1.p		PTHR31060,PTHR31060:SF11					AT3G50780.1			LOC_Os03g55950.2	NA	H-BTB1 - Bric-a-Brac, Tramtrack, Broad Complex BTB domain with H family conserved sequence, expressed
MEantiquewhite4	Sobic.001G329100	Sobic.001G329100.1.p	PF00560,PF08263	PTHR27001,PTHR27001:SF1		2.7.11.1,2.7.10.1		GO:0005515	AT5G21090.1		Leucine-rich repeat (LRR) family protein	LOC_Os03g32580.1	NA	BRASSINOSTEROID INSENSITIVE 1-associated receptor kinase 1 precursor, putative, expressed
MEantiquewhite4	Sobic.002G177600	Sobic.002G177600.1.p	PF13855,PF07714	PTHR27003,PTHR27003:SF45	KOG1187	2.7.11.1,2.7.10.1		GO:0005515,GO:0006468,GO:0004672	AT1G51850.1		Leucine-rich repeat protein kinase family protein	LOC_Os09g19350.1	NA	expressed protein
MEantiquewhite4	Sobic.002G192200	Sobic.002G192200.1.p	PF01399	PTHR12732	KOG2688			GO:0005515	AT2G19560.1	EER5	proteasome family protein	LOC_Os09g21760.1	NA	proteasome subunit, putative, expressed
MEantiquewhite4	Sobic.002G265600	Sobic.002G265600.1.p	PF00201	PTHR11926,PTHR11926:SF264	KOG1192		K13691	GO:0016758,GO:0008152	AT1G05680.1	UGT74E2	Uridine diphosphate glycosyltransferase 74E2	LOC_Os09g34250.1	NA	UDP-glucoronosyl and UDP-glucosyl transferase domain containing protein, expressed
MEantiquewhite4	Sobic.003G032400	Sobic.003G032400.1.p											NA
MEantiquewhite4	Sobic.003G073380	Sobic.003G073380.1.p										LOC_Os01g05210.1	NA	hypothetical protein
MEantiquewhite4	Sobic.003G374100	Sobic.003G374100.1.p	PF13364,PF02140,PF01301	PTHR23421,PTHR23421:SF67		3.2.1.23		GO:0030246,GO:0005975,GO:0004553	AT5G63810.1	BGAL10	beta-galactosidase 10	LOC_Os01g65460.1	NA	beta-galactosidase precursor, putative, expressed
MEantiquewhite4	Sobic.003G413700	Sobic.003G413700.1.p	PF02705	PTHR30540,PTHR30540:SF7			K03549	GO:0071805,GO:0016020,GO:0015079	AT4G13420.1	ATHAK5,HAK5	high affinity K+ transporter 5	LOC_Os01g70490.1	NA	potassium transporter, putative, expressed
MEantiquewhite4	Sobic.003G441700	Sobic.003G441700.1.p	PF06830	PTHR31656,PTHR31656:SF1					AT3G19430.1		late embryogenesis abundant protein-related / LEA protein-related	LOC_Os01g73730.1	NA	RCLEA5 - Root cap and Late embryogenesis related family protein precursor, expressed
MEantiquewhite4	Sobic.004G035400	Sobic.004G035400.4.p	PF00069	PTHR27002,PTHR27002:SF111	KOG1187	2.7.11.1	K04733	GO:0006468,GO:0005524,GO:0004672	AT4G23150.1	CRK7	cysteine-rich RLK (RECEPTOR-like protein kinase) 7	LOC_Os09g13610.1	NA	PFT1, putative, expressed
MEantiquewhite4	Sobic.004G077800	Sobic.004G077800.1.p	PF01000,PF01193	PTHR11800,PTHR11800:SF13	KOG1521	2.7.7.6	K03027	GO:0046983,GO:0006351,GO:0003899	AT1G60620.1	ATRPAC43,RPAC43	RNA polymerase I subunit 43	LOC_Os03g18410.1	NA	DNA-directed RNA polymerase subunit, putative, expressed
MEantiquewhite4	Sobic.004G122500	Sobic.004G122500.1.p	PF01221	PTHR11886,PTHR11886:SF48	KOG3430	3.6.4.2	K10418	GO:0007017,GO:0005875	AT1G52240.2	ATROPGEF11,PIRF1,ROPGEF11	RHO guanyl-nucleotide exchange factor 11	LOC_Os02g16909.2	NA	dynein light chain type 1 domain containing protein, expressed
MEantiquewhite4	Sobic.004G224800	Sobic.004G224800.1.p	PF00179	PTHR24067,PTHR24067:SF145	KOG0417	6.3.2.19	K10689		AT5G25760.1	PEX4,UBC21	peroxin4	LOC_Os02g42314.2	NA	ubiquitin-conjugating enzyme, putative, expressed
MEantiquewhite4	Sobic.004G340300	Sobic.004G340300.1.p	PF01370	PTHR10366,PTHR10366:SF353	KOG1502	1.2.1.44	K09753	GO:0050662,GO:0003824	AT1G15950.1	ATCCR1,CCR1,IRX4	cinnamoyl coa reductase 1	LOC_Os02g56460.1	NA	dehydrogenase, putative, expressed
MEantiquewhite4	Sobic.005G093400	Sobic.005G093400.1.p										LOC_Os11g11980.1	NA	expressed protein
MEantiquewhite4	Sobic.005G108600	Sobic.005G108600.1.p		PTHR10894,PTHR10894:SF3								LOC_Os12g42810.1	NA	mov34/MPN/PAD-1 family protein, expressed
MEantiquewhite4	Sobic.005G120101	Sobic.005G120101.1.p											NA
MEantiquewhite4	Sobic.005G177600	Sobic.005G177600.1.p	PF00704	PTHR11177,PTHR11177:SF214		3.2.1.14	K01183	GO:0005975,GO:0004553	AT5G24090.1	ATCHIA,CHIA	chitinase A	LOC_Os11g47520.1	NA	glycosyl hydrolase, putative, expressed
MEantiquewhite4	Sobic.005G182500	Sobic.005G182500.2.p	PF01419,PF00069	PTHR27002,PTHR27002:SF111	KOG1187	2.7.11.1		GO:0006468,GO:0005524,GO:0004672	AT1G26970.1		Protein kinase superfamily protein	LOC_Os04g30040.2	NA	jacalin-like lectin domain containing protein, expressed
MEantiquewhite4	Sobic.005G220900	Sobic.005G220900.1.p	PF06880	PTHR31050,PTHR31050:SF3					AT1G13480.1		Protein of unknown function (DUF1262)	LOC_Os08g31880.1	NA	expressed protein
MEantiquewhite4	Sobic.007G158700	Sobic.007G158700.1.p	PF01734	PTHR32176,PTHR32176:SF7	KOG0513			GO:0006629	AT2G26560.1	PLA IIA,PLA2A,PLP2	phospholipase A 2A	LOC_Os08g37210.1	NA	patatin, putative, expressed
MEantiquewhite4	Sobic.007G196900	Sobic.007G196900.1.p							AT5G43490.1			LOC_Os08g41420.1	NA	expressed protein
MEantiquewhite4	Sobic.008G027400	Sobic.008G027400.1.p	PF00931	PTHR23155,PTHR23155:SF627	KOG4658			GO:0043531	AT3G14460.1		LRR and NB-ARC domains-containing disease resistance protein	LOC_Os01g57340.1	NA	rp1, putative, expressed
MEantiquewhite4	Sobic.008G027600	Sobic.008G027600.1.p	PF13639	PTHR14155,PTHR14155:SF88				GO:0008270,GO:0005515	AT4G40070.1		RING/U-box superfamily protein	LOC_Os12g24490.1	NA	zinc finger, C3HC4 type domain containing protein, expressed
MEantiquewhite4	Sobic.008G124100	Sobic.008G124100.1.p	PF03784					GO:0006952					NA
MEantiquewhite4	Sobic.008G160000	Sobic.008G160000.1.p	PF13371,PF13414	PTHR22904,PTHR22904:SF289	KOG2449				AT1G04190.1		Tetratricopeptide repeat (TPR)-like superfamily protein	LOC_Os12g41190.1	NA	tetratricopeptide repeat domain containing protein, expressed
MEantiquewhite4	Sobic.009G228700	Sobic.009G228700.1.p	PF16135,PF07897	PTHR31413,PTHR31413:SF2				GO:0007165	AT4G28910.2	NINJA	novel interactor of JAZ	LOC_Os05g48500.2	NA	expressed protein
MEantiquewhite4	Sobic.009G246200	Sobic.009G246200.1.p	PF04450	PTHR33321,PTHR33321:SF3					AT2G42900.1		Plant basic secretory protein (BSP) family protein	LOC_Os05g50500.1	NA	secretory protein, putative, expressed
MEantiquewhite4	Sobic.010G114400	Sobic.010G114400.1.p	PF14416,PF13839	PTHR32285,PTHR32285:SF33					AT5G15890.1	TBL21	TRICHOME BIREFRINGENCE-LIKE 21	LOC_Os06g16170.1	NA	expressed protein
MEantiquewhite4	Sobic.010G117800	Sobic.010G117800.1.p	PF04398	PTHR31676,PTHR31676:SF26					AT1G09310.1		Protein of unknown function, DUF538	LOC_Os07g02850.1	NA	DUF538 domain containing protein, putative, expressed
MEantiquewhite4	Sobic.010G159000	Sobic.010G159000.1.p										LOC_Os06g34730.1	NA	expressed protein
MEbisque4	Sobic.001G008600	Sobic.001G008600.1.p	PF04185	PTHR31956,PTHR31956:SF1		3.1.4.3	K01114	GO:0016788	AT3G03530.1	NPC4	non-specific phospholipase C4	LOC_Os03g63580.1	NA	phosphoesterase family protein, putative, expressed
MEbisque4	Sobic.001G112100	Sobic.001G112100.1.p	PF03999	PTHR19321,PTHR19321:SF14	KOG4302		K16732	GO:0008017,GO:0000910,GO:0000226	AT2G01910.1	ATMAP65-6,MAP65-6	Microtubule associated protein (MAP65/ASE1) family protein	LOC_Os03g50970.1	NA	retrotransposon protein, putative, Ty1-copia subclass, expressed
MEbisque4	Sobic.001G169700	Sobic.001G169700.1.p							AT1G24625.1	ZFP7	zinc finger protein 7	LOC_Os12g39220.1	NA	ZOS12-08 - C2H2 zinc finger protein, expressed
MEbisque4	Sobic.001G300400	Sobic.001G300400.1.p	PF01357,PF03330	PTHR31692:SF9,PTHR31692					AT1G65680.1	ATEXPB2,ATHEXP BETA 1.4,EXPB2	expansin B2	LOC_Os10g40730.1	NA	expansin precursor, putative, expressed
MEbisque4	Sobic.001G421300	Sobic.001G421300.1.p	PF07714	PTHR27001,PTHR27001:SF146	KOG1187	2.7.11.1,2.7.10.2		GO:0006468,GO:0004672	AT1G07570.2	APK1,APK1A	Protein kinase superfamily protein	LOC_Os03g16740.1	NA	protein kinase APK1A, chloroplast precursor, putative, expressed
MEbisque4	Sobic.001G522200	Sobic.001G522200.1.p		PTHR37767,PTHR37767:SF1					AT5G51680.1		hydroxyproline-rich glycoprotein family protein		NA
MEbisque4	Sobic.001G530100	Sobic.001G530100.2.p	PF01154,PF08540	PTHR11877,PTHR11877:SF20		2.3.3.10	K01641	GO:0008299,GO:0004421	AT4G11820.2	EMB2778,FKP1,HMGS,MVA1	hydroxymethylglutaryl-CoA synthase / HMG-CoA synthase / 3-hydroxy-3-methylglutaryl coenzyme A synthase	LOC_Os03g02710.1	NA	hydroxymethylglutaryl-CoA synthase, putative, expressed
MEbisque4	Sobic.001G542200	Sobic.001G542200.1.p	PF03330,PF01357	PTHR31692,PTHR31692:SF20					AT1G65680.1	ATEXPB2,ATHEXP BETA 1.4,EXPB2	expansin B2	LOC_Os10g40730.1	NA	expansin precursor, putative, expressed
MEbisque4	Sobic.002G179150	Sobic.002G179150.1.p											NA
MEbisque4	Sobic.002G228900	Sobic.002G228900.1.p	PF00076	PTHR24012,PTHR24012:SF352	KOG0148			GO:0003676	AT1G47490.1	ATRBP47C,RBP47C	RNA-binding protein 47C	LOC_Os09g28810.1	NA	RNA recognition motif containing protein, putative, expressed
MEbisque4	Sobic.002G248500	Sobic.002G248500.1.p											NA
MEbisque4	Sobic.002G407000	Sobic.002G407000.1.p	PF00686,PF02446	PTHR32518,PTHR32518:SF3		2.4.1.25	K00705	GO:2001070,GO:0005975,GO:0004134	AT2G40840.1	DPE2	disproportionating enzyme 2	LOC_Os07g46790.1	NA	4-alpha-glucanotransferase, putative, expressed
MEbisque4	Sobic.003G087600	Sobic.003G087600.1.p	PF00249	PTHR10641,PTHR10641:SF510	KOG0048		K09422		AT1G68320.1	AtMYB62,BW62B,BW62C,MYB62	myb domain protein 62	LOC_Os01g03720.1	NA	MYB family transcription factor, putative, expressed
MEbisque4	Sobic.003G135700	Sobic.003G135700.2.p											NA
MEbisque4	Sobic.003G154500	Sobic.003G154500.1.p		PTHR33124,PTHR33124:SF13					AT2G47270.1		sequence-specific DNA binding transcription factors;transcription regulators	LOC_Os05g06520.1	NA	helix-loop-helix DNA-binding domain containing protein, expressed
MEbisque4	Sobic.003G230200	Sobic.003G230200.1.p	PF03489,PF05184,PF00026	PTHR13683,PTHR13683:SF311	KOG1339	3.4.23.40	K08245	GO:0006629,GO:0006508,GO:0004190	AT1G11910.1	APA1,ATAPA1	aspartic proteinase A1	LOC_Os01g44130.1	NA	aspartic proteinase oryzasin-1 precursor, putative, expressed
MEbisque4	Sobic.003G300900	Sobic.003G300900.1.p	PF05496	PTHR23074,PTHR23074:SF92	KOG0738	3.6.4.3	K07767	GO:0009378,GO:0006310,GO:0006281	AT2G34560.2		P-loop containing nucleoside triphosphate hydrolases superfamily protein	LOC_Os01g55260.1	NA	AAA-type ATPase family protein, putative, expressed
MEbisque4	Sobic.003G409500	Sobic.003G409500.1.p											NA
MEbisque4	Sobic.003G417200	Sobic.003G417200.1.p	PF12697	PTHR10992,PTHR10992:SF795		3.1.1.78			AT2G23620.1	ATMES1,MES1	methyl esterase 1	LOC_Os01g70850.1	NA	esterase, putative, expressed
MEbisque4	Sobic.004G116800	Sobic.004G116800.1.p		PTHR31234,PTHR31234:SF12					AT2G27080.1		Late embryogenesis abundant (LEA) hydroxyproline-rich glycoprotein family	LOC_Os02g16030.1	NA	harpin-induced protein 1 domain containing protein, expressed
MEbisque4	Sobic.004G271300	Sobic.004G271300.1.p	PF01751,PF02518,PF00204,PF16898,PF00521	PTHR10169,PTHR10169:SF38		5.99.1.3	K03164	GO:0006265,GO:0005524,GO:0003918,GO:0003677	AT3G23890.1	ATTOPII,TOPII	topoisomerase II	LOC_Os02g47150.1	NA	DNA topoisomerase 2, putative, expressed
MEbisque4	Sobic.005G204700	Sobic.005G204700.1.p	PF12708	PTHR31339,PTHR31339:SF5					AT3G16850.1		Pectin lyase-like superfamily protein	LOC_Os11g43750.1	NA	polygalacturonase, putative, expressed
MEbisque4	Sobic.005G206000	Sobic.005G206000.1.p	PF03018	PTHR21495:SF81,PTHR21495					AT5G42510.1		Disease resistance-responsive (dirigent-like protein) family protein	LOC_Os10g18760.1	NA	dirigent, putative, expressed
MEbisque4	Sobic.005G226300	Sobic.005G226300.1.p		PTHR31669,PTHR31669:SF52				GO:0006355	AT1G80010.1	FRS8	FAR1-related sequence 8	LOC_Os06g42420.1	NA	transposon protein, putative, unclassified, expressed
MEbisque4	Sobic.006G105200	Sobic.006G105200.1.p	PF01263	PTHR10091,PTHR10091:SF13	KOG1604	5.1.3.3	K01785	GO:0016853,GO:0005975	AT5G15140.1		Galactose mutarotase-like superfamily protein	LOC_Os04g38540.1	NA	aldose 1-epimerase, putative, expressed
MEbisque4	Sobic.006G143000	Sobic.006G143000.1.p	PF05899	PTHR33271,PTHR33271:SF5			K06995		AT4G10300.1		RmlC-like cupins superfamily protein	LOC_Os04g43060.1	NA	enzyme of the cupin superfamily protein, putative, expressed
MEbisque4	Sobic.006G179200	Sobic.006G179200.1.p	PF00134,PF02984	PTHR10177:SF196,PTHR10177	KOG0654		K05868	GO:0005634	AT1G76310.1	CYCB2;4	CYCLIN B2;4	LOC_Os04g47580.1	NA	cyclin, putative, expressed
MEbisque4	Sobic.006G215800	Sobic.006G215800.1.p		PTHR19321,PTHR19321:SF7				GO:0008017,GO:0000910,GO:0000226	AT5G51600.1	ATMAP65-3,MAP65-3,PLE	Microtubule associated protein (MAP65/ASE1) family protein	LOC_Os01g49200.1	NA	microtubule associated protein, putative, expressed
MEbisque4	Sobic.007G113900	Sobic.007G113900.1.p	PF02453	PTHR10994,PTHR10994:SF84					AT5G58000.1		Reticulon family protein	LOC_Os08g17870.1	NA	reticulon domain containing protein, putative, expressed
MEbisque4	Sobic.007G129000	Sobic.007G129000.1.p	PF00860	PTHR11119,PTHR11119:SF41				GO:0055085,GO:0016020,GO:0006810,GO:0005215	AT5G62890.2		Xanthine/uracil permease family protein	LOC_Os08g32500.1	NA	nucleobase-ascorbate transporter, putative, expressed
MEbisque4	Sobic.008G002800	Sobic.008G002800.1.p	PF11960,PF00487	PTHR32100,PTHR32100:SF14			K10257	GO:0055114,GO:0016717,GO:0006629	AT5G05580.1	FAD8	fatty acid desaturase 8	LOC_Os12g01370.1	NA	fatty acid desaturase, putative, expressed
MEbisque4	Sobic.008G041100	Sobic.008G041100.1.p	PF02362	PTHR31140,PTHR31140:SF19				GO:0003677	AT3G11580.1		AP2/B3-like transcriptional factor family protein	LOC_Os12g06080.1	NA	expressed protein
MEbisque4	Sobic.008G075600	Sobic.008G075600.1.p											NA
MEbisque4	Sobic.008G078100	Sobic.008G078100.1.p		PTHR22884,PTHR22884:SF340		2.1.1.43			AT5G55390.2	EDM2	ENHANCED DOWNY MILDEW 2	LOC_Os12g12300.1	NA	EDM2, putative, expressed
MEbisque4	Sobic.009G021600	Sobic.009G021600.1.p	PF03018,PF01419	PTHR21495,PTHR21495:SF81					AT1G19715.1		Mannose-binding lectin superfamily protein	LOC_Os12g14440.1	NA	Jacalin-like lectin domain containing protein, putative, expressed
MEbisque4	Sobic.009G052200	Sobic.009G052200.1.p	PF01134,PF00070,PF02852	PTHR22912,PTHR22912:SF165		1.8.1.4	K00382	GO:0050660,GO:0008033,GO:0055114,GO:0016491,GO:0045454	AT3G16950.2	LPD1,ptlpd1	lipoamide dehydrogenase 1	LOC_Os05g06460.1	NA	dihydrolipoyl dehydrogenase, putative, expressed
MEbisque4	Sobic.009G123000	Sobic.009G123000.1.p		PTHR37216,PTHR37216:SF2					AT2G41200.1			LOC_Os05g32130.1	NA	expressed protein
MEbisque4	Sobic.009G205800	Sobic.009G205800.1.p	PF00201	PTHR11926,PTHR11926:SF337				GO:0016758,GO:0008152	AT3G16520.3	UGT88A1	UDP-glucosyl transferase 88A1	LOC_Os01g64910.1	NA	anthocyanidin 5,3-O-glucosyltransferase, putative, expressed
MEbisque4	Sobic.009G235300	Sobic.009G235300.1.p	PF00730	PTHR10242,PTHR10242:SF6	KOG1918	3.2.2.21	K01247	GO:0006284	AT3G50880.1		DNA glycosylase superfamily protein	LOC_Os05g49250.1	NA	hhH-GPD superfamily base excision DNA repair protein, putative, expressed
MEbisque4	Sobic.010G051100	Sobic.010G051100.1.p	PF13848,PF00085	PTHR18929,PTHR18929:SF59	KOG0190	5.3.4.1	K09580	GO:0045454	AT3G16110.1	ATPDI4,ATPDIL1-6,PDI4,PDIL1-6	PDI-like 1-6	LOC_Os06g06790.1	NA	OsPDIL1-5 protein disulfide isomerase PDIL1-5, expressed
MEbisque4	Sobic.010G092700	Sobic.010G092700.1.p	PF01490	PTHR22950,PTHR22950:SF246	KOG1303		K15015		AT5G15240.1		Transmembrane amino acid transporter family protein	LOC_Os06g12320.1	NA	transmembrane amino acid transporter protein, putative, expressed
MEbisque4	Sobic.010G127800	Sobic.010G127800.1.p	PF07690	PTHR11654,PTHR11654:SF160			K14638	GO:0055085,GO:0016021,GO:0016020,GO:0006810,GO:0005215	AT1G68570.1		Major facilitator superfamily protein	LOC_Os05g33960.1	NA	peptide transporter PTR2, putative, expressed
MEbisque4	Sobic.010G164900	Sobic.010G164900.1.p	PF04434	PTHR21540,PTHR21540:SF1		2.7.11.25		GO:0008270	AT5G11620.1		SWIM zinc finger family protein / mitogen-activated protein kinase kinase kinase (MAPKKK)-related	LOC_Os06g36030.1	NA	SWIM zinc finger family protein, expressed
MEbisque4	Sobic.010G275800	Sobic.010G275800.1.p	PF04652,PF14288,PF02364	PTHR12741,PTHR12741:SF24		2.4.1.34	K11000	GO:0016020,GO:0006075,GO:0003843,GO:0000148	AT5G13000.1	ATGSL12,gsl12	glucan synthase-like 12	LOC_Os06g51270.1	NA	1,3-beta-glucan synthase component domain containing protein, expressed
MEblack	Sobic.001G005000	Sobic.001G005000.1.p	PF03629	PTHR31988,PTHR31988:SF1					AT4G34215.2		Domain of unknown function (DUF303)	LOC_Os03g64030.1	NA	receptor protein kinase, putative, expressed
MEblack	Sobic.001G009700	Sobic.001G009700.1.p	PF00125,PF16211	PTHR23430	KOG1756		K11251	GO:0003677	AT5G02560.1	HTA12	histone H2A 12	LOC_Os05g02300.1	NA	Core histone H2A/H2B/H3/H4 domain containing protein, putative, expressed
MEblack	Sobic.001G016400	Sobic.001G016400.1.p	PF00237	PTHR11593	KOG3353		K02880	GO:0006412,GO:0005840,GO:0003735,GO:0015934	AT1G27400.1		Ribosomal protein L22p/L17e family protein	LOC_Os09g08430.1	NA	ribosomal protein L22, putative, expressed
MEblack	Sobic.001G017400	Sobic.001G017400.1.p	PF00025	PTHR24073,PTHR24073:SF564	KOG0087		K07904	GO:0005525	AT1G09630.1	ATRAB-A2A,ATRAB11C,ATRABA2A,RAB-A2A,RAB11c	RAB GTPase 11C	LOC_Os03g62600.1	NA	ras-related protein, putative, expressed
MEblack	Sobic.001G027800	Sobic.001G027800.2.p	PF00150	PTHR31451,PTHR31451:SF12		3.2.1.78	K19355	GO:0005975,GO:0004553	AT5G66460.1		Glycosyl hydrolase superfamily protein	LOC_Os03g61280.1	NA	OsMan05 - Endo-Beta-Mannanase, expressed
MEblack	Sobic.001G033300	Sobic.001G033300.1.p	PF03330,PF01357	PTHR31867,PTHR31867:SF5					AT2G39700.1	ATEXP4,ATEXPA4,ATHEXP ALPHA 1.6,EXPA4	expansin A4	LOC_Os03g60720.1	NA	expansin precursor, putative, expressed
MEblack	Sobic.001G047200	Sobic.001G047200.1.p	PF14365,PF03080	PTHR31589,PTHR31589:SF16					AT1G55360.1		Protein of Unknown Function (DUF239)	LOC_Os03g59240.1	NA	carboxyl-terminal peptidase, putative, expressed
MEblack	Sobic.001G047800	Sobic.001G047800.1.p	PF02271	PTHR12022	KOG3440		K00417	GO:0006122,GO:0005750	AT4G32470.1		Cytochrome bd ubiquinol oxidase, 14kDa subunit	LOC_Os03g59220.1	NA	cytochrome b-c1 complex subunit 7, putative, expressed
MEblack	Sobic.001G054600	Sobic.001G054600.1.p	PF04576	PTHR31448,PTHR31448:SF8					AT1G08800.2		Protein of unknown function, DUF593	LOC_Os03g58490.1	NA	DUF593 domain containing protein, expressed
MEblack	Sobic.001G055900	Sobic.001G055900.1.p	PF00097	PTHR10825,PTHR10825:SF36	KOG2660		K16277	GO:0046872	AT2G30580.1	DRIP2	DREB2A-interacting protein 2	LOC_Os03g58390.1	NA	zinc finger, C3HC4 type domain containing protein, expressed
MEblack	Sobic.001G058300	Sobic.001G058300.1.p	PF08263,PF13855	PTHR32093,PTHR32093:SF33				GO:0005515	AT3G22800.1		Leucine-rich repeat (LRR) family protein	LOC_Os03g58110.1	NA	uncharacterized protein At4g06744 precursor, putative, expressed
MEblack	Sobic.001G069700	Sobic.001G069700.1.p	PF04116	PTHR12863,PTHR12863:SF2	KOG0539			GO:0055114,GO:0016491,GO:0006633,GO:0005506	AT2G34770.1	ATFAH1,FAH1	fatty acid hydroxylase 1	LOC_Os03g56820.1	NA	fatty acid hydroxylase, putative, expressed
MEblack	Sobic.001G070200	Sobic.001G070200.1.p											NA
MEblack	Sobic.001G081100	Sobic.001G081100.1.p	PF05922,PF02225,PF00082	PTHR10795,PTHR10795:SF335		3.4.14.10		GO:0006508,GO:0004252	AT5G67360.1	ARA12	Subtilase family protein	LOC_Os03g55350.1	NA	OsSub31 - Putative Subtilisin homologue, expressed
MEblack	Sobic.001G083500	Sobic.001G083500.1.p	PF02298	PTHR33021,PTHR33021:SF56				GO:0009055	AT2G27035.1	AtENODL20,ENODL20	early nodulin-like protein 20	LOC_Os03g55120.1	NA	plastocyanin-like domain containing protein, putative, expressed
MEblack	Sobic.001G092250	Sobic.001G092250.1.p											NA
MEblack	Sobic.001G116100	Sobic.001G116100.1.p	PF00585,PF00291	PTHR10314,PTHR10314:SF30	KOG1250	4.3.1.19	K01754		AT3G10050.1	OMR1	L-O-methylthreonine resistant 1	LOC_Os03g50510.1	NA	threonine dehydratase biosynthetic, chloroplast precursor, putative, expressed
MEblack	Sobic.001G123500	Sobic.001G123500.1.p	PF03463,PF03465,PF03464	PTHR10113,PTHR10113:SF13			K03265	GO:0016149,GO:0006415,GO:0005737	AT3G26618.1	ERF1-3	eukaryotic release factor 1-3	LOC_Os03g49580.1	NA	eukaryotic peptide chain release factor subunit 1-1, putative, expressed
MEblack	Sobic.001G127800	Sobic.001G127800.1.p	PF02045	PTHR12632,PTHR12632:SF13			K08064	GO:0006355,GO:0003700	AT5G12840.2	ATHAP2A,EMB2220,HAP2A,NF-YA1	nuclear factor Y, subunit A1	LOC_Os03g48970.2	NA	nuclear transcription factor Y subunit, putative, expressed
MEblack	Sobic.001G132400	Sobic.001G132400.1.p	PF00690,PF00702,PF00122	PTHR24093,PTHR24093:SF331		3.6.3.6	K01535	GO:0046872,GO:0000166	AT5G62670.1	AHA11,HA11	H(+)-ATPase 11	LOC_Os12g44150.1	NA	plasma membrane ATPase, putative, expressed
MEblack	Sobic.001G134200	Sobic.001G134200.1.p		PTHR37709		1.6.99.3,1.6.5.3			AT1G67350.2			LOC_Os03g48110.1	NA	expressed protein
MEblack	Sobic.001G134400	Sobic.001G134400.1.p	PF06747	PTHR13523					AT5G09570.1		Cox19-like CHCH family protein	LOC_Os03g48080.1	NA	CHCH domain containing protein, expressed
MEblack	Sobic.001G142000	Sobic.001G142000.1.p	PF00692	PTHR11241	KOG3370	3.6.1.23	K01520	GO:0046080,GO:0016787	AT3G46940.1	DUT1	DUTP-PYROPHOSPHATASE-LIKE 1	LOC_Os03g46640.1	NA	deoxyuridine 5-triphosphate nucleotidohydrolase, putative, expressed
MEblack	Sobic.001G145200	Sobic.001G145200.1.p	PF03372	PTHR11200,PTHR11200:SF151	KOG0565				AT2G32010.1	CVL1	CVP2 like 1	LOC_Os03g46090.1	NA	endonuclease/exonuclease/phosphatase family domain containing protein, expressed
MEblack	Sobic.001G162800	Sobic.001G162800.1.p		PTHR35999					AT1G49410.1	TOM6	translocase of the outer mitochondrial membrane 6	LOC_Os03g42799.1	NA	expressed protein
MEblack	Sobic.001G169800	Sobic.001G169800.2.p	PF02984,PF00134	PTHR10177,PTHR10177:SF260			K06627	GO:0005634	AT5G43080.1	CYCA3;1	Cyclin A3;1	LOC_Os03g41100.1	NA	cyclin, putative, expressed
MEblack	Sobic.001G176900	Sobic.001G176900.1.p	PF02536	PTHR13068,PTHR13068:SF33	KOG1267		K15032	GO:0006355,GO:0005739,GO:0003690	AT1G21150.1		Mitochondrial transcription termination factor family protein	LOC_Os06g12040.1	NA	mTERF family protein, expressed
MEblack	Sobic.001G192250	Sobic.001G192250.1.p	PF12717	PTHR14222,PTHR14222:SF1				GO:0007076	AT4G15890.1		binding	LOC_Os12g36170.1	NA	HEAT repeat family protein, putative, expressed
MEblack	Sobic.001G205000	Sobic.001G205000.1.p	PF00307,PF03271	PTHR10623,PTHR10623:SF15	KOG3000		K10436	GO:0005515,GO:0008017	AT5G67270.1	ATEB1C,ATEB1H1,EB1C	end binding protein 1C	LOC_Os10g35580.1	NA	ATEB1A-like microtubule associated protein, putative, expressed
MEblack	Sobic.001G216701	Sobic.001G216701.1.p		PTHR37720,PTHR37720:SF1					AT2G28430.1			LOC_Os10g34030.1	NA	zinc finger, C3HC4 type domain containing protein, expressed
MEblack	Sobic.001G230700	Sobic.001G230700.1.p	PF13639,PF05495,PF14599	PTHR21319,PTHR21319:SF11	KOG1940	6.3.2.19	K10144	GO:0008270,GO:0005515	AT5G22920.1		CHY-type/CTCHY-type/RING-type Zinc finger protein	LOC_Os10g31850.1	NA	RING finger and CHY zinc finger domain-containing protein 1, putative, expressed
MEblack	Sobic.001G231200	Sobic.001G231200.1.p		PTHR31469,PTHR31469:SF5					AT4G12700.1			LOC_Os10g31810.1	NA	expressed protein
MEblack	Sobic.001G232000	Sobic.001G232000.1.p		PTHR33548,PTHR33548:SF4								LOC_Os10g31540.1	NA	glycine-rich cell wall structural protein 2 precursor, putative, expressed
MEblack	Sobic.001G233400	Sobic.001G233400.1.p	PF02040	PTHR10283,PTHR10283:SF88	KOG2639			GO:0016021,GO:0015700,GO:0015105	AT1G02260.1		Divalent ion symporter	LOC_Os03g05390.2	NA	Citrate transporter protein, putative, expressed
MEblack	Sobic.001G237900	Sobic.001G237900.1.p	PF03330,PF01357	PTHR31867,PTHR31867:SF17					AT1G20190.1	ATEXP11,ATEXPA11,ATHEXP ALPHA 1.14,EXP11,EXPA11	expansin 11	LOC_Os10g30340.1	NA	expansin precursor, putative, expressed
MEblack	Sobic.001G238200	Sobic.001G238200.1.p	PF03330,PF01357	PTHR31867,PTHR31867:SF14					AT1G20190.1	ATEXP11,ATEXPA11,ATHEXP ALPHA 1.14,EXP11,EXPA11	expansin 11	LOC_Os03g31480.1	NA	expansin precursor, putative, expressed
MEblack	Sobic.001G238300	Sobic.001G238300.1.p	PF03330,PF01357	PTHR31867,PTHR31867:SF14					AT1G20190.1	ATEXP11,ATEXPA11,ATHEXP ALPHA 1.14,EXP11,EXPA11	expansin 11	LOC_Os03g31480.1	NA	expansin precursor, putative, expressed
MEblack	Sobic.001G263300	Sobic.001G263300.1.p	PF04577	PTHR20961,PTHR20961:SF31	KOG4698	2.4.1.255	K18207	GO:0016757	AT3G18180.1		Glycosyltransferase family 61 protein	LOC_Os06g20570.1	NA	glycosyltransferase, putative, expressed
MEblack	Sobic.001G282200	Sobic.001G282200.2.p	PF01632	PTHR36400				GO:0006412,GO:0005840,GO:0005622,GO:0003735	AT5G45590.1		Ribosomal protein L35	LOC_Os10g42860.1	NA	ribosomal protein L35, putative, expressed
MEblack	Sobic.001G284100	Sobic.001G284100.1.p	PF00644,PF12174	PTHR32263,PTHR32263:SF10		2.4.2.30		GO:0003950	AT1G32230.2	ATP8,CEO,CEO1,RCD1	WWE protein-protein interaction domain protein family	LOC_Os10g42710.1	NA	RCD1, putative, expressed
MEblack	Sobic.001G284900	Sobic.001G284900.1.p		PTHR28039,PTHR28039:SF2					AT5G66230.1		Chalcone-flavanone isomerase family protein	LOC_Os10g42660.1	NA	expressed protein
MEblack	Sobic.001G286500	Sobic.001G286500.1.p		PTHR18460					AT1G79190.1		ARM repeat superfamily protein	LOC_Os10g42510.1	NA	expressed protein
MEblack	Sobic.001G293000	Sobic.001G293000.1.p	PF00141	PTHR31235,PTHR31235:SF70		1.11.1.7	K00430	GO:0055114,GO:0020037,GO:0006979,GO:0004601	AT5G17820.1		Peroxidase superfamily protein	LOC_Os09g15500.1	NA	peroxidase precursor, putative, expressed
MEblack	Sobic.001G295000	Sobic.001G295000.1.p	PF00134	PTHR15615,PTHR15615:SF7	KOG1674				AT2G44740.1	CYCP4;1	cyclin p4;1	LOC_Os10g41430.1	NA	cyclin, putative, expressed
MEblack	Sobic.001G295800	Sobic.001G295800.1.p	PF13947	PTHR33355,PTHR33355:SF3				GO:0030247	AT5G50290.1			LOC_Os05g33860.1	NA	expressed protein
MEblack	Sobic.001G300500	Sobic.001G300500.1.p	PF03330,PF01357	PTHR31692,PTHR31692:SF17					AT1G65680.1	ATEXPB2,ATHEXP BETA 1.4,EXPB2	expansin B2	LOC_Os10g40720.1	NA	expansin precursor, putative, expressed
MEblack	Sobic.001G304100	Sobic.001G304100.1.p	PF00234	PTHR31731:SF18,PTHR31731					AT2G45180.1		Bifunctional inhibitor/lipid-transfer protein/seed storage 2S albumin superfamily protein	LOC_Os10g40520.1	NA	LTPL145 - Protease inhibitor/seed storage/LTP family protein precursor, expressed
MEblack	Sobic.001G304201	Sobic.001G304201.1.p	PF14547	PTHR31731,PTHR31731:SF17					AT5G46900.1		Bifunctional inhibitor/lipid-transfer protein/seed storage 2S albumin superfamily protein	LOC_Os10g40460.1	NA	LTPL141 - Protease inhibitor/seed storage/LTP family protein precursor, expressed
MEblack	Sobic.001G304400	Sobic.001G304400.1.p		PTHR36401					AT5G47570.1			LOC_Os10g40410.2	NA	expressed protein
MEblack	Sobic.001G311601	Sobic.001G311601.1.p											NA
MEblack	Sobic.001G317300	Sobic.001G317300.1.p	PF13417	PTHR11260,PTHR11260:SF326	KOG0406	2.5.1.18	K00799	GO:0005515	AT1G10360.1	ATGSTU18,GST29,GSTU18	glutathione S-transferase TAU 18	LOC_Os10g38730.1	NA	glutathione S-transferase, putative, expressed
MEblack	Sobic.001G336050	Sobic.001G336050.1.p		PTHR33403			K18635		AT1G26355.1	SP1L1	SPIRAL1-like1	LOC_Os03g30430.1	NA	nitrilase-associated protein, putative, expressed
MEblack	Sobic.001G346500	Sobic.001G346500.1.p	PF01699	PTHR31503,PTHR31503:SF16	KOG1397		K07300	GO:0055085,GO:0016021	AT3G13320.1	atcax2,CAX2	cation exchanger 2	LOC_Os03g27960.1	NA	sodium/calcium exchanger protein, putative, expressed
MEblack	Sobic.001G360400	Sobic.001G360400.1.p	PF00141	PTHR31235,PTHR31235:SF73		1.11.1.7	K00430	GO:0055114,GO:0020037,GO:0006979,GO:0004601	AT5G58400.1		Peroxidase superfamily protein	LOC_Os03g25360.1	NA	peroxidase precursor, putative, expressed
MEblack	Sobic.001G361300	Sobic.001G361300.1.p	PF06293	PTHR24349,PTHR24349:SF157	KOG0032	2.7.11.17		GO:0016773,GO:0016020,GO:0005524	AT2G41140.1	ATCBK3,ATCRK1,CRK1	CDPK-related kinase 1	LOC_Os03g25070.1	NA	CAMK_CAMK_like.18 - CAMK includes calcium/calmodulin depedent protein kinases, expressed
MEblack	Sobic.001G378200	Sobic.001G378200.1.p	PF13414	PTHR22904,PTHR22904:SF169					AT3G16760.1		Tetratricopeptide repeat (TPR)-like superfamily protein	LOC_Os03g22140.1	NA	tetratricopeptide repeat domain containing protein, expressed
MEblack	Sobic.001G381100	Sobic.001G381100.1.p	PF08263,PF07714,PF13855	PTHR27000,PTHR27000:SF197	KOG1187	2.7.11.1		GO:0006468,GO:0004672,GO:0005515	AT3G56370.1		Leucine-rich repeat protein kinase family protein	LOC_Os03g21730.1	NA	receptor-like protein kinase precursor, putative, expressed
MEblack	Sobic.001G382700	Sobic.001G382700.1.p	PF00560,PF08263,PF00069	PTHR27008,PTHR27008:SF2	KOG1187	2.7.11.1		GO:0005515,GO:0006468,GO:0005524,GO:0004672	AT5G58300.1		Leucine-rich repeat protein kinase family protein	LOC_Os03g21510.2	NA	inactive receptor kinase At2g26730 precursor, putative, expressed
MEblack	Sobic.001G390800	Sobic.001G390800.5.p	PF00170,PF14144	PTHR22952,PTHR22952:SF220			K14431	GO:0043565,GO:0006355,GO:0003700,GO:0006351	AT3G12250.1	BZIP45,TGA6	TGACG motif-binding factor 6	LOC_Os03g20310.1	NA	transcription factor HBP-1b, putative, expressed
MEblack	Sobic.001G402300	Sobic.001G402300.1.p	PF13893,PF00076	PTHR10501	KOG4206		K11094	GO:0003676,GO:0017069,GO:0000398	AT2G30260.1	U2B\'\'	U2 small nuclear ribonucleoprotein B	LOC_Os03g18720.1	NA	RNA recognition motif containing protein, putative, expressed
MEblack	Sobic.001G404800	Sobic.001G404800.1.p	PF06747	PTHR13344,PTHR13344:SF0			K03952		AT5G18800.2		Cox19-like CHCH family protein	LOC_Os03g18420.1	NA	CHCH domain containing protein, expressed
MEblack	Sobic.001G409700	Sobic.001G409700.1.p	PF00076	PTHR24012,PTHR24012:SF421	KOG0149			GO:0003676	AT3G54770.1		RNA-binding (RRM/RBD/RNP motifs) family protein	LOC_Os03g17760.1	NA	RNA recognition motif containing protein, putative, expressed
MEblack	Sobic.001G410200	Sobic.001G410200.1.p	PF00141	PTHR31356,PTHR31356:SF14		1.11.1.11	K00434	GO:0055114,GO:0020037,GO:0006979,GO:0004601	AT1G07890.8	APX1,ATAPX01,ATAPX1,CS1,MEE6	ascorbate peroxidase 1	LOC_Os03g17690.1	NA	OsAPx1 - Cytosolic Ascorbate Peroxidase encoding gene 1-8, expressed
MEblack	Sobic.001G416800	Sobic.001G416800.1.p	PF00125,PF16211	PTHR23430	KOG1756		K11251	GO:0003677	AT5G02560.1	HTA12	histone H2A 12	LOC_Os05g02300.1	NA	Core histone H2A/H2B/H3/H4 domain containing protein, putative, expressed
MEblack	Sobic.001G416900	Sobic.001G416900.1.p	PF00125,PF16211	PTHR23430	KOG1756		K11251	GO:0003677	AT5G02560.1	HTA12	histone H2A 12	LOC_Os05g02300.1	NA	Core histone H2A/H2B/H3/H4 domain containing protein, putative, expressed
MEblack	Sobic.001G426200	Sobic.001G426200.1.p	PF00412	PTHR24206:SF28,PTHR24206	KOG1700		K09377	GO:0008270	AT2G39900.1		GATA type zinc finger transcription factor family protein	LOC_Os03g15940.1	NA	OsWLIM2 - LIM domain protein, putative actin-binding protein and transcription factor, expressed
MEblack	Sobic.001G432900	Sobic.001G432900.1.p											NA
MEblack	Sobic.001G440900	Sobic.001G440900.1.p	PF01423	PTHR23338	KOG3172		K11088	GO:0006396	AT1G20580.1		Small nuclear ribonucleoprotein family protein	LOC_Os03g13760.1	NA	LSM domain containing protein, expressed
MEblack	Sobic.001G443900	Sobic.001G443900.1.p	PF00854	PTHR11654,PTHR11654:SF153				GO:0016020,GO:0006810,GO:0005215	AT2G02040.1	ATPTR2,ATPTR2-B,NTR1,PTR2,PTR2-B	peptide transporter 2	LOC_Os03g13250.1	NA	peptide transporter PTR2, putative, expressed
MEblack	Sobic.001G451800	Sobic.001G451800.1.p	PF08263,PF00069	PTHR27008,PTHR27008:SF8	KOG1187	2.7.11.1		GO:0006468,GO:0005524,GO:0004672	AT1G48480.1	RKL1	receptor-like kinase 1	LOC_Os03g12250.1	NA	atypical receptor-like kinase MARK, putative, expressed
MEblack	Sobic.001G452900	Sobic.001G452900.1.p	PF07983,PF00332	PTHR32227,PTHR32227:SF52		3.2.1.39		GO:0005975,GO:0004553	AT2G01630.1		O-Glycosyl hydrolases family 17 protein	LOC_Os03g12140.1	NA	glucan endo-1,3-beta-glucosidase precursor, putative, expressed
MEblack	Sobic.001G456500	Sobic.001G456500.1.p	PF01336,PF04057,PF16900,PF08646	PTHR23273,PTHR23273:SF4	KOG0851		K07466	GO:0003676,GO:0006260,GO:0005634,GO:0003677	AT5G08020.1	ATRPA70B,RPA70B	RPA70-kDa subunit B	LOC_Os03g11540.1	NA	RPA1B - Putative single-stranded DNA binding complex subunit 1, expressed
MEblack	Sobic.001G470900	Sobic.001G470900.1.p	PF01740,PF00916	PTHR11814,PTHR11814:SF127	KOG0236		K17469	GO:0016021,GO:0015116,GO:0008272,GO:0055085,GO:0016020,GO:0008271	AT5G10180.1	AST68,SULTR2;1	slufate transporter 2;1	LOC_Os03g09930.1	NA	sulfate transporter, putative, expressed
MEblack	Sobic.001G478100	Sobic.001G478100.1.p	PF14543,PF14541	PTHR13683,PTHR13683:SF259	KOG1339	3.4.23.12		GO:0006508,GO:0004190	AT1G09750.1		Eukaryotic aspartyl protease family protein	LOC_Os03g08790.1	NA	aspartic proteinase nepenthesin precursor, putative, expressed
MEblack	Sobic.001G480100	Sobic.001G480100.1.p											NA
MEblack	Sobic.001G486700	Sobic.001G486700.1.p	PF00709	PTHR11846,PTHR11846:SF4		6.3.4.4	K01939	GO:0006164,GO:0005525,GO:0004019	AT3G57610.1	ADSS	adenylosuccinate synthase	LOC_Os03g07840.1	NA	adenylosuccinate synthetase, chloroplast precursor, putative, expressed
MEblack	Sobic.001G487500	Sobic.001G487500.1.p	PF16845	PTHR11413,PTHR11413:SF51				GO:0004869	AT5G47550.1		Cystatin/monellin superfamily protein	LOC_Os03g07650.1	NA	expressed protein
MEblack	Sobic.001G488600	Sobic.001G488600.1.p	PF00010	PTHR12565,PTHR12565:SF148				GO:0046983	AT3G47710.1	BHLH161,BNQ3	BANQUO 3	LOC_Os10g26460.1	NA	bHLH family protein, putative, expressed
MEblack	Sobic.001G492800	Sobic.001G492800.1.p	PF04788	PTHR31300,PTHR31300:SF3					AT5G06610.1		Protein of unknown function (DUF620)	LOC_Os03g07120.1	NA	expressed protein
MEblack	Sobic.001G518600	Sobic.001G518600.1.p	PF04116	PTHR11863,PTHR11863:SF27	KOG0873	1.14.13.72	K14424	GO:0055114,GO:0016491,GO:0006633,GO:0005506	AT2G29390.2	ATSMO2,SMO2-2	sterol 4-alpha-methyl-oxidase 2-2	LOC_Os11g48020.1	NA	fatty acid hydroxylase, putative, expressed
MEblack	Sobic.001G520300	Sobic.001G520300.1.p	PF04597	PTHR21049,PTHR21049:SF1		2.4.99.18	K12666	GO:0016021,GO:0006486,GO:0005783,GO:0004579	AT1G76400.1		Ribophorin I	LOC_Os05g23600.1	NA	dolichyl-diphosphooligosaccharide--protein glycosyltransferase 67 kDasubunit precursor, putative, expressed
MEblack	Sobic.001G542150	Sobic.001G542150.1.p											NA
MEblack	Sobic.001G543400	Sobic.001G543400.1.p	PF00300	PTHR16469	KOG3734				AT3G60450.1		Phosphoglycerate mutase family protein	LOC_Os03g01180.1	NA	phosphoglycerate mutase, putative, expressed
MEblack	Sobic.002G005200	Sobic.002G005200.1.p	PF03018	PTHR21495,PTHR21495:SF68					AT5G42510.1		Disease resistance-responsive (dirigent-like protein) family protein	LOC_Os07g01620.1	NA	dirigent, putative, expressed
MEblack	Sobic.002G005400	Sobic.002G005400.2.p	PF03018	PTHR21495,PTHR21495:SF66					AT5G42510.1		Disease resistance-responsive (dirigent-like protein) family protein	LOC_Os07g01660.1	NA	dirigent, putative, expressed
MEblack	Sobic.002G012650	Sobic.002G012650.1.p	PF04398	PTHR31676,PTHR31676:SF26					AT1G09310.1		Protein of unknown function, DUF538	LOC_Os11g38220.1	NA	DUF538 domain containing protein, putative, expressed
MEblack	Sobic.002G032500	Sobic.002G032500.1.p	PF08263,PF07714,PF13855	PTHR27000,PTHR27000:SF160	KOG1187	2.7.11.1		GO:0006468,GO:0004672,GO:0005515	AT4G20940.1		Leucine-rich receptor-like protein kinase family protein	LOC_Os07g05190.1	NA	leucine-rich repeat family protein, putative, expressed
MEblack	Sobic.002G059200	Sobic.002G059200.1.p	PF00125,PF16211	PTHR23430	KOG1756		K11251	GO:0003677	AT5G02560.1	HTA12	histone H2A 12	LOC_Os05g02300.1	NA	Core histone H2A/H2B/H3/H4 domain containing protein, putative, expressed
MEblack	Sobic.002G071100	Sobic.002G071100.1.p	PF10236	PTHR12810,PTHR12810:SF0	KOG3928		K17408		AT1G16870.1		mitochondrial 28S ribosomal protein S29-related	LOC_Os07g10300.1	NA	expressed protein
MEblack	Sobic.002G085900	Sobic.002G085900.1.p										LOC_Os10g08780.1	NA	expressed protein
MEblack	Sobic.002G092600	Sobic.002G092600.3.p	PF03168	PTHR31415,PTHR31415:SF6					AT2G35980.1	ATNHL10,NHL10,YLS9	Late embryogenesis abundant (LEA) hydroxyproline-rich glycoprotein family	LOC_Os07g14660.1	NA	harpin-induced protein 1 domain containing protein, expressed
MEblack	Sobic.002G092801	Sobic.002G092801.1.p		PTHR31415,PTHR31415:SF6								LOC_Os07g14660.1	NA	harpin-induced protein 1 domain containing protein, expressed
MEblack	Sobic.002G138100	Sobic.002G138100.1.p		PTHR31096,PTHR31096:SF23		2.7.7.59			AT2G36840.1		ACT-like superfamily protein	LOC_Os09g39740.1	NA	ACT domain containing protein, expressed
MEblack	Sobic.002G142200	Sobic.002G142200.1.p	PF00560,PF08263,PF13855,PF00069	PTHR27008,PTHR27008:SF50	KOG1187	2.7.11.1		GO:0005515,GO:0006468,GO:0005524,GO:0004672	AT2G15300.1		Leucine-rich repeat protein kinase family protein	LOC_Os09g02250.1	NA	transposon protein, putative, unclassified, expressed
MEblack	Sobic.002G147600	Sobic.002G147600.1.p	PF00627,PF14377,PF06012,PF00632,PF06025	PTHR11254,PTHR11254:SF291		6.3.2.19	K10592	GO:0004842	AT1G55860.2	UPL1	ubiquitin-protein ligase 1	LOC_Os09g07900.1	NA	ubiquitin-protein ligase 1, putative, expressed
MEblack	Sobic.002G160800	Sobic.002G160800.1.p	PF12678	PTHR10579,PTHR10579:SF47				GO:0008270	AT1G08050.1		Zinc finger (C3HC4-type RING finger) family protein	LOC_Os09g12720.1	NA	zinc finger, C3HC4 type domain containing protein, expressed
MEblack	Sobic.002G180000	Sobic.002G180000.1.p	PF07714	PTHR27001,PTHR27001:SF197	KOG1187	2.7.11.1		GO:0006468,GO:0004672	AT5G15080.1		Protein kinase superfamily protein	LOC_Os09g19700.1	NA	protein kinase domain containing protein, expressed
MEblack	Sobic.002G180300	Sobic.002G180300.1.p	PF01459	PTHR11743,PTHR11743:SF34	KOG3126		K15040	GO:0055085,GO:0005741	AT3G01280.1	ATVDAC1,VDAC1	voltage dependent anion channel 1	LOC_Os09g19734.3	NA	isochorismate synthase 1, chloroplast precursor, putative, expressed
MEblack	Sobic.002G183700	Sobic.002G183700.1.p	PF00394,PF07731,PF07732	PTHR11709:SF28,PTHR11709	KOG1263	1.10.3.2,1.10.3.3		GO:0016491,GO:0055114,GO:0005507	AT4G39830.1		Cupredoxin superfamily protein	LOC_Os09g20090.1	NA	L-ascorbate oxidase precursor, putative, expressed
MEblack	Sobic.002G210200	Sobic.002G210200.1.p	PF00125	PTHR23428	KOG1744		K11252	GO:0003677,GO:0000786	AT3G45980.1	H2B,HTB9	Histone superfamily protein	LOC_Os03g17084.1	NA	Core histone H2A/H2B/H3/H4 domain containing protein, putative, expressed
MEblack	Sobic.002G228200	Sobic.002G228200.1.p	PF12695	PTHR23024,PTHR23024:SF171	KOG1515	4.2.99.22,3.1.1.1			AT1G47480.1		alpha/beta-Hydrolases superfamily protein	LOC_Os09g28730.1	NA	gibberellin receptor GID1L2, putative, expressed
MEblack	Sobic.002G239700	Sobic.002G239700.1.p	PF08263,PF00069,PF13855	PTHR27000,PTHR27000:SF107	KOG1187	2.7.11.1		GO:0006468,GO:0005524,GO:0004672,GO:0005515	AT5G56040.2		Leucine-rich receptor-like protein kinase family protein	LOC_Os09g30190.1	NA	receptor-like protein kinase 2 precursor, putative, expressed
MEblack	Sobic.002G240400	Sobic.002G240400.2.p											NA
MEblack	Sobic.002G249000	Sobic.002G249000.1.p	PF03479	PTHR31500,PTHR31500:SF0					AT2G33620.4		AT hook motif DNA-binding family protein	LOC_Os09g31470.1	NA	AT hook motif domain containing protein, expressed
MEblack	Sobic.002G249800	Sobic.002G249800.1.p	PF00012	PTHR19375,PTHR19375:SF202			K04043		AT5G09590.1	HSC70-5,MTHSC70-2	mitochondrial HSO70 2	LOC_Os09g31486.1	NA	DnaK family protein, putative, expressed
MEblack	Sobic.002G250300	Sobic.002G250300.1.p	PF01073	PTHR10366,PTHR10366:SF334	KOG1502			GO:0055114,GO:0016616,GO:0006694,GO:0003854	AT2G33590.1		NAD(P)-binding Rossmann-fold superfamily protein	LOC_Os09g31514.1	NA	dihydroflavonol-4-reductase, putative, expressed
MEblack	Sobic.002G253100	Sobic.002G253100.1.p	PF00886	PTHR12919,PTHR12919:SF20	KOG3419		K02959	GO:0006412,GO:0005840,GO:0005622,GO:0003735	AT5G56940.1		Ribosomal protein S16 family protein	LOC_Os09g32274.1	NA	30S ribosomal protein S16, putative, expressed
MEblack	Sobic.002G253900	Sobic.002G253900.1.p	PF10250	PTHR31288,PTHR31288:SF5					AT3G21190.1		O-fucosyltransferase family protein	LOC_Os09g32320.1	NA	growth regulator related protein, putative, expressed
MEblack	Sobic.002G263100	Sobic.002G263100.1.p		PTHR23426,PTHR23426:SF30	KOG3309				AT3G07480.1		2Fe-2S ferredoxin-like superfamily protein	LOC_Os09g33950.1	NA	ferredoxin 1-like isoform 1, putative, expressed
MEblack	Sobic.002G276000	Sobic.002G276000.1.p	PF00125,PF16211	PTHR23430	KOG1756		K11251	GO:0003677	AT5G02560.1	HTA12	histone H2A 12	LOC_Os05g02300.1	NA	Core histone H2A/H2B/H3/H4 domain containing protein, putative, expressed
MEblack	Sobic.002G279400	Sobic.002G279400.1.p	PF04783,PF04782	PTHR21450,PTHR21450:SF23					AT3G51290.2		Protein of unknown function (DUF630) ;Protein of unknown function (DUF632)	LOC_Os09g36760.1	NA	DUF630/DUF632 domains containing protein, putative, expressed
MEblack	Sobic.002G280400	Sobic.002G280400.1.p	PF00550	PTHR20863,PTHR20863:SF35	KOG1748				AT1G54580.1	ACP2	acyl carrier protein 2	LOC_Os08g43580.1	NA	acyl carrier protein, putative, expressed
MEblack	Sobic.002G297200	Sobic.002G297200.1.p		PTHR23215	KOG2893				AT1G30970.1	SUF4	zinc finger (C2H2 type) family protein	LOC_Os09g38790.3	NA	ZOS9-19 - C2H2 zinc finger protein, expressed
MEblack	Sobic.002G308300	Sobic.002G308300.1.p		PTHR36052		1.6.5.3			AT4G20150.1			LOC_Os07g31490.1	NA	expressed protein
MEblack	Sobic.002G310800	Sobic.002G310800.2.p	PF00931	PTHR23155,PTHR23155:SF449	KOG4658			GO:0043531	AT3G46710.1		NB-ARC domain-containing disease resistance protein	LOC_Os03g26260.1	NA	NB-ARC domain containing protein, expressed
MEblack	Sobic.002G322900	Sobic.002G322900.1.p	PF00892	PTHR31218,PTHR31218:SF68				GO:0016021,GO:0016020,GO:0022857	AT5G64700.1		nodulin MtN21 /EamA-like transporter family protein	LOC_Os07g34110.1	NA	integral membrane protein DUF6 containing protein, expressed
MEblack	Sobic.002G324801	Sobic.002G324801.1.p		PTHR34064,PTHR34064:SF2								LOC_Os07g34650.1	NA	expressed protein
MEblack	Sobic.002G339100	Sobic.002G339100.1.p	PF00083	PTHR24064,PTHR24064:SF172	KOG0255			GO:0055085,GO:0022857,GO:0016021	AT1G79360.1	2-Oct,ATOCT2,OCT2	organic cation/carnitine transporter 2	LOC_Os07g37510.1	NA	organic cation transporter-related, putative, expressed
MEblack	Sobic.002G343600	Sobic.002G343600.1.p	PF08263,PF00560,PF13855	PTHR27000,PTHR27000:SF129				GO:0005515	AT3G12145.1	FLOR1,FLR1	Leucine-rich repeat (LRR) family protein	LOC_Os07g38130.1	NA	polygalacturonase inhibitor 1 precursor, putative, expressed
MEblack	Sobic.002G352200	Sobic.002G352200.1.p	PF02629,PF00549	PTHR11117:SF9,PTHR11117		6.2.1.5	K01899	GO:0048037,GO:0003824,GO:0008152	AT5G23250.1		Succinyl-CoA ligase, alpha subunit	LOC_Os07g38970.1	NA	succinyl-CoA ligase subunit alpha-2, mitochondrial precursor, putative, expressed
MEblack	Sobic.002G355200	Sobic.002G355200.1.p	PF03000	PTHR32370,PTHR32370:SF13					AT5G48130.1		Phototropic-responsive NPH3 family protein	LOC_Os07g39530.1	NA	BTBN16 - Bric-a-Brac, Tramtrack, Broad Complex BTB domain with non-phototropic hypocotyl 3 NPH3 domain, expressed
MEblack	Sobic.002G360500	Sobic.002G360500.1.p	PF04788	PTHR31300,PTHR31300:SF5					AT3G19540.1		Protein of unknown function (DUF620)	LOC_Os07g40150.1	NA	expressed protein
MEblack	Sobic.002G364800	Sobic.002G364800.1.p	PF07683,PF02492	PTHR13748,PTHR13748:SF31	KOG2743				AT1G26520.1		Cobalamin biosynthesis CobW-like protein	LOC_Os07g40790.2	NA	COBW domain containing protein, putative, expressed
MEblack	Sobic.002G367800	Sobic.002G367800.1.p	PF13812,PF01535,PF13041	PTHR24015,PTHR24015:SF822					AT5G60960.1		Pentatricopeptide repeat (PPR) superfamily protein	LOC_Os07g41260.1	NA	PPR repeat domain containing protein, putative, expressed
MEblack	Sobic.002G382100	Sobic.002G382100.1.p	PF14368	PTHR33044,PTHR33044:SF6					AT5G64080.2		Bifunctional inhibitor/lipid-transfer protein/seed storage 2S albumin superfamily protein	LOC_Os07g43290.1	NA	LTPL56 - Protease inhibitor/seed storage/LTP family protein precursor, expressed
MEblack	Sobic.002G383900	Sobic.002G383900.1.p	PF04116	PTHR11863,PTHR11863:SF43	KOG0874	1.14.13.169	K04713	GO:0055114,GO:0016491,GO:0006633,GO:0005506	AT1G14290.1	SBH2	sphingoid base hydroxylase 2	LOC_Os07g43460.1	NA	sphingolipid C4-hydroxylase SUR2, putative, expressed
MEblack	Sobic.002G384700	Sobic.002G384700.2.p	PF00163,PF01479	PTHR11831,PTHR11831:SF11	KOG3301		K02997	GO:0019843,GO:0005622,GO:0003723	AT5G39850.1		Ribosomal protein S4	LOC_Os03g05980.1	NA	40S ribosomal protein S9-2, putative, expressed
MEblack	Sobic.002G386800	Sobic.002G386800.1.p	PF07714,PF12796	PTHR23257:SF366,PTHR23257	KOG0192	2.7.12.1		GO:0004672,GO:0006468	AT1G14000.1	VIK	VH1-interacting kinase	LOC_Os07g43900.1	NA	protein kinase domain containing protein, expressed
MEblack	Sobic.002G387900	Sobic.002G387900.1.p		PTHR35123,PTHR35123:SF1								LOC_Os07g44010.1	NA	expressed protein
MEblack	Sobic.002G391800	Sobic.002G391800.1.p	PF00141	PTHR31235,PTHR31235:SF53		1.11.1.7	K00430	GO:0055114,GO:0020037,GO:0006979,GO:0004601	AT5G06720.1	ATPA2,PA2	peroxidase 2	LOC_Os07g44499.1	NA	peroxidase, putative, expressed
MEblack	Sobic.002G392000	Sobic.002G392000.1.p	PF00141	PTHR31235,PTHR31235:SF52		1.11.1.7	K00430	GO:0055114,GO:0020037,GO:0006979,GO:0004601	AT4G33420.1		Peroxidase superfamily protein	LOC_Os07g44550.1	NA	peroxidase precursor, putative, expressed
MEblack	Sobic.002G392100	Sobic.002G392100.1.p	PF00141	PTHR31235,PTHR31235:SF52		1.11.1.7	K00430	GO:0055114,GO:0020037,GO:0006979,GO:0004601	AT4G11290.1		Peroxidase superfamily protein	LOC_Os07g44550.1	NA	peroxidase precursor, putative, expressed
MEblack	Sobic.002G395000	Sobic.002G395000.1.p	PF00132	PTHR13061,PTHR13061:SF10	KOG4042	1.6.5.3			AT1G47260.1	APFI,GAMMA CA2	gamma carbonic anhydrase 2	LOC_Os12g07220.1	NA	bacterial transferase hexapeptide domain containing protein, expressed
MEblack	Sobic.002G396700	Sobic.002G396700.1.p	PF10531,PF10589,PF01512	PTHR11780		1.6.99.3,1.6.5.3	K03942	GO:0051539	AT5G08530.1	CI51	51 kDa subunit of complex I	LOC_Os07g45090.1	NA	NADH-ubiquinone oxidoreductase 51 kDa subunit, mitochondrial precursor, putative, expressed
MEblack	Sobic.002G399000	Sobic.002G399000.4.p	PF12776	PTHR31704,PTHR31704:SF16					AT2G24960.1			LOC_Os07g45330.1	NA	expressed protein
MEblack	Sobic.002G401000	Sobic.002G401000.1.p	PF03350	PTHR31721,PTHR31721:SF1					AT5G13720.1		Uncharacterised protein family (UPF0114)	LOC_Os07g46330.1	NA	uncharacterized UPF0114 domain containing protein, expressed
MEblack	Sobic.002G403000	Sobic.002G403000.1.p	PF00026	PTHR13683,PTHR13683:SF258	KOG1339	3.4.23.12		GO:0006508,GO:0004190	AT3G54400.1		Eukaryotic aspartyl protease family protein	LOC_Os07g46480.1	NA	eukaryotic aspartyl protease domain containing protein, expressed
MEblack	Sobic.002G403400	Sobic.002G403400.1.p	PF00125	PTHR23428	KOG1744		K11252	GO:0003677,GO:0000786	AT3G45980.1	H2B,HTB9	Histone superfamily protein	LOC_Os08g38300.1	NA	Core histone H2A/H2B/H3/H4 domain containing protein, putative, expressed
MEblack	Sobic.002G412400	Sobic.002G412400.1.p	PF00403	PTHR22814,PTHR22814:SF75	KOG1603			GO:0046872,GO:0030001	AT5G27690.1		Heavy metal transport/detoxification superfamily protein	LOC_Os07g47480.2	NA	heavy metal-associated domain containing protein, expressed
MEblack	Sobic.003G001300	Sobic.003G001300.1.p		PTHR10593,PTHR10593:SF20				GO:0006355,GO:0003676	AT5G44160.1	NUC	C2H2-like zinc finger protein	LOC_Os01g14010.1	NA	ZOS1-05 - C2H2 zinc finger protein, expressed
MEblack	Sobic.003G015300	Sobic.003G015300.1.p	PF05922	PTHR37379,PTHR37379:SF1					AT4G30020.1		PA-domain containing subtilase family protein	LOC_Os01g12110.2	NA	expressed protein
MEblack	Sobic.003G015400	Sobic.003G015400.1.p	PF01250	PTHR21011,PTHR21011:SF5			K02990	GO:0019843,GO:0006412,GO:0005840,GO:0003735	AT3G18760.1		Translation elongation factor EF1B/ribosomal protein S6 family protein	LOC_Os01g12090.1	NA	ribosomal protein S6 family protein, putative, expressed
MEblack	Sobic.003G024000	Sobic.003G024000.1.p	PF12222	PTHR31104,PTHR31104:SF1		3.5.1.52			AT3G14920.1		Peptide-N4-(N-acetyl-beta-glucosaminyl)asparagine amidase A protein	LOC_Os01g10930.1	NA	peptide-N4-asparagine amidase A, putative, expressed
MEblack	Sobic.003G028300	Sobic.003G028300.1.p	PF00046,PF08670,PF01852	PTHR24326,PTHR24326:SF268			K09338	GO:0003677,GO:0008289	AT1G52150.1	ATHB-15,ATHB15,CNA,ICU4	Homeobox-leucine zipper family protein / lipid-binding START domain-containing protein	LOC_Os03g43930.2	NA	START domain containing protein, expressed
MEblack	Sobic.003G029800	Sobic.003G029800.1.p	PF05183	PTHR23079,PTHR23079:SF13	KOG0988	2.7.7.48	K11699	GO:0003968	AT2G19930.1		RNA-dependent RNA polymerase family protein	LOC_Os01g10140.2	NA	RNA-dependent RNA polymerase, putative, expressed
MEblack	Sobic.003G030700	Sobic.003G030700.1.p	PF01663	PTHR10151	KOG2645	3.6.1.9		GO:0003824	AT4G29680.1		Alkaline-phosphatase-like family protein	LOC_Os01g10020.1	NA	ectonucleotide pyrophosphatase/phosphodiesterase family member 1, putative, expressed
MEblack	Sobic.003G035700	Sobic.003G035700.1.p	PF02309	PTHR31734,PTHR31734:SF2			K14484	GO:0006355,GO:0005634	AT3G16500.1	IAA26,PAP1	phytochrome-associated protein 1	LOC_Os05g09480.1	NA	OsIAA16 - Auxin-responsive Aux/IAA gene family member, expressed
MEblack	Sobic.003G040500	Sobic.003G040500.1.p	PF00808	PTHR10252,PTHR10252:SF25			K03004		AT5G43250.1	NF-YC13	nuclear factor Y, subunit C13	LOC_Os01g08790.1	NA	histone-like transcription factor and archaeal histone, putative, expressed
MEblack	Sobic.003G048600	Sobic.003G048600.1.p	PF00462	PTHR10293,PTHR10293:SF16	KOG1752			GO:0045454,GO:0015035,GO:0009055	AT3G15660.2	ATGRX4,GRX4	glutaredoxin 4	LOC_Os01g34620.9	NA	OsGrx_S15.1 - glutaredoxin subgroup II, expressed
MEblack	Sobic.003G057050	Sobic.003G057050.1.p											NA
MEblack	Sobic.003G057100	Sobic.003G057100.1.p	PF15511	PTHR10484	KOG3467		K11254		AT3G53730.1		Histone superfamily protein	LOC_Os10g39410.1	NA	Core histone H2A/H2B/H3/H4 domain containing protein, putative, expressed
MEblack	Sobic.003G057600	Sobic.003G057600.1.p	PF14009	PTHR33052,PTHR33052:SF30					AT2G30230.1			LOC_Os01g07150.1	NA	expressed protein
MEblack	Sobic.003G065001	Sobic.003G065001.1.p											NA
MEblack	Sobic.003G078400	Sobic.003G078400.1.p	PF00026	PTHR13683,PTHR13683:SF274	KOG1339	3.4.23.12		GO:0006508,GO:0004190	AT1G25510.1		Eukaryotic aspartyl protease family protein	LOC_Os01g04710.1	NA	aspartic proteinase, putative, expressed
MEblack	Sobic.003G095700	Sobic.003G095700.1.p	PF04577	PTHR20961,PTHR20961:SF17	KOG4698	2.4.1.255		GO:0016757	AT3G18180.1		Glycosyltransferase family 61 protein	LOC_Os01g02900.1	NA	glycosyltransferase, putative, expressed
MEblack	Sobic.003G106900	Sobic.003G106900.2.p		PTHR33384,PTHR33384:SF3					AT1G68490.1			LOC_Os05g01210.1	NA	expressed protein
MEblack	Sobic.003G121000	Sobic.003G121000.1.p	PF00141	PTHR31388,PTHR31388:SF3		1.11.1.7	K00430	GO:0055114,GO:0020037,GO:0006979,GO:0004601	AT5G66390.1		Peroxidase superfamily protein	LOC_Os01g15830.1	NA	peroxidase precursor, putative, expressed
MEblack	Sobic.003G127100	Sobic.003G127100.2.p	PF00141	PTHR31235,PTHR31235:SF59		1.11.1.7	K00430	GO:0055114,GO:0020037,GO:0006979,GO:0004601	AT2G39040.1		Peroxidase superfamily protein	LOC_Os01g16450.1	NA	peroxidase precursor, putative, expressed
MEblack	Sobic.003G128800	Sobic.003G128800.1.p	PF03330,PF01357	PTHR31867,PTHR31867:SF16					AT5G56320.1	ATEXP14,ATEXPA14,ATHEXP ALPHA 1.5,EXP14,EXPA14	expansin A14	LOC_Os01g16770.1	NA	expansin precursor, putative, expressed
MEblack	Sobic.003G137200	Sobic.003G137200.1.p	PF02309	PTHR31734,PTHR31734:SF3			K14484	GO:0006355,GO:0005634	AT3G17600.1	IAA31	indole-3-acetic acid inducible 31	LOC_Os01g18360.1	NA	OsIAA4 - Auxin-responsive Aux/IAA gene family member, expressed
MEblack	Sobic.003G140700	Sobic.003G140700.2.p	PF00141	PTHR31235,PTHR31235:SF61		1.11.1.7		GO:0055114,GO:0020037,GO:0006979,GO:0004601	AT4G33420.1		Peroxidase superfamily protein	LOC_Os01g19020.1	NA	peroxidase precursor, putative, expressed
MEblack	Sobic.003G142100	Sobic.003G142100.1.p	PF14310,PF00933,PF01915	PTHR30620,PTHR30620:SF30		3.2.1.55,3.2.1.37		GO:0005975,GO:0004553	AT1G02640.1	ATBXL2,BXL2	beta-xylosidase 2	LOC_Os01g19220.1	NA	beta-D-xylosidase, putative, expressed
MEblack	Sobic.003G145200	Sobic.003G145200.1.p	PF06273	PTHR32091,PTHR32091:SF9					AT3G26400.1	EIF4B1	eukaryotic translation initiation factor 4B1	LOC_Os01g19990.1	NA	expressed protein
MEblack	Sobic.003G148400	Sobic.003G148400.1.p	PF04043,PF01095	PTHR31707,PTHR31707:SF25		3.1.1.11	K01051	GO:0004857,GO:0042545,GO:0030599,GO:0005618	AT1G53830.1	ATPME2,PME2	pectin methylesterase 2	LOC_Os01g21034.1	NA	pectinesterase, putative, expressed
MEblack	Sobic.003G183700	Sobic.003G183700.1.p	PF14551,PF00493	PTHR11630,PTHR11630:SF66		3.6.4.12	K02212	GO:0006260,GO:0005524,GO:0003677	AT2G16440.1	MCM4	Minichromosome maintenance (MCM2/3/5) family protein	LOC_Os01g36390.1	NA	MCM4 - Putative minichromosome maintenance MCM complex subunit 4, expressed
MEblack	Sobic.003G187400	Sobic.003G187400.1.p	PF00397,PF04851,PF00271	PTHR24031,PTHR24031:SF244		3.6.4.13	K12823	GO:0005515,GO:0016787,GO:0005524,GO:0003677	AT3G01540.3	ATDRH1,DRH1	DEAD box RNA helicase 1	LOC_Os01g07740.3	NA	DEAD-box ATP-dependent RNA helicase 14, putative, expressed
MEblack	Sobic.003G188000	Sobic.003G188000.1.p	PF01657,PF07714	PTHR27002,PTHR27002:SF15	KOG1187	2.7.11.1		GO:0006468,GO:0004672	AT1G70520.1	CRK2	cysteine-rich RLK (RECEPTOR-like protein kinase) 2	LOC_Os01g36790.1	NA	TKL_IRAK_DUF26-lf.2 - DUF26 kinases have homology to DUF26 containing loci, expressed
MEblack	Sobic.003G200501	Sobic.003G200501.1.p	PF00125	PTHR23428	KOG1744		K11252	GO:0003677,GO:0000786	AT3G45980.1	H2B,HTB9	Histone superfamily protein	LOC_Os08g38300.1	NA	Core histone H2A/H2B/H3/H4 domain containing protein, putative, expressed
MEblack	Sobic.003G201500	Sobic.003G201500.1.p	PF01459	PTHR11743,PTHR11743:SF33	KOG3126		K15040	GO:0055085,GO:0005741	AT3G01280.1	ATVDAC1,VDAC1	voltage dependent anion channel 1	LOC_Os01g40570.1	NA	outer mitochondrial membrane porin, putative, expressed
MEblack	Sobic.003G204300	Sobic.003G204300.1.p	PF06376	PTHR33374,PTHR33374:SF4								LOC_Os01g40940.1	NA	expressed protein
MEblack	Sobic.003G204400	Sobic.003G204400.1.p	PF06376	PTHR33374,PTHR33374:SF5								LOC_Os01g40880.1	NA	hypothetical protein
MEblack	Sobic.003G208800	Sobic.003G208800.1.p	PF00026	PTHR13683,PTHR13683:SF308	KOG1339	3.4.23.12		GO:0006508,GO:0004190	AT1G01300.1		Eukaryotic aspartyl protease family protein	LOC_Os01g41550.1	NA	aspartic proteinase, putative, expressed
MEblack	Sobic.003G217632	Sobic.003G217632.1.p	PF04862	PTHR31265,PTHR31265:SF3					AT5G25460.1		Protein of unknown function, DUF642	LOC_Os01g42520.1	NA	expressed protein
MEblack	Sobic.003G228600	Sobic.003G228600.1.p	PF00067	PTHR24282,PTHR24282:SF34	KOG0157	1.14.13.173		GO:0055114,GO:0020037,GO:0016705,GO:0005506	AT3G14690.1	CYP72A15	cytochrome P450, family 72, subfamily A, polypeptide 15	LOC_Os01g43750.1	NA	cytochrome P450 72A1, putative, expressed
MEblack	Sobic.003G236600	Sobic.003G236600.1.p										LOC_Os01g45700.1	NA	expressed protein
MEblack	Sobic.003G240400	Sobic.003G240400.1.p	PF14416,PF13839	PTHR32285,PTHR32285:SF13					AT5G15890.1	TBL21	TRICHOME BIREFRINGENCE-LIKE 21	LOC_Os01g46410.1	NA	leaf senescence related protein, putative, expressed
MEblack	Sobic.003G243500	Sobic.003G243500.1.p	PF00847	PTHR31190,PTHR31190:SF27				GO:0006355,GO:0003700	AT4G27950.1	CRF4	cytokinin response factor 4	LOC_Os01g46870.1	NA	AP2 domain containing protein, expressed
MEblack	Sobic.003G245600	Sobic.003G245600.1.p	PF01612	PTHR13620		3.6.4.12		GO:0008408,GO:0006139,GO:0003676	AT4G13870.2	ATWEX,ATWRNEXO,WEX,WRNEXO	Werner syndrome-like exonuclease	LOC_Os01g47180.1	NA	3-5 exonuclease domain-containing protein, putative, expressed
MEblack	Sobic.003G254300	Sobic.003G254300.1.p	PF00578	PTHR10430	KOG0541	1.11.1.15		GO:0055114,GO:0016491,GO:0016209	AT1G65980.1	TPX1	thioredoxin-dependent peroxidase 1	LOC_Os01g48420.1	NA	peroxiredoxin, putative, expressed
MEblack	Sobic.003G256900	Sobic.003G256900.2.p	PF00026,PF14541	PTHR13683,PTHR13683:SF280	KOG1339	3.4.23.12		GO:0006508,GO:0004190	AT3G12700.1		Eukaryotic aspartyl protease family protein	LOC_Os05g48330.1	NA	aspartyl protease family protein, putative, expressed
MEblack	Sobic.003G257900	Sobic.003G257900.1.p	PF03188	PTHR23130,PTHR23130:SF86	KOG4293			GO:0016021	AT3G61750.1		Cytochrome b561/ferric reductase transmembrane with DOMON related domain	LOC_Os01g48850.1	NA	auxin-responsive protein, putative, expressed
MEblack	Sobic.003G259100	Sobic.003G259100.1.p	PF04114	PTHR13304,PTHR13304:SF0	KOG3566		K05289	GO:0042765,GO:0016021	AT5G19130.2		GPI transamidase component family protein / Gaa1-like family protein	LOC_Os01g48980.1	NA	GPI transamidase component family protein, putative, expressed
MEblack	Sobic.003G260600	Sobic.003G260600.1.p	PF11421,PF02874,PF00306,PF00006	PTHR15184,PTHR15184:SF45		3.6.3.14	K02133	GO:0016887,GO:0006754,GO:0005524,GO:0000275,GO:0046034,GO:0015992,GO:0033178,GO:0016820,GO:0015991	AT5G08680.1		ATP synthase alpha/beta family protein	LOC_Os01g49190.1	NA	ATP synthase, putative, expressed
MEblack	Sobic.003G260700	Sobic.003G260700.1.p	PF03999	PTHR19321,PTHR19321:SF8			K16732	GO:0008017,GO:0000910,GO:0000226	AT5G51600.1	ATMAP65-3,MAP65-3,PLE	Microtubule associated protein (MAP65/ASE1) family protein	LOC_Os01g49200.1	NA	microtubule associated protein, putative, expressed
MEblack	Sobic.003G274300	Sobic.003G274300.1.p	PF07714	PTHR27001,PTHR27001:SF26	KOG1187	2.7.11.1		GO:0006468,GO:0004672	AT5G56890.1		Protein kinase superfamily protein	LOC_Os01g51290.1	NA	protein kinase family protein, putative, expressed
MEblack	Sobic.003G282300	Sobic.003G282300.1.p	PF01190	PTHR33470,PTHR33470:SF3					AT1G28290.1	AGP31	arabinogalactan protein 31	LOC_Os01g52660.1	NA	POEI51 - Pollen Ole e I allergen and extensin family protein precursor, expressed
MEblack	Sobic.003G292200	Sobic.003G292200.1.p	PF02225,PF04389,PF04253	PTHR10404,PTHR10404:SF45		3.4.17.11	K01301		AT5G19740.1		Peptidase M28 family protein	LOC_Os01g54010.1	NA	peptidase, putative, expressed
MEblack	Sobic.003G298800	Sobic.003G298800.1.p		PTHR33156,PTHR33156:SF2					AT2G20585.3	NFD6	nuclear fusion defective 6	LOC_Os01g55020.2	NA	expressed protein
MEblack	Sobic.003G320700	Sobic.003G320700.1.p	PF12490	PTHR13268,PTHR13268:SF1	KOG2109				AT5G54730.1	ATATG18F,ATG18F,G18F	homolog of yeast autophagy 18 (ATG18) F	LOC_Os01g57720.2	NA	expressed protein
MEblack	Sobic.003G322100	Sobic.003G322100.1.p	PF12142,PF00264,PF12143	PTHR11474,PTHR11474:SF33		1.10.3.1	K00422	GO:0055114,GO:0004097,GO:0016491,GO:0008152				LOC_Os01g58100.1	NA	polyphenol oxidase, putative, expressed
MEblack	Sobic.003G328800	Sobic.003G328800.1.p	PF03953,PF00091	PTHR11588,PTHR11588:SF114		2.4.2.1	K07375	GO:0003924,GO:0007017,GO:0005874	AT5G12250.1	TUB6	beta-6 tubulin	LOC_Os01g59150.1	NA	tubulin/FtsZ domain containing protein, putative, expressed
MEblack	Sobic.003G329100	Sobic.003G329100.1.p	PF04759	PTHR31696,PTHR31696:SF4					AT5G06990.1		Protein of unknown function, DUF617	LOC_Os01g59200.1	NA	DUF617 domain containing protein, expressed
MEblack	Sobic.003G343500	Sobic.003G343500.1.p	PF00070	PTHR22912		1.6.5.9	K17871	GO:0055114,GO:0016491	AT2G29990.1	NDA2	alternative NAD(P)H dehydrogenase 2	LOC_Os01g61410.1	NA	NADH-ubiquinone oxidoreductase, mitochondrial precursor, putative, expressed
MEblack	Sobic.003G347900	Sobic.003G347900.1.p	PF15511	PTHR10484	KOG3467		K11254		AT3G53730.1		Histone superfamily protein	LOC_Os01g61920.1	NA	Core histone H2A/H2B/H3/H4 domain containing protein, putative, expressed
MEblack	Sobic.003G349400	Sobic.003G349400.1.p		PTHR38527,PTHR38527:SF1								LOC_Os01g62110.1	NA	expressed protein
MEblack	Sobic.003G350100	Sobic.003G350100.1.p	PF00125	PTHR23428	KOG1744		K11252	GO:0003677,GO:0000786	AT3G45980.1	H2B,HTB9	Histone superfamily protein	LOC_Os08g38300.1	NA	Core histone H2A/H2B/H3/H4 domain containing protein, putative, expressed
MEblack	Sobic.003G356400	Sobic.003G356400.2.p		PTHR33738,PTHR33738:SF4					AT5G59080.1			LOC_Os01g62970.1	NA	expressed protein
MEblack	Sobic.003G372500	Sobic.003G372500.1.p	PF05653	PTHR12570,PTHR12570:SF18	KOG2922			GO:0016021,GO:0015693,GO:0015095	AT4G38730.1		Protein of unknown function (DUF803)	LOC_Os01g65310.1	NA	DUF803 domain containing, putative, expressed
MEblack	Sobic.003G388900	Sobic.003G388900.1.p	PF01535,PF13041	PTHR24015,PTHR24015:SF751					AT3G02650.1		Tetratricopeptide repeat (TPR)-like superfamily protein	LOC_Os01g67210.1	NA	PPR repeat domain containing protein, putative, expressed
MEblack	Sobic.003G399600	Sobic.003G399600.1.p	PF14368	PTHR33122,PTHR33122:SF3					AT5G48490.1		Bifunctional inhibitor/lipid-transfer protein/seed storage 2S albumin superfamily protein	LOC_Os01g68580.1	NA	LTPL38 - Protease inhibitor/seed storage/LTP family protein precursor, expressed
MEblack	Sobic.003G401800	Sobic.003G401800.1.p		PTHR35729,PTHR35729:SF1					AT3G07210.1			LOC_Os01g68830.1	NA	expressed protein
MEblack	Sobic.003G410200	Sobic.003G410200.1.p	PF00627,PF00179	PTHR24067,PTHR24067:SF29	KOG0418	6.3.2.19	K04649		AT5G50870.1	UBC27	ubiquitin-conjugating enzyme 27	LOC_Os01g70140.1	NA	ubiquitin-conjugating enzyme E2-22 kDa, putative, expressed
MEblack	Sobic.003G414400	Sobic.003G414400.1.p		PTHR21567,PTHR21567:SF35	KOG2933				AT4G15830.1		ARM repeat superfamily protein	LOC_Os01g70560.1	NA	expressed protein
MEblack	Sobic.003G419300	Sobic.003G419300.2.p	PF14543,PF14541	PTHR13683,PTHR13683:SF368				GO:0006508,GO:0004190	AT1G03220.1		Eukaryotic aspartyl protease family protein	LOC_Os01g71080.1	NA	xylanase inhibitor, putative, expressed
MEblack	Sobic.003G420100	Sobic.003G420100.1.p	PF00076	PTHR24012,PTHR24012:SF414	KOG0144		K13207	GO:0003676	AT4G03110.1	AtRBP-DR1,RBP-DR1	RNA-binding protein-defense related 1	LOC_Os01g71200.1	NA	RNA recognition motif containing protein, putative, expressed
MEblack	Sobic.003G430100	Sobic.003G430100.1.p	PF04185	PTHR31956,PTHR31956:SF10		3.1.4.3	K01114	GO:0016788	AT2G26870.1	NPC2	non-specific phospholipase C2	LOC_Os01g72520.1	NA	phosphoesterase family protein, putative, expressed
MEblack	Sobic.003G442300	Sobic.003G442300.1.p	PF03435	PTHR10366,PTHR10366:SF348	KOG1429	4.1.1.35	K12449	GO:0055114,GO:0016491	AT1G08200.1	AXS2	UDP-D-apiose/UDP-D-xylose synthase 2	LOC_Os01g73790.1	NA	NAD dependent epimerase/dehydratase family protein, putative, expressed
MEblack	Sobic.003G443200	Sobic.003G443200.1.p	PF08246,PF00112	PTHR12411,PTHR12411:SF357	KOG1543	3.4.22.6	K16290	GO:0008234,GO:0006508	AT1G20850.1	XCP2	xylem cysteine peptidase 2	LOC_Os01g73980.1	NA	xylem cysteine proteinase 2 precursor, putative, expressed
MEblack	Sobic.004G005200	Sobic.004G005200.1.p	PF07851	PTHR21433,PTHR21433:SF4	KOG4758			GO:0016021	AT1G33230.1		TMPIT-like protein	LOC_Os02g01720.1	NA	transmembrane protein 120A, putative, expressed
MEblack	Sobic.004G009900	Sobic.004G009900.1.p	PF00892	PTHR31218,PTHR31218:SF39				GO:0016021,GO:0016020,GO:0022857	AT1G75500.1	WAT1	Walls Are Thin 1	LOC_Os08g44750.1	NA	auxin-induced protein 5NG4, putative, expressed
MEblack	Sobic.004G015800	Sobic.004G015800.1.p	PF00246	PTHR11705,PTHR11705:SF81	KOG2650	3.4.17.20		GO:0008270,GO:0006508,GO:0004181	AT5G42320.1		Zn-dependent exopeptidases superfamily protein	LOC_Os02g02710.1	NA	zinc carboxypeptidase family protein, putative, expressed
MEblack	Sobic.004G020600	Sobic.004G020600.2.p	PF00628	PTHR10615,PTHR10615:SF112		2.1.1.43		GO:0005515	AT5G24330.1	ATXR6,SDG34	ARABIDOPSIS TRITHORAX-RELATED PROTEIN 6	LOC_Os02g03030.1	NA	ATXR, putative, expressed
MEblack	Sobic.004G035800	Sobic.004G035800.1.p	PF13855	PTHR32093,PTHR32093:SF36				GO:0005515	AT1G12040.1	LRX1	leucine-rich repeat/extensin 1	LOC_Os06g49100.1	NA	retrotransposon protein, putative, unclassified, expressed
MEblack	Sobic.004G047100	Sobic.004G047100.1.p	PF12763,PF00350,PF16880	PTHR11216,PTHR11216:SF83			K12483		AT3G20290.2	ATEHD1,EHD1	EPS15 homology domain 1	LOC_Os02g06340.1	NA	EH domain-containing protein 1, putative, expressed
MEblack	Sobic.004G047200	Sobic.004G047200.1.p	PF00118	PTHR11353,PTHR11353:SF22			K09499	GO:0005524,GO:0051082,GO:0006457	AT3G11830.1		TCP-1/cpn60 chaperonin family protein	LOC_Os06g47320.1	NA	T-complex protein, putative, expressed
MEblack	Sobic.004G051900	Sobic.004G051900.1.p	PF02309,PF02362,PF06507	PTHR31384,PTHR31384:SF22				GO:0006355,GO:0005634,GO:0003677,GO:0009725	AT5G37020.1	ARF8,ATARF8	auxin response factor 8	LOC_Os02g06910.1	NA	auxin response factor 6, putative, expressed
MEblack	Sobic.004G082700	Sobic.004G082700.1.p	PF13812,PF01535	PTHR24015,PTHR24015:SF350					AT3G02490.1		Pentatricopeptide repeat (PPR) superfamily protein	LOC_Os01g73950.2	NA	PPR repeat containing protein, expressed
MEblack	Sobic.004G086500	Sobic.004G086500.1.p	PF04862	PTHR31265,PTHR31265:SF10					AT4G32460.2		Protein of unknown function, DUF642	LOC_Os02g11040.1	NA	expressed protein
MEblack	Sobic.004G103500	Sobic.004G103500.1.p		PTHR34287,PTHR34287:SF3					AT4G15140.1			LOC_Os02g13980.1	NA	expressed protein
MEblack	Sobic.004G108400	Sobic.004G108400.1.p	PF00403	PTHR22814,PTHR22814:SF33	KOG1603			GO:0046872,GO:0030001	AT3G06130.1		Heavy metal transport/detoxification superfamily protein	LOC_Os11g05010.3	NA	heavy-metal-associated domain-containing protein, putative, expressed
MEblack	Sobic.004G117400	Sobic.004G117400.1.p	PF06376	PTHR33374,PTHR33374:SF1					AT3G61640.1	AGP20,AtAGP20	arabinogalactan protein 20	LOC_Os01g46850.1	NA	expressed protein
MEblack	Sobic.004G121200	Sobic.004G121200.1.p	PF00657	PTHR22835,PTHR22835:SF237		3.1.1.1		GO:0016788	AT5G45910.1		GDSL-like Lipase/Acylhydrolase superfamily protein	LOC_Os06g06290.1	NA	GDSL-like lipase/acylhydrolase, putative, expressed
MEblack	Sobic.004G128000	Sobic.004G128000.1.p		PTHR33618,PTHR33618:SF1					AT5G39600.1			LOC_Os02g18090.1	NA	expressed protein
MEblack	Sobic.004G128600	Sobic.004G128600.1.p	PF05558	PTHR38522,PTHR38522:SF2				GO:0051716,GO:0046658	AT4G20260.3	ATPCAP1,PCAP1	plasma-membrane associated cation-binding protein 1	LOC_Os02g18410.1	NA	salt stress root protein RS1, putative, expressed
MEblack	Sobic.004G134100	Sobic.004G134100.3.p	PF04577	PTHR20961,PTHR20961:SF5	KOG4698	2.4.1.255		GO:0016757	AT3G18170.1		Glycosyltransferase family 61 protein	LOC_Os02g22480.1	NA	glycosyltransferase, putative, expressed
MEblack	Sobic.004G147500	Sobic.004G147500.1.p	PF13414,PF13844	PTHR23083,PTHR23083:SF364		2.4.1.255	K09667		AT3G04240.1	SEC	Tetratricopeptide repeat (TPR)-like superfamily protein	LOC_Os01g68680.1	NA	tetratricopeptide repeat domain containing protein, expressed
MEblack	Sobic.004G151300	Sobic.004G151300.1.p	PF05653	PTHR12570,PTHR12570:SF15	KOG2922			GO:0016021,GO:0015693,GO:0015095	AT1G71900.1		Protein of unknown function (DUF803)	LOC_Os04g30450.1	NA	DUF803 domain containing, putative, expressed
MEblack	Sobic.004G153700	Sobic.004G153700.1.p	PF05553	PTHR33450,PTHR33450:SF2					AT5G47920.1			LOC_Os02g30240.1	NA	expressed protein
MEblack	Sobic.004G162000	Sobic.004G162000.1.p	PF00160	PTHR11071	KOG0865	5.2.1.8	K01802	GO:0006457,GO:0003755,GO:0000413	AT2G16600.1	ROC3	rotamase CYP 3	LOC_Os02g02890.1	NA	peptidyl-prolyl cis-trans isomerase, putative, expressed
MEblack	Sobic.004G167300	Sobic.004G167300.1.p		PTHR33736,PTHR33736:SF4					AT2G36090.1		F-box family protein	LOC_Os02g33240.1	NA	OsFBX51 - F-box domain containing protein, expressed
MEblack	Sobic.004G170500	Sobic.004G170500.2.p	PF00125	PTHR11426	KOG1745		K11253	GO:0003677,GO:0000786	AT1G09200.1		Histone superfamily protein	LOC_Os04g34240.1	NA	histone H3, putative, expressed
MEblack	Sobic.004G170800	Sobic.004G170800.2.p										LOC_Os02g33780.1	NA	serine-aspartate repeat-containing protein I precursor, putative, expressed
MEblack	Sobic.004G170900	Sobic.004G170900.1.p		PTHR34662,PTHR34662:SF2								LOC_Os02g33790.1	NA	expressed protein
MEblack	Sobic.004G183200	Sobic.004G183200.1.p							AT1G14450.1		NADH dehydrogenase (ubiquinone)s	LOC_Os02g35610.1	NA	expressed protein
MEblack	Sobic.004G183600	Sobic.004G183600.1.p	PF13353,PF04055,PF06463	PTHR22960,PTHR22960:SF0	KOG2876	4.1.99.18	K03639	GO:0051536,GO:0003824,GO:0051539,GO:0019008,GO:0006777	AT2G31955.1	CNX2	cofactor of nitrate reductase and xanthine dehydrogenase 2	LOC_Os12g32230.1	NA	molybdenum cofactor biosynthesis protein 1, putative, expressed
MEblack	Sobic.004G205300	Sobic.004G205300.1.p	PF16211,PF00125	PTHR23430	KOG1757		K11251	GO:0003677	AT3G54560.1	HTA11	histone H2A 11	LOC_Os03g53190.1	NA	Core histone H2A/H2B/H3/H4 domain containing protein, putative, expressed
MEblack	Sobic.004G211833	Sobic.004G211833.1.p	PF02297	PTHR11387,PTHR11387:SF15		1.9.3.1	K02267	GO:0005739,GO:0004129	AT1G22450.1	ATCOX6B2,COX6B	cytochrome C oxidase 6B	LOC_Os03g27290.1	NA	cytochrome c oxidase subunit, putative, expressed
MEblack	Sobic.004G223800	Sobic.004G223800.1.p	PF01535,PF13041	PTHR24015,PTHR24015:SF816					AT2G18520.1		Tetratricopeptide repeat (TPR)-like superfamily protein	LOC_Os02g42210.1	NA	membrane-associated salt-inducible protein like, putative, expressed
MEblack	Sobic.004G226400	Sobic.004G226400.1.p	PF03097	PTHR23032,PTHR23032:SF3					AT1G73390.2		Endosomal targeting BRO1-like domain-containing protein	LOC_Os04g44530.3	NA	expressed protein
MEblack	Sobic.004G227000	Sobic.004G227000.1.p		PTHR34367,PTHR34367:SF1					AT1G65710.1			LOC_Os04g44640.1	NA	ulp1 protease family, C-terminal catalytic domain containing protein, expressed
MEblack	Sobic.004G232600	Sobic.004G232600.1.p		PTHR33448,PTHR33448:SF2					AT1G78110.1			LOC_Os02g51720.1	NA	expressed protein
MEblack	Sobic.004G232900	Sobic.004G232900.1.p	PF02358	PTHR10788:SF25,PTHR10788		3.1.3.12	K01087	GO:0003824,GO:0005992	AT1G35910.1		Haloacid dehalogenase-like hydrolase (HAD) superfamily protein	LOC_Os02g51680.1	NA	uncharacterized glycosyl hydrolase Rv2006/MT2062, putative, expressed
MEblack	Sobic.004G244000	Sobic.004G244000.1.p	PF00676	PTHR11516,PTHR11516:SF38		1.2.4.1	K00161	GO:0016624,GO:0008152	AT1G59900.1	AT-E1 ALPHA,E1 ALPHA	pyruvate dehydrogenase complex E1 alpha subunit	LOC_Os02g50620.1	NA	dehydrogenase E1 component domain containing protein, expressed
MEblack	Sobic.004G256800	Sobic.004G256800.1.p	PF01490	PTHR22950,PTHR22950:SF262	KOG1303				AT5G23810.1	AAP7	amino acid permease 7	LOC_Os02g49060.1	NA	amino acid transporter, putative, expressed
MEblack	Sobic.004G262000	Sobic.004G262000.1.p	PF00076	PTHR24012,PTHR24012:SF421	KOG0149			GO:0003676	AT1G76460.1		RNA-binding (RRM/RBD/RNP motifs) family protein	LOC_Os02g48340.2	NA	RNA recognition motif containing protein, putative, expressed
MEblack	Sobic.004G264700	Sobic.004G264700.1.p	PF00213	PTHR11910,PTHR11910:SF1	KOG1662	3.6.3.14	K02137	GO:0046933,GO:0015986	AT5G13450.1	ATP5	delta subunit of Mt ATP synthase	LOC_Os06g43850.1	NA	ATP synthase F1, delta subunit family protein, putative, expressed
MEblack	Sobic.004G265400	Sobic.004G265400.1.p	PF00125	PTHR23428	KOG1744		K11252	GO:0003677,GO:0000786	AT3G45980.1	H2B,HTB9	Histone superfamily protein	LOC_Os08g38300.1	NA	Core histone H2A/H2B/H3/H4 domain containing protein, putative, expressed
MEblack	Sobic.004G267400	Sobic.004G267400.1.p	PF00010	PTHR12565,PTHR12565:SF149	KOG4304			GO:0046983	AT4G34530.1	CIB1	cryptochrome-interacting basic-helix-loop-helix 1	LOC_Os02g47660.1	NA	basic helix-loop-helix, putative, expressed
MEblack	Sobic.004G279601	Sobic.004G279601.1.p	PF15511	PTHR10484	KOG3467		K11254		AT3G53730.1		Histone superfamily protein	LOC_Os09g38020.1	NA	Core histone H2A/H2B/H3/H4 domain containing protein, putative, expressed
MEblack	Sobic.004G287800	Sobic.004G287800.1.p		PTHR33148,PTHR33148:SF4								LOC_Os02g44710.1	NA	expressed protein
MEblack	Sobic.004G288200	Sobic.004G288200.1.p	PF08263,PF13855,PF00069	PTHR27000,PTHR27000:SF94	KOG1187	2.7.11.1		GO:0005515,GO:0006468,GO:0005524,GO:0004672	AT3G47570.1		Leucine-rich repeat protein kinase family protein	LOC_Os11g36090.1	NA	receptor kinase, putative, expressed
MEblack	Sobic.004G289500	Sobic.004G289500.1.p											NA
MEblack	Sobic.004G291400	Sobic.004G291400.2.p	PF04073	PTHR30411,PTHR30411:SF4				GO:0002161	AT4G16510.1		YbaK/aminoacyl-tRNA synthetase-associated domain	LOC_Os02g44330.1	NA	rho guanine nucleotide exchange factor, putative, expressed
MEblack	Sobic.004G292900	Sobic.004G292900.1.p	PF14368	PTHR31731,PTHR31731:SF27					AT2G45180.1		Bifunctional inhibitor/lipid-transfer protein/seed storage 2S albumin superfamily protein	LOC_Os02g44310.1	NA	LTPL112 - Protease inhibitor/seed storage/LTP family protein precursor, expressed
MEblack	Sobic.004G296100	Sobic.004G296100.1.p	PF05553	PTHR34059,PTHR34059:SF3					AT4G16790.1		hydroxyproline-rich glycoprotein family protein	LOC_Os02g43900.1	NA	expressed protein
MEblack	Sobic.004G297900	Sobic.004G297900.2.p	PF02298	PTHR33021:SF62,PTHR33021				GO:0009055	AT2G32300.1	UCC1	uclacyanin 1	LOC_Os02g43660.1	NA	plastocyanin-like domain containing protein, putative, expressed
MEblack	Sobic.004G309300	Sobic.004G309300.1.p	PF03460,PF01077	PTHR32439,PTHR32439:SF0		1.7.7.1	K00366	GO:0055114,GO:0016491,GO:0051536,GO:0020037	AT2G15620.1	ATHNIR,NIR,NIR1	nitrite reductase 1	LOC_Os01g25484.2	NA	ferredoxin--nitrite reductase, putative, expressed
MEblack	Sobic.004G313200	Sobic.004G313200.1.p	PF07983,PF00332	PTHR32227,PTHR32227:SF116		3.2.1.39		GO:0005975,GO:0004553	AT2G05790.1		O-Glycosyl hydrolases family 17 protein	LOC_Os02g53200.2	NA	glucan endo-1,3-beta-glucosidase precursor, putative, expressed
MEblack	Sobic.004G323100	Sobic.004G323100.1.p	PF00188	PTHR10334,PTHR10334:SF222	KOG3017				AT5G57625.1		CAP (Cysteine-rich secretory proteins, Antigen 5, and Pathogenesis-related 1 protein) superfamily protein	LOC_Os02g54540.1	NA	SCP-like extracellular protein, expressed
MEblack	Sobic.004G323300	Sobic.004G323300.1.p	PF00188	PTHR10334,PTHR10334:SF207					AT4G25780.1		CAP (Cysteine-rich secretory proteins, Antigen 5, and Pathogenesis-related 1 protein) superfamily protein	LOC_Os02g54570.1	NA	SCP-like extracellular protein, expressed
MEblack	Sobic.004G326400	Sobic.004G326400.1.p	PF13857,PF12796	PTHR24128,PTHR24128:SF22	KOG4412		K19044		AT5G57740.1	XBAT32	XB3 ortholog 2 in Arabidopsis thaliana	LOC_Os02g54860.2	NA	ankyrin repeat-rich protein, putative, expressed
MEblack	Sobic.004G327600	Sobic.004G327600.1.p	PF16740	PTHR32017,PTHR32017:SF3				GO:0051301,GO:0031110,GO:0008017,GO:0007067,GO:0007059,GO:0005876,GO:0000940,GO:0000090	AT2G24970.1			LOC_Os01g56090.1	NA	expressed protein
MEblack	Sobic.004G328800	Sobic.004G328800.1.p	PF02458	PTHR31625,PTHR31625:SF2		2.3.1.153		GO:0016747	AT5G39080.1		HXXXD-type acyl-transferase family protein	LOC_Os07g23150.1	NA	transferase family protein, putative, expressed
MEblack	Sobic.004G344800	Sobic.004G344800.1.p	PF01370	PTHR12126,PTHR12126:SF7	KOG2865	1.6.5.3	K03953	GO:0050662,GO:0003824	AT2G20360.1		NAD(P)-binding Rossmann-fold superfamily protein	LOC_Os02g57180.1	NA	NADH dehydrogenase 1 alpha subcomplex subunit 9,mitochondrial precursor, putative, expressed
MEblack	Sobic.004G355500	Sobic.004G355500.1.p	PF08784	PTHR13989,PTHR13989:SF16	KOG3108		K10739		AT2G24490.2	ATRPA2,ATRPA32A,ROR1,RPA2,RPA32A	replicon protein A2	LOC_Os02g58220.1	NA	RPA2A - Putative single-stranded DNA binding complex subunit 2, expressed
MEblack	Sobic.005G013600	Sobic.005G013600.2.p	PF03106	PTHR31282,PTHR31282:SF7				GO:0043565,GO:0006355,GO:0003700	AT2G40740.1	ATWRKY55,WRKY55	WRKY DNA-binding protein 55	LOC_Os11g02480.1	NA	WRKY46, expressed
MEblack	Sobic.005G024700	Sobic.005G024700.1.p	PF00083	PTHR23504,PTHR23504:SF19	KOG2615			GO:0055085,GO:0022857,GO:0016021	AT5G13750.1	ZIFL1	zinc induced facilitator-like 1	LOC_Os11g04030.1	NA	major facilitator superfamily antiporter, putative, expressed
MEblack	Sobic.005G041400	Sobic.005G041400.2.p	PF02362	PTHR31140,PTHR31140:SF19				GO:0003677	AT5G06250.2		AP2/B3-like transcriptional factor family protein	LOC_Os12g06080.1	NA	expressed protein
MEblack	Sobic.005G061200	Sobic.005G061200.1.p	PF03018	PTHR21495,PTHR21495:SF52					AT1G65870.1		Disease resistance-responsive (dirigent-like protein) family protein	LOC_Os11g07670.1	NA	dirigent, putative, expressed
MEblack	Sobic.005G065000	Sobic.005G065000.1.p	PF00560,PF08263,PF13855,PF00069	PTHR27000,PTHR27000:SF116	KOG1187	2.7.11.1		GO:0005515,GO:0006468,GO:0005524,GO:0004672	AT3G47570.1		Leucine-rich repeat protein kinase family protein	LOC_Os11g07260.1	NA	expressed protein
MEblack	Sobic.005G066000	Sobic.005G066000.1.p		PTHR33548,PTHR33548:SF1								LOC_Os10g31640.1	NA	glycine-rich cell wall structural protein 2 precursor, putative, expressed
MEblack	Sobic.005G066432	Sobic.005G066432.1.p		PTHR33548,PTHR33548:SF1								LOC_Os10g31540.1	NA	glycine-rich cell wall structural protein 2 precursor, putative, expressed
MEblack	Sobic.005G066600	Sobic.005G066600.1.p		PTHR33548,PTHR33548:SF1								LOC_Os10g31640.1	NA	glycine-rich cell wall structural protein 2 precursor, putative, expressed
MEblack	Sobic.005G110600	Sobic.005G110600.1.p	PF00704	PTHR11177,PTHR11177:SF180	KOG2806	3.2.1.14	K01183	GO:0005975,GO:0004553	AT4G19810.1		Glycosyl hydrolase family protein with chitinase insertion domain	LOC_Os11g27400.1	NA	glycosyl hydrolase, putative, expressed
MEblack	Sobic.005G139600	Sobic.005G139600.1.p	PF07883	PTHR31238,PTHR31238:SF3					AT5G61750.1		RmlC-like cupins superfamily protein	LOC_Os11g33110.1	NA	Cupin domain containing protein, expressed
MEblack	Sobic.005G140001	Sobic.005G140001.1.p	PF06955,PF00722	PTHR31062,PTHR31062:SF15		2.4.1.207	K08235	GO:0048046,GO:0016762,GO:0006073,GO:0005618,GO:0005975,GO:0004553	AT5G13870.1	EXGT-A4,XTH5	xyloglucan endotransglucosylase/hydrolase 5	LOC_Os11g33270.1	NA	glycosyl hydrolases family 16, putative, expressed
MEblack	Sobic.005G165500	Sobic.005G165500.1.p	PF05922,PF00082	PTHR10795,PTHR10795:SF377		3.4.14.10		GO:0006508,GO:0004252	AT4G10520.1		Subtilase family protein	LOC_Os02g16940.1	NA	OsSub13 - Putative Subtilisin homologue, expressed
MEblack	Sobic.005G173100	Sobic.005G173100.1.p											NA
MEblack	Sobic.005G177800	Sobic.005G177800.1.p		PTHR23042,PTHR23042:SF71					AT3G47640.1	PYE	basic helix-loop-helix (bHLH) DNA-binding superfamily protein	LOC_Os11g38870.2	NA	helix-loop-helix DNA-binding domain containing protein, expressed
MEblack	Sobic.005G188100	Sobic.005G188100.1.p	PF10584,PF00227	PTHR11599,PTHR11599:SF14	KOG0176	3.4.25.1	K02729	GO:0019773,GO:0006511,GO:0004175,GO:0051603,GO:0005839,GO:0004298	AT1G53850.1	ATPAE1,PAE1	20S proteasome alpha subunit E1	LOC_Os11g40140.1	NA	peptidase, T1 family, putative, expressed
MEblack	Sobic.005G194800	Sobic.005G194800.1.p		PTHR33403,PTHR33403:SF1			K18635		AT1G69230.2	SP1L2	SPIRAL1-like2	LOC_Os11g41150.1	NA	nitrilase-associated protein, putative, expressed
MEblack	Sobic.005G205400	Sobic.005G205400.1.p											NA
MEblack	Sobic.006G003100	Sobic.006G003100.1.p	PF04191	PTHR32251,PTHR32251:SF14	KOG4650	1.3.1.22			AT2G46890.1		Protein of unknown function (DUF1295)	LOC_Os04g01510.1	NA	DUF1295 domain containing protein, putative, expressed
MEblack	Sobic.006G007850	Sobic.006G007850.1.p	PF00891	PTHR11746,PTHR11746:SF86				GO:0008171	AT1G51990.2		O-methyltransferase family protein	LOC_Os05g43930.1	NA	O-methyltransferase, putative, expressed
MEblack	Sobic.006G026400	Sobic.006G026400.1.p											NA
MEblack	Sobic.006G031400	Sobic.006G031400.1.p		PTHR31016,PTHR31016:SF2					AT4G02800.1			LOC_Os04g15800.1	NA	expressed protein
MEblack	Sobic.006G033800	Sobic.006G033800.1.p	PF00067	PTHR24298,PTHR24298:SF169	KOG0156	1.14.13.89,1.14.13.53		GO:0055114,GO:0020037,GO:0016705,GO:0005506	AT4G37320.1	CYP81D5	cytochrome P450, family 81, subfamily D, polypeptide 5	LOC_Os04g18380.1	NA	cytochrome P450, putative, expressed
MEblack	Sobic.006G054600	Sobic.006G054600.1.p	PF00462	PTHR10168,PTHR10168:SF62	KOG1752	1.8.1.9	K03676	GO:0045454,GO:0015035,GO:0009055	AT5G14070.1	ROXY2	Thioredoxin superfamily protein	LOC_Os02g30850.1	NA	OsGrx_C8 - glutaredoxin subgroup III, expressed
MEblack	Sobic.006G058900	Sobic.006G058900.1.p	PF00355,PF02921	PTHR10134,PTHR10134:SF1	KOG1671	1.10.2.2	K00411	GO:0055114,GO:0051537,GO:0016491,GO:0008121,GO:0016679	AT5G13430.1		Ubiquinol-cytochrome C reductase iron-sulfur subunit	LOC_Os04g32660.1	NA	cytochrome b-c1 complex subunit Rieske, mitochondrial precursor, putative, expressed
MEblack	Sobic.006G068100	Sobic.006G068100.1.p	PF14008,PF00149,PF16656	PTHR22953,PTHR22953:SF7	KOG1378	3.1.3.2		GO:0016787	AT3G52820.1	ATPAP22,PAP22	purple acid phosphatase 22	LOC_Os04g33530.1	NA	Ser/Thr protein phosphatase family protein, putative, expressed
MEblack	Sobic.006G076400	Sobic.006G076400.1.p	PF00125	PTHR11426	KOG1745		K11253	GO:0003677,GO:0000786	AT1G09200.1		Histone superfamily protein	LOC_Os04g34240.1	NA	histone H3, putative, expressed
MEblack	Sobic.006G082400	Sobic.006G082400.1.p		PTHR36056								LOC_Os04g35170.1	NA	expressed protein
MEblack	Sobic.006G086000	Sobic.006G086000.1.p	PF02365	PTHR31719:SF6,PTHR31719				GO:0003677,GO:0006355	AT5G64530.1	ANAC104,XND1	xylem NAC domain 1	LOC_Os04g35660.1	NA	no apical meristem protein, putative, expressed
MEblack	Sobic.006G100332	Sobic.006G100332.1.p		PTHR33735,PTHR33735:SF6					AT2G14095.1			LOC_Os04g37760.1	NA	expressed protein
MEblack	Sobic.006G105600	Sobic.006G105600.1.p	PF00005,PF00664	PTHR24221,PTHR24221:SF267		3.6.3.44	K05658	GO:0016887,GO:0005524,GO:0055085,GO:0042626,GO:0016021,GO:0006810	AT3G28860.1	ABCB19,ATABCB19,ATMDR1,ATMDR11,ATPGP19,MDR1,MDR11,PGP19	ATP binding cassette subfamily B19	LOC_Os04g38570.1	NA	multidrug resistance protein, putative, expressed
MEblack	Sobic.006G109300	Sobic.006G109300.1.p	PF14570	PTHR12603					AT3G48070.2		RING/U-box superfamily protein	LOC_Os02g37030.1	NA	protein binding protein, putative, expressed
MEblack	Sobic.006G119000	Sobic.006G119000.2.p	PF07983	PTHR31044,PTHR31044:SF19		3.2.1.39			AT2G43670.1		Carbohydrate-binding X8 domain superfamily protein	LOC_Os01g14140.1	NA	X8 domain containing protein, expressed
MEblack	Sobic.006G124300	Sobic.006G124300.1.p	PF09768	PTHR21711,PTHR21711:SF0	KOG3314		K18156	GO:0004222	AT3G03420.1		Ku70-binding family protein	LOC_Os12g19090.1	NA	metalloprotease ATP23, putative, expressed
MEblack	Sobic.006G125100	Sobic.006G125100.1.p	PF00240	PTHR10666,PTHR10666:SF127				GO:0005515	AT5G14360.1		Ubiquitin-like superfamily protein	LOC_Os02g38410.1	NA	ubiquitin family protein, putative, expressed
MEblack	Sobic.006G127500	Sobic.006G127500.1.p	PF03871,PF01191	PTHR10535,PTHR10535:SF4	KOG3218	2.7.7.6	K03013	GO:0006351,GO:0005634,GO:0003899,GO:0003677	AT3G22320.1	ATRPABC24.3,NRPB5,NRPD5,RPB5A	Eukaryotic rpb5 RNA polymerase subunit family protein	LOC_Os04g41040.1	NA	DNA-directed RNA polymerases I, II, and III subunit RPABC1, putative, expressed
MEblack	Sobic.006G134900	Sobic.006G134900.1.p	PF00268	PTHR23409		1.17.4.1	K10808	GO:0055114,GO:0009186	AT3G27060.1	ATTSO2,TSO2	Ferritin/ribonucleotide reductase-like family protein	LOC_Os06g14620.1	NA	ribonucleoside-diphosphate reductase small chain, putative, expressed
MEblack	Sobic.006G141700	Sobic.006G141700.1.p	PF00462	PTHR10168,PTHR10168:SF104	KOG1752	1.8.1.9	K03676	GO:0045454,GO:0015035,GO:0009055	AT5G40370.1		Glutaredoxin family protein	LOC_Os04g42930.1	NA	OsGrx_C2.2 - glutaredoxin subgroup I, expressed
MEblack	Sobic.006G172500	Sobic.006G172500.1.p	PF14368	PTHR31731,PTHR31731:SF7					AT4G12520.1		Bifunctional inhibitor/lipid-transfer protein/seed storage 2S albumin superfamily protein	LOC_Os04g46820.1	NA	LTPL121 - Protease inhibitor/seed storage/LTP family protein precursor, putative, expressed
MEblack	Sobic.006G180600	Sobic.006G180600.1.p		PTHR13282,PTHR13282:SF7					AT2G25720.1			LOC_Os04g47820.1	NA	expressed protein
MEblack	Sobic.006G191700	Sobic.006G191700.1.p	PF03330,PF01357	PTHR31867,PTHR31867:SF3					AT3G03220.1	ATEXP13,ATEXPA13,ATHEXP ALPHA 1.22,EXP13,EXPA13	expansin A13	LOC_Os04g49410.1	NA	expansin precursor, putative, expressed
MEblack	Sobic.006G191800	Sobic.006G191800.1.p	PF15511	PTHR10484	KOG3467		K11254		AT5G59970.1		Histone superfamily protein	LOC_Os10g39410.1	NA	Core histone H2A/H2B/H3/H4 domain containing protein, putative, expressed
MEblack	Sobic.006G200000	Sobic.006G200000.1.p	PF00076					GO:0003676	AT4G17720.1		RNA-binding (RRM/RBD/RNP motifs) family protein	LOC_Os04g50790.1	NA	RNA recognition motif, putative, expressed
MEblack	Sobic.006G205700	Sobic.006G205700.1.p	PF06955,PF00722	PTHR31062,PTHR31062:SF38		2.4.1.207		GO:0048046,GO:0016762,GO:0006073,GO:0005618,GO:0005975,GO:0004553	AT3G23730.1	XTH16	xyloglucan endotransglucosylase/hydrolase 16	LOC_Os04g51510.1	NA	glycosyl hydrolases family 16, putative, expressed
MEblack	Sobic.006G208600	Sobic.006G208600.1.p	PF07649,PF13905	PTHR13871,PTHR13871:SF38	KOG2501	1.8.1.8	K17609	GO:0055114,GO:0047134	AT4G31240.1		protein kinase C-like zinc finger protein	LOC_Os04g51920.1	NA	protein disulfide isomerase, putative, expressed
MEblack	Sobic.006G236800	Sobic.006G236800.1.p	PF00307,PF03271	PTHR10623,PTHR10623:SF19	KOG3000		K10436	GO:0005515,GO:0008017	AT3G47690.1	ATEB1A,ATEB1H2,EB1A	microtubule end binding protein EB1A	LOC_Os04g54940.1	NA	ATEB1A-like microtubule associated protein, putative, expressed
MEblack	Sobic.006G247800	Sobic.006G247800.1.p	PF00141	PTHR31517,PTHR31517:SF9		1.11.1.7	K00430	GO:0055114,GO:0020037,GO:0006979,GO:0004601	AT2G18980.1		Peroxidase superfamily protein	LOC_Os04g56180.1	NA	peroxidase precursor, putative, expressed
MEblack	Sobic.006G251800	Sobic.006G251800.1.p	PF03454,PF03453,PF00994	PTHR10192,PTHR10192:SF5	KOG2371	2.10.1.1	K15376	GO:0032324	AT5G20990.1	B73,CHL6,CNX,CNX1,SIR4	molybdopterin biosynthesis CNX1 protein / molybdenum cofactor biosynthesis enzyme CNX1 (CNX1)	LOC_Os04g56620.1	NA	molybdopterin biosynthesis protein CNX1, putative, expressed
MEblack	Sobic.006G259900	Sobic.006G259900.1.p	PF02453	PTHR10994,PTHR10994:SF77	KOG1792				AT3G19460.1		Reticulon family protein	LOC_Os04g57420.1	NA	reticulon domain containing protein, putative, expressed
MEblack	Sobic.006G262600	Sobic.006G262600.1.p		PTHR34064,PTHR34064:SF3					AT4G39900.1			LOC_Os04g57650.1	NA	expressed protein
MEblack	Sobic.006G267600	Sobic.006G267600.2.p	PF00009,PF03143	PTHR23115:SF134,PTHR23115		3.6.5.3	K14416		AT5G10630.2		Translation elongation factor EF1A/initiation factor IF2gamma family protein	LOC_Os04g58140.1	NA	elongation factor Tu, putative, expressed
MEblack	Sobic.006G272800	Sobic.006G272800.1.p	PF00168,PF08372	PTHR10024,PTHR10024:SF225	KOG1028			GO:0005515	AT4G11610.1		C2 calcium/lipid-binding plant phosphoribosyltransferase family protein	LOC_Os04g58720.1	NA	anthranilate phosphoribosyltransferase, putative, expressed
MEblack	Sobic.006G273300	Sobic.006G273300.1.p	PF04535	PTHR11615,PTHR11615:SF132					AT2G27370.1		Uncharacterised protein family (UPF0497)	LOC_Os04g58760.1	NA	membrane associated DUF588 domain containing protein, putative, expressed
MEblack	Sobic.006G276700	Sobic.006G276700.2.p	PF00719	PTHR10286,PTHR10286:SF22	KOG1626	3.6.1.1	K01507	GO:0006796,GO:0005737,GO:0004427,GO:0000287	AT2G46860.1	AtPPa3,PPa3	pyrophosphorylase 3	LOC_Os04g59040.1	NA	soluble inorganic pyrophosphatase, putative, expressed
MEblack	Sobic.007G005400	Sobic.007G005400.1.p	PF00684,PF00226,PF01556	PTHR24078,PTHR24078:SF315	KOG0715		K03686	GO:0051082,GO:0031072	AT2G22360.1		DNAJ heat shock family protein	LOC_Os05g26902.1	NA	chaperone protein dnaJ, putative, expressed
MEblack	Sobic.007G023400	Sobic.007G023400.3.p	PF00253,PF13085	PTHR11921,PTHR11921:SF23	KOG1741	1.3.5.1	K00235	GO:0006412,GO:0005840,GO:0005622,GO:0003735,GO:0051536,GO:0009055	AT5G40650.1	SDH2-2	succinate dehydrogenase 2-2	LOC_Os08g02640.1	NA	succinate dehydrogenase iron-sulfur subunit 2,mitochondrial precursor, putative, expressed
MEblack	Sobic.007G055500	Sobic.007G055500.1.p	PF01397,PF03936	PTHR31225,PTHR31225:SF7		4.2.3.123,4.2.3.65		GO:0016829,GO:0010333,GO:0008152,GO:0000287	AT3G14490.1		Terpenoid cyclases/Protein prenyltransferases superfamily protein	LOC_Os08g07080.1	NA	terpene synthase, putative, expressed
MEblack	Sobic.007G061000	Sobic.007G061000.1.p	PF00400	PTHR10971,PTHR10971:SF16			K14298	GO:0005515	AT1G80670.1		Transducin/WD40 repeat-like superfamily protein	LOC_Os08g07960.2	NA	mitotic checkpoint protein, putative, expressed
MEblack	Sobic.007G065400	Sobic.007G065400.1.p	PF04818	PTHR15921,PTHR15921:SF4	KOG2071		K14400		AT4G04885.1	PCFS4	PCF11P-similar protein 4	LOC_Os08g08830.1	NA	expressed protein
MEblack	Sobic.007G086300	Sobic.007G086300.1.p	PF06955,PF00722	PTHR31062,PTHR31062:SF40		2.4.1.207		GO:0048046,GO:0016762,GO:0006073,GO:0005618,GO:0005975,GO:0004553	AT5G57560.1	TCH4,XTH22	Xyloglucan endotransglucosylase/hydrolase family protein	LOC_Os08g14200.1	NA	glycosyl hydrolases family 16, putative, expressed
MEblack	Sobic.007G088200	Sobic.007G088200.1.p	PF13419	PTHR18901,PTHR18901:SF38	KOG2914	3.1.3.21	K17623		AT4G25840.1	GPP1	glycerol-3-phosphatase 1	LOC_Os08g14580.1	NA	haloacid dehalogenase-like hydrolase domain-containing protein 1A, putative, expressed
MEblack	Sobic.007G090600	Sobic.007G090600.1.p	PF13632	PTHR32044,PTHR32044:SF19		2.4.2.39,2.4.1.168			AT2G24630.1	ATCSLC08,ATCSLC8,CSLC08	Glycosyl transferase family 2 protein	LOC_Os08g15420.1	NA	CSLC3 - cellulose synthase-like family C, expressed
MEblack	Sobic.007G094900	Sobic.007G094900.1.p	PF06955,PF00722	PTHR31062,PTHR31062:SF45		2.4.1.207	K08235	GO:0048046,GO:0016762,GO:0006073,GO:0005618,GO:0005975,GO:0004553	AT5G57560.1	TCH4,XTH22	Xyloglucan endotransglucosylase/hydrolase family protein	LOC_Os08g13920.1	NA	glycosyl hydrolases family 16, putative, expressed
MEblack	Sobic.007G114700	Sobic.007G114700.3.p	PF02536	PTHR13068,PTHR13068:SF28	KOG1267		K15032	GO:0006355,GO:0005739,GO:0003690	AT5G07900.1		Mitochondrial transcription termination factor family protein	LOC_Os07g24090.1	NA	mTERF domain containing protein, expressed
MEblack	Sobic.007G135800	Sobic.007G135800.1.p	PF02617	PTHR33473,PTHR33473:SF4			K06891	GO:0030163	AT1G68660.1		Ribosomal protein L12/ ATP-dependent Clp protease adaptor protein ClpS family protein	LOC_Os08g33540.1	NA	ATP-dependent Clp protease adaptor protein ClpS containing protein, expressed
MEblack	Sobic.007G137350	Sobic.007G137350.1.p	PF00400,PF09384	PTHR19924,PTHR19924:SF26	KOG0310		K14549	GO:0005515,GO:0006364,GO:0005730	AT2G47990.1	EDA13,EDA19,SWA1	transducin family protein / WD-40 repeat family protein	LOC_Os07g12320.1	NA	WD domain, G-beta repeat domain containing protein, expressed
MEblack	Sobic.007G147600	Sobic.007G147600.1.p	PF02519	PTHR31374,PTHR31374:SF52				GO:0009733	AT5G20820.1		SAUR-like auxin-responsive protein family	LOC_Os08g35110.1	NA	OsSAUR33 - Auxin-responsive SAUR gene family member, expressed
MEblack	Sobic.007G149600	Sobic.007G149600.1.p	PF00125	PTHR23428	KOG1744		K11252	GO:0003677,GO:0000786	AT3G45980.1	H2B,HTB9	Histone superfamily protein	LOC_Os03g17084.1	NA	Core histone H2A/H2B/H3/H4 domain containing protein, putative, expressed
MEblack	Sobic.007G154800	Sobic.007G154800.1.p	PF00194	PTHR18952,PTHR18952:SF100	KOG0382	4.2.1.1,1.6.5.4	K01674		AT1G08080.1	ACA7,ATACA7	alpha carbonic anhydrase 7	LOC_Os08g36630.1	NA	bifunctional monodehydroascorbate reductase and carbonic anhydrasenectarin-3 precursor, putative, expressed
MEblack	Sobic.007G159200	Sobic.007G159200.1.p	PF00855						AT5G27650.1		Tudor/PWWP/MBT superfamily protein	LOC_Os08g37280.1	NA	PWWP domain containing protein, expressed
MEblack	Sobic.007G168400	Sobic.007G168400.1.p	PF04568	PTHR33878,PTHR33878:SF3				GO:0045980,GO:0005739,GO:0004857	AT5G04750.1		F1F0-ATPase inhibitor protein, putative	LOC_Os08g44460.3	NA	expressed protein
MEblack	Sobic.007G172300	Sobic.007G172300.1.p	PF10200	PTHR15224			K03938		AT3G62790.1		NADH-ubiquinone oxidoreductase-related	LOC_Os08g44250.1	NA	fiber protein Fb14, putative, expressed
MEblack	Sobic.007G173000	Sobic.007G173000.1.p	PF02990	PTHR10766,PTHR10766:SF51			K17086	GO:0016021	AT5G10840.1		Endomembrane protein 70 protein family	LOC_Os09g38530.1	NA	transmembrane 9 superfamily member, putative, expressed
MEblack	Sobic.007G177200	Sobic.007G177200.1.p	PF10584,PF00227	PTHR11599,PTHR11599:SF15	KOG0183	3.4.25.1	K02731	GO:0019773,GO:0006511,GO:0004175,GO:0051603,GO:0005839,GO:0004298	AT5G66140.1	PAD2	proteasome alpha subunit D2	LOC_Os08g43540.1	NA	peptidase, T1 family, putative, expressed
MEblack	Sobic.007G191900	Sobic.007G191900.1.p	PF01842	PTHR31096,PTHR31096:SF17		2.7.7.59		GO:0016597,GO:0008152	AT3G01990.1	ACR6	ACT domain repeat 6	LOC_Os08g42100.1	NA	ACT domain containing protein, expressed
MEblack	Sobic.007G196800	Sobic.007G196800.1.p	PF04321	PTHR10366,PTHR10366:SF414	KOG1371	5.1.3.6	K08679		AT3G23820.1	GAE6	UDP-D-glucuronate 4-epimerase 6	LOC_Os08g41440.1	NA	UDP-glucuronate 4-epimerase, putative, expressed
MEblack	Sobic.007G211500	Sobic.007G211500.1.p	PF10183	PTHR31339		1.6.5.3			AT3G57785.1			LOC_Os09g31260.1	NA	expressed protein
MEblack	Sobic.007G212000	Sobic.007G212000.1.p	PF00069	PTHR27000,PTHR27000:SF130	KOG1187	2.7.11.1		GO:0006468,GO:0005524,GO:0004672	AT1G17750.1	AtPEPR2,PEPR2	PEP1 receptor 2	LOC_Os10g06760.1	NA	receptor-like protein kinase precursor, putative, expressed
MEblack	Sobic.007G221400	Sobic.007G221400.1.p	PF03169	PTHR22601,PTHR22601:SF8				GO:0055085	AT4G26590.1	ATOPT5,OPT5	oligopeptide transporter 5	LOC_Os08g38400.1	NA	oligopeptide transporter, putative, expressed
MEblack	Sobic.008G019900	Sobic.008G019900.1.p				3.6.5.5							NA
MEblack	Sobic.008G035800	Sobic.008G035800.1.p	PF05637	PTHR31311,PTHR31311:SF8	KOG4748	2.4.2.39	K08238	GO:0016757,GO:0016021	AT1G74380.1	XXT5	xyloglucan xylosyltransferase 5	LOC_Os12g05380.1	NA	glycosyltransferase, putative, expressed
MEblack	Sobic.008G038600	Sobic.008G038600.1.p	PF01168,PF00278	PTHR11482,PTHR11482:SF5	KOG0622	4.1.1.20	K01586	GO:0003824	AT5G11880.1		Pyridoxal-dependent decarboxylase family protein	LOC_Os02g24354.1	NA	pyridoxal-dependent decarboxylase protein, putative, expressed
MEblack	Sobic.008G039800	Sobic.008G039800.1.p	PF00786,PF00620	PTHR23177,PTHR23177:SF26				GO:0007165	AT5G22400.1		Rho GTPase activating protein with PAK-box/P21-Rho-binding domain	LOC_Os11g05540.1	NA	rhoGAP domain containing protein, expressed
MEblack	Sobic.008G044000	Sobic.008G044000.1.p	PF14215	PTHR13902,PTHR13902:SF66					AT2G27230.2	LHW	transcription factor-related	LOC_Os12g06330.2	NA	CPuORF6 - conserved peptide uORF-containing transcript, expressed
MEblack	Sobic.008G047000	Sobic.008G047000.1.p	PF00022	PTHR11937,PTHR11937:SF200			K10355		AT5G09810.1	ACT7	actin 7	LOC_Os11g06390.5	NA	actin, putative, expressed
MEblack	Sobic.008G047800	Sobic.008G047800.1.p	PF00400,PF11816	PTHR19862,PTHR19862:SF14			K15361	GO:0005515	AT3G05090.2	LRS1	Transducin/WD40 repeat-like superfamily protein	LOC_Os12g06810.1	NA	WD domain, G-beta repeat domain containing protein, expressed
MEblack	Sobic.008G062900	Sobic.008G062900.1.p		PTHR31060,PTHR31060:SF9					AT2G13690.1		PRLI-interacting factor, putative	LOC_Os12g08720.1	NA	H-BTB8 - Bric-a-Brac, Tramtrack, Broad Complex BTB domain with H family conserved sequence, expressed
MEblack	Sobic.008G067600	Sobic.008G067600.1.p		PTHR33405,PTHR33405:SF2					AT1G55170.1			LOC_Os12g09089.2	NA	protein kinase PKN/PRK1, effector, putative, expressed
MEblack	Sobic.008G079800	Sobic.008G079800.1.p	PF00232	PTHR10353,PTHR10353:SF37			K01188	GO:0005975,GO:0004553	AT5G44640.1	BGLU13	beta glucosidase 13	LOC_Os06g21570.1	NA	Os6bglu24 - beta-glucosidase homologue, similar to G. max isohydroxyurate hydrolase, expressed
MEblack	Sobic.008G083600	Sobic.008G083600.1.p		PTHR32175,PTHR32175:SF5								LOC_Os07g44960.2	NA	nodulation protein-related, putative, expressed
MEblack	Sobic.008G096200	Sobic.008G096200.1.p	PF07714,PF00069	PTHR24351,PTHR24351:SF73		2.7.11.1		GO:0006468,GO:0004672,GO:0005524	AT3G52890.2	KIPK	KCBP-interacting protein kinase	LOC_Os12g29580.1	NA	AGC_PVPK_like_kin82y.19 - ACG kinases include homologs to PKA, PKG and PKC, expressed
MEblack	Sobic.008G114500	Sobic.008G114500.1.p	PF00125,PF16211	PTHR23430	KOG1756		K11251	GO:0003677	AT1G54690.1	G-H2AX,GAMMA-H2AX,H2AXB,HTA3	gamma histone variant H2AX	LOC_Os12g34510.1	NA	Core histone H2A/H2B/H3/H4 domain containing protein, putative, expressed
MEblack	Sobic.008G129200	Sobic.008G129200.1.p	PF14551,PF00493	PTHR11630,PTHR11630:SF26		3.6.4.12	K02210	GO:0006260,GO:0005524,GO:0003677,GO:0042555,GO:0006270,GO:0005634,GO:0003678	AT4G02060.2	MCM7,PRL	Minichromosome maintenance (MCM2/3/5) family protein	LOC_Os12g37400.1	NA	MCM7 - Putative minichromosome maintenance MCM complex subunit 7, expressed
MEblack	Sobic.008G135500	Sobic.008G135500.1.p										LOC_Os12g38140.1	NA	expressed protein
MEblack	Sobic.008G137300	Sobic.008G137300.1.p										LOC_Os12g38340.1	NA	RALFL42 - Rapid ALkalinization Factor RALF family protein precursor, expressed
MEblack	Sobic.008G147900	Sobic.008G147900.1.p	PF00156	PTHR11776,PTHR11776:SF8	KOG1712	2.4.2.7	K00759	GO:0009116	AT1G27450.1	APT1,ATAPT1	adenine phosphoribosyl transferase 1	LOC_Os12g39860.1	NA	phosphoribosyl transferase, putative, expressed
MEblack	Sobic.008G157000	Sobic.008G157000.1.p	PF02309	PTHR31734,PTHR31734:SF13			K14484	GO:0006355,GO:0005634	AT1G04240.1	IAA3,SHY2	AUX/IAA transcriptional regulator family protein	LOC_Os12g40900.1	NA	OsIAA31 - Auxin-responsive Aux/IAA gene family member, expressed
MEblack	Sobic.008G173000	Sobic.008G173000.1.p	PF02780,PF02779	PTHR11624,PTHR11624:SF76		1.2.4.1	K00162	GO:0008152,GO:0003824	AT2G34590.1		Transketolase family protein	LOC_Os12g42230.1	NA	transketolase, putative, expressed
MEblack	Sobic.008G174650	Sobic.008G174650.1.p	PF02045	PTHR12632,PTHR12632:SF9			K08064	GO:0006355,GO:0003700	AT3G05690.1	ATHAP2B,HAP2B,NF-YA2,UNE8	nuclear factor Y, subunit A2	LOC_Os12g42400.3	NA	nuclear transcription factor Y subunit, putative, expressed
MEblack	Sobic.009G008300	Sobic.009G008300.1.p	PF05910	PTHR31972,PTHR31972:SF9					AT4G12690.2		Plant protein of unknown function (DUF868)	LOC_Os05g01790.1	NA	expressed protein
MEblack	Sobic.009G016500	Sobic.009G016500.1.p		PTHR36781,PTHR36781:SF1					AT4G22000.1			LOC_Os05g02410.1	NA	expressed protein
MEblack	Sobic.009G024500	Sobic.009G024500.1.p	PF00466	PTHR11560,PTHR11560:SF9			K02864	GO:0042254,GO:0005622	AT5G13510.1		Ribosomal protein L10 family protein	LOC_Os05g03030.1	NA	50S ribosomal protein L10, chloroplast precursor, putative, expressed
MEblack	Sobic.009G033400	Sobic.009G033400.1.p	PF00141	PTHR31235,PTHR31235:SF18		1.11.1.7	K00430	GO:0055114,GO:0020037,GO:0006979,GO:0004601	AT5G06720.1	ATPA2,PA2	peroxidase 2	LOC_Os05g04470.1	NA	peroxidase precursor, putative, expressed
MEblack	Sobic.009G036500	Sobic.009G036500.3.p	PF00249	PTHR10641,PTHR10641:SF582	KOG0048		K09422		AT1G09540.1	ATMYB61,MYB61	myb domain protein 61	LOC_Os05g04820.1	NA	MYB family transcription factor, putative, expressed
MEblack	Sobic.009G038800	Sobic.009G038800.1.p	PF05916,PF16922	PTHR21206,PTHR21206:SF0	KOG3176		K10735		AT5G49010.1	SLD5	DNA replication protein-related	LOC_Os05g05150.1	NA	SLD5 - Putative GINS complex subunit, expressed
MEblack	Sobic.009G042700	Sobic.009G042700.1.p	PF00999	PTHR10110,PTHR10110:SF116	KOG1965			GO:0055085,GO:0016021,GO:0015299,GO:0006812	AT3G05030.1	ATNHX2,NHX2	sodium hydrogen exchanger 2	LOC_Os05g05590.1	NA	transporter, monovalent cation:proton antiporter-2 family, putative, expressed
MEblack	Sobic.009G042900	Sobic.009G042900.1.p	PF08293	PTHR13362,PTHR13362:SF2	KOG4844		K17411		AT5G44710.1			LOC_Os05g05560.1	NA	expressed protein
MEblack	Sobic.009G056500	Sobic.009G056500.1.p	PF13639	PTHR22937,PTHR22937:SF45				GO:0008270,GO:0005515	AT2G15530.2		RING/U-box superfamily protein	LOC_Os05g07070.7	NA	zinc finger, C3HC4 type domain containing protein, expressed
MEblack	Sobic.009G062900	Sobic.009G062900.1.p		PTHR33739,PTHR33739:SF3					AT3G23590.1	MED33A,RFR1	REF4-related 1	LOC_Os05g24684.1	NA	structural constituent of ribosome, putative, expressed
MEblack	Sobic.009G072100	Sobic.009G072100.1.p	PF00642	PTHR14493,PTHR14493:SF41				GO:0046872	AT4G29190.1		Zinc finger C-x8-C-x5-C-x3-H type family protein	LOC_Os05g10670.1	NA	zinc finger CCCH type family protein, putative, expressed
MEblack	Sobic.009G072800	Sobic.009G072800.1.p	PF07883	PTHR31238,PTHR31238:SF40					AT5G39160.1		RmlC-like cupins superfamily protein	LOC_Os05g10830.1	NA	proteophosphoglycan ppg4, putative, expressed
MEblack	Sobic.009G078900	Sobic.009G078900.1.p	PF00657	PTHR22835,PTHR22835:SF223		3.1.1.1		GO:0016788	AT1G28580.1		GDSL-like Lipase/Acylhydrolase superfamily protein	LOC_Os05g11950.1	NA	GDSL-like lipase/acylhydrolase, putative, expressed
MEblack	Sobic.009G080600	Sobic.009G080600.1.p	PF14416,PF13839	PTHR32285,PTHR32285:SF27					AT4G01080.1	TBL26	TRICHOME BIREFRINGENCE-LIKE 26	LOC_Os05g12380.1	NA	expressed protein
MEblack	Sobic.009G087000	Sobic.009G087000.1.p	PF14551,PF00493	PTHR11630		3.6.4.12	K02542	GO:0006260,GO:0005524,GO:0003677	AT5G44635.1	MCM6	minichromosome maintenance (MCM2/3/5) family protein	LOC_Os05g14590.1	NA	MCM6 - Putative minichromosome maintenance MCM complex subunit 6, expressed
MEblack	Sobic.009G088200	Sobic.009G088200.1.p	PF03151	PTHR11132,PTHR11132:SF102	KOG1441		K15283		AT5G46110.1	APE2,TPT	Glucose-6-phosphate/phosphate translocator-related	LOC_Os05g15160.1	NA	phosphate/phosphate translocator, putative, expressed
MEblack	Sobic.009G119900	Sobic.009G119900.1.p	PF00550	PTHR20863,PTHR20863:SF30			K03955		AT1G65290.1	mtACP2	mitochondrial acyl carrier protein 2	LOC_Os05g31290.1	NA	acyl carrier protein, putative, expressed
MEblack	Sobic.009G124800	Sobic.009G124800.1.p	PF13639	PTHR14155,PTHR14155:SF153				GO:0008270,GO:0005515	AT5G45290.1		RING/U-box superfamily protein	LOC_Os05g32350.1	NA	zinc finger, C3HC4 type domain containing protein, expressed
MEblack	Sobic.009G125800	Sobic.009G125800.1.p		PTHR33312,PTHR33312:SF5					AT5G26230.1			LOC_Os05g32440.1	NA	expressed protein
MEblack	Sobic.009G145800	Sobic.009G145800.1.p										LOC_Os05g35240.1	NA	expressed protein
MEblack	Sobic.009G146500	Sobic.009G146500.1.p	PF02449,PF13364,PF02140	PTHR23421,PTHR23421:SF77		3.2.1.23		GO:0009341,GO:0005975,GO:0004565,GO:0030246,GO:0004553	AT1G77410.1	BGAL16	beta-galactosidase 16	LOC_Os03g06940.1	NA	beta-galactosidase, putative, expressed
MEblack	Sobic.009G159600	Sobic.009G159600.1.p	PF03759	PTHR33101,PTHR33101:SF12				GO:0005089	AT5G02010.1	ATROPGEF7,ROPGEF7	RHO guanyl-nucleotide exchange factor 7	LOC_Os05g38000.1	NA	ATROPGEF7/ROPGEF7, putative, expressed
MEblack	Sobic.009G164700	Sobic.009G164700.1.p	PF00025	PTHR24073,PTHR24073:SF541	KOG0078	3.6.5.2	K07901	GO:0005525	AT3G46060.2	ARA-3,ARA3,ATRAB8A,ATRABE1C,RAB8A	RAB GTPase homolog 8A	LOC_Os05g38630.2	NA	ras-related protein, putative, expressed
MEblack	Sobic.009G165100	Sobic.009G165100.1.p		PTHR33548,PTHR33548:SF1								LOC_Os10g31640.1	NA	glycine-rich cell wall structural protein 2 precursor, putative, expressed
MEblack	Sobic.009G167500	Sobic.009G167500.1.p	PF15511	PTHR10484	KOG3467		K11254		AT5G59970.1		Histone superfamily protein	LOC_Os05g38740.1	NA	Core histone H2A/H2B/H3/H4 domain containing protein, putative, expressed
MEblack	Sobic.009G174100	Sobic.009G174100.1.p	PF08263,PF00560,PF07714	PTHR27000,PTHR27000:SF162	KOG1187	2.7.11.1		GO:0005515,GO:0006468,GO:0004672	AT3G56370.1		Leucine-rich repeat protein kinase family protein	LOC_Os05g40050.1	NA	receptor-like protein kinase 2 precursor, putative, expressed
MEblack	Sobic.009G175100	Sobic.009G175100.1.p	PF08263,PF00560,PF13855,PF07714	PTHR27008,PTHR27008:SF18	KOG1187	2.7.11.1,2.7.10.1		GO:0005515,GO:0006468,GO:0004672	AT5G58300.1		Leucine-rich repeat protein kinase family protein	LOC_Os05g40200.1	NA	inactive receptor kinase At2g26730 precursor, putative, expressed
MEblack	Sobic.009G176600	Sobic.009G176600.1.p	PF00201	PTHR11926,PTHR11926:SF391	KOG1192	2.4.1.85		GO:0016758,GO:0008152	AT1G22380.1	AtUGT85A3,UGT85A3	UDP-glucosyl transferase 85A3	LOC_Os04g25980.1	NA	cytokinin-O-glucosyltransferase 2, putative, expressed
MEblack	Sobic.009G190400	Sobic.009G190400.1.p		PTHR34124,PTHR34124:SF1					AT5G36800.1			LOC_Os01g67110.1	NA	expressed protein
MEblack	Sobic.009G207600	Sobic.009G207600.1.p	PF13370,PF00226	PTHR24078,PTHR24078:SF255	KOG0716				AT2G42750.1		DNAJ heat shock N-terminal domain-containing protein	LOC_Os05g45350.2	NA	dnaJ domain containing protein, expressed
MEblack	Sobic.009G211900	Sobic.009G211900.1.p		PTHR34970,PTHR34970:SF2					AT5G53650.1			LOC_Os05g45910.1	NA	expressed protein
MEblack	Sobic.009G218900	Sobic.009G218900.1.p	PF13489,PF08241	PTHR10108,PTHR10108:SF793	KOG1269	2.1.1.103	K05929	GO:0008168,GO:0008152	AT3G18000.1	NMT1,PEAMT,XPL1	S-adenosyl-L-methionine-dependent methyltransferases superfamily protein	LOC_Os05g47540.1	NA	CPuORF26 - conserved peptide uORF-containing transcript, expressed
MEblack	Sobic.009G219200	Sobic.009G219200.1.p	PF08137	PTHR33102					AT1G13245.1	DVL4,RTFL17	ROTUNDIFOLIA like 17	LOC_Os05g38380.1	NA	expressed protein
MEblack	Sobic.009G224400	Sobic.009G224400.1.p	PF11421,PF02874,PF00306,PF00006	PTHR15184,PTHR15184:SF45		3.6.3.14	K02133	GO:0016887,GO:0006754,GO:0005524,GO:0000275,GO:0046034,GO:0015992,GO:0033178,GO:0016820,GO:0015991	AT5G08680.1		ATP synthase alpha/beta family protein	LOC_Os05g47980.1	NA	ATP synthase, putative, expressed
MEblack	Sobic.009G226900	Sobic.009G226900.1.p	PF03188	PTHR23130,PTHR23130:SF86	KOG4293			GO:0016021	AT3G61750.1		Cytochrome b561/ferric reductase transmembrane with DOMON related domain	LOC_Os05g48270.1	NA	auxin-responsive protein, putative, expressed
MEblack	Sobic.009G232100	Sobic.009G232100.1.p	PF02469	PTHR32077,PTHR32077:SF8					AT5G03170.1	ATFLA11,FLA11	FASCICLIN-like arabinogalactan-protein 11	LOC_Os01g47780.1	NA	fasciclin domain containing protein, expressed
MEblack	Sobic.009G242200	Sobic.009G242200.1.p	PF00069	PTHR24055,PTHR24055:SF218		2.7.11.24	K04371	GO:0006468,GO:0005524,GO:0004672	AT3G18040.1	MPK9	MAP kinase 9	LOC_Os05g50120.1	NA	CGMC_MAPKCMGC_2.3 - CGMC includes CDA, MAPK, GSK3, and CLKC kinases, expressed
MEblack	Sobic.010G003300	Sobic.010G003300.1.p		PTHR33322,PTHR33322:SF2					AT5G62390.1	ATBAG7,BAG7	BCL-2-associated athanogene 7	LOC_Os06g01500.1	NA	IQ calmodulin-binding motif family protein, putative, expressed
MEblack	Sobic.010G012500	Sobic.010G012500.1.p	PF06592	PTHR34267,PTHR34267:SF2					AT1G01170.1		Protein of unknown function (DUF1138)	LOC_Os06g02470.1	NA	ATOZI1, putative, expressed
MEblack	Sobic.010G018500	Sobic.010G018500.2.p		PTHR13624					AT5G52180.1			LOC_Os06g03820.1	NA	expressed protein
MEblack	Sobic.010G028200	Sobic.010G028200.1.p	PF16363	PTHR10366,PTHR10366:SF346		4.2.1.47	K01711		AT3G51160.1	GMD2,MUR1,MUR_1	NAD(P)-binding Rossmann-fold superfamily protein	LOC_Os06g04620.1	NA	GDP-mannose 4,6 dehydratase 2, putative, expressed
MEblack	Sobic.010G047100	Sobic.010G047100.1.p	PF00125	PTHR11426	KOG1745		K11253	GO:0003677,GO:0000786	AT1G09200.1		Histone superfamily protein	LOC_Os04g34240.1	NA	histone H3, putative, expressed
MEblack	Sobic.010G047200	Sobic.010G047200.1.p	PF00125	PTHR11426	KOG1745		K11253	GO:0003677,GO:0000786	AT1G09200.1		Histone superfamily protein	LOC_Os04g34240.1	NA	histone H3, putative, expressed
MEblack	Sobic.010G047600	Sobic.010G047600.1.p	PF03140	PTHR31549,PTHR31549:SF24					AT3G02645.1		Plant protein of unknown function (DUF247)	LOC_Os06g06550.1	NA	plant protein of unknown function domain containing protein, expressed
MEblack	Sobic.010G063300	Sobic.010G063300.2.p	PF07714	PTHR23257,PTHR23257:SF547	KOG0192	2.7.11.1		GO:0006468,GO:0004672	AT3G46920.1		Protein kinase superfamily protein with octicosapeptide/Phox/Bem1p domain	LOC_Os06g08280.1	NA	protein kinase domain containing protein, expressed
MEblack	Sobic.010G070500	Sobic.010G070500.1.p	PF01247	PTHR10902	KOG0887		K02917	GO:0006412,GO:0005840,GO:0005622,GO:0003735	AT1G74270.1		Ribosomal protein L35Ae family protein	LOC_Os02g54470.2	NA	60S ribosomal protein L35a-3, putative, expressed
MEblack	Sobic.010G104400	Sobic.010G104400.1.p	PF01657	PTHR32080,PTHR32080:SF8					AT5G37660.2	PDLP7	plasmodesmata-located protein 7	LOC_Os06g14280.1	NA	cysteine-rich repeat secretory protein precursor, putative, expressed
MEblack	Sobic.010G111200	Sobic.010G111200.1.p	PF02704	PTHR23201,PTHR23201:SF17					AT5G15230.1	GASA4	GAST1 protein homolog 4	LOC_Os06g15620.1	NA	GASR7 - Gibberellin-regulated GASA/GAST/Snakin family protein precursor, expressed
MEblack	Sobic.010G115200	Sobic.010G115200.1.p	PF01248	PTHR23105,PTHR23105:SF61	KOG3167		K11129		AT5G08180.2		Ribosomal protein L7Ae/L30e/S12e/Gadd45 family protein	LOC_Os06g16290.1	NA	ribosomal protein L7Ae, putative, expressed
MEblack	Sobic.010G119300	Sobic.010G119300.1.p	PF00069,PF00139	PTHR27007,PTHR27007:SF21	KOG1187	2.7.11.1		GO:0006468,GO:0005524,GO:0004672,GO:0030246	AT5G55830.1		Concanavalin A-like lectin protein kinase family protein	LOC_Os06g17490.1	NA	expressed protein
MEblack	Sobic.010G128700	Sobic.010G128700.1.p	PF00141	PTHR31235,PTHR31235:SF54		1.11.1.7	K00430	GO:0055114,GO:0020037,GO:0006979,GO:0004601	AT3G21770.1		Peroxidase superfamily protein	LOC_Os06g20150.1	NA	peroxidase precursor, putative, expressed
MEblack	Sobic.010G134100	Sobic.010G134100.1.p	PF02330	PTHR10826,PTHR10826:SF11	KOG2536		K15414	GO:0005759	AT5G02050.1		Mitochondrial glycoprotein family protein	LOC_Os06g22070.1	NA	mitochondrial glycoprotein, putative, expressed
MEblack	Sobic.010G153700	Sobic.010G153700.2.p	PF00520	PTHR10217,PTHR10217:SF524			K05391	GO:0055085,GO:0016020,GO:0006811,GO:0005216	AT5G53130.1	ATCNGC1,CNGC1	cyclic nucleotide gated channel 1	LOC_Os06g33570.1	NA	cyclic nucleotide-gated ion channel 1, putative, expressed
MEblack	Sobic.010G161800	Sobic.010G161800.1.p	PF00141	PTHR31388,PTHR31388:SF25		1.11.1.7	K00430	GO:0055114,GO:0020037,GO:0006979,GO:0004601	AT5G05340.1		Peroxidase superfamily protein	LOC_Os06g35480.1	NA	peroxidase precursor, putative, expressed
MEblack	Sobic.010G175900	Sobic.010G175900.2.p	PF00854	PTHR11654,PTHR11654:SF98	KOG1237			GO:0016020,GO:0006810,GO:0005215	AT1G69850.1	ATNRT1:2,NRT1:2,NTL1	nitrate transporter 1:2	LOC_Os06g38294.1	NA	peptide transporter PTR2, putative, expressed
MEblack	Sobic.010G178000	Sobic.010G178000.1.p				2.7.11.1							NA
MEblack	Sobic.010G192500	Sobic.010G192500.1.p	PF06398,PF00168	PTHR10024,PTHR10024:SF243				GO:0005515	AT3G57880.1		Calcium-dependent lipid-binding (CaLB domain) plant phosphoribosyltransferase family protein	LOC_Os05g30750.6	NA	anthranilate phosphoribosyltransferase, putative, expressed
MEblack	Sobic.010G198500	Sobic.010G198500.1.p		PTHR33228,PTHR33228:SF2					AT2G24762.1	AtGDU4,GDU4	glutamine dumper 4	LOC_Os06g42660.1	NA	expressed protein
MEblack	Sobic.010G202100	Sobic.010G202100.1.p	PF00560,PF08263,PF13855,PF07714,PF00069	PTHR27008,PTHR27008:SF42	KOG1187	2.7.11.1		GO:0005515,GO:0006468,GO:0004672,GO:0005524	AT4G37250.1		Leucine-rich repeat protein kinase family protein	LOC_Os06g43170.1	NA	transposon protein, putative, unclassified, expressed
MEblack	Sobic.010G204700	Sobic.010G204700.1.p	PF14547	PTHR31731,PTHR31731:SF1					AT3G22142.1		Bifunctional inhibitor/lipid-transfer protein/seed storage 2S albumin superfamily protein	LOC_Os06g07220.1	NA	LTPL128 - Protease inhibitor/seed storage/LTP family protein precursor, expressed
MEblack	Sobic.010G211800	Sobic.010G211800.1.p	PF11721,PF07714	PTHR27003,PTHR27003:SF94	KOG1187	2.7.11.1		GO:0006468,GO:0004672	AT3G46290.1	HERK1	hercules receptor kinase 1	LOC_Os06g22810.1	NA	TKL_IRAK_CrRLK1L-1.14 - The CrRLK1L-1 subfamily has homology to the CrRLK1L homolog, expressed
MEblack	Sobic.010G212200	Sobic.010G212200.1.p	PF16363	PTHR10366,PTHR10366:SF246	KOG1431	1.1.1.271	K02377		AT1G17890.1	GER2	NAD(P)-binding Rossmann-fold superfamily protein	LOC_Os06g44270.1	NA	synthase, putative, expressed
MEblack	Sobic.010G228100	Sobic.010G228100.1.p	PF01734	PTHR32241,PTHR32241:SF7	KOG0513			GO:0006629	AT3G54950.1	PLA IIIA,PLP7	patatin-like protein 6	LOC_Os06g46350.1	NA	PLA IIIA/PLP7, putative, expressed
MEblack	Sobic.010G234900	Sobic.010G234900.1.p		PTHR23315,PTHR23315:SF94					AT1G61350.1		ARM repeat superfamily protein	LOC_Os06g46995.1	NA	armadillo/beta-catenin repeat family protein, putative, expressed
MEblack	Sobic.010G240100	Sobic.010G240100.1.p											NA
MEblack	Sobic.010G241100	Sobic.010G241100.1.p	PF00314	PTHR31048					AT1G73620.1		Pathogenesis-related thaumatin superfamily protein	LOC_Os06g47600.1	NA	thaumatin family domain containing protein, expressed
MEblack	Sobic.010G256400	Sobic.010G256400.1.p	PF04577	PTHR20961,PTHR20961:SF24	KOG4698			GO:0016757	AT3G18180.1		Glycosyltransferase family 61 protein	LOC_Os06g49300.1	NA	glycosyltransferase protein, putative, expressed
MEblack	Sobic.010G270100	Sobic.010G270100.2.p	PF08387	PTHR32212,PTHR32212:SF118					AT3G26922.1		F-box/RNI-like superfamily protein	LOC_Os03g11790.1	NA	OsFBX79 - F-box domain containing protein, expressed
MEblack	Sobic.K026900	Sobic.K026900.1.p	PF00141	PTHR31235,PTHR31235:SF54		1.11.1.7	K00430	GO:0055114,GO:0020037,GO:0006979,GO:0004601	AT3G21770.1		Peroxidase superfamily protein	LOC_Os06g20150.1	NA	peroxidase precursor, putative, expressed
MEblue	Sobic.001G004300	Sobic.001G004300.2.p		PTHR33306,PTHR33306:SF8								LOC_Os03g64100.1	NA	expressed protein
MEblue	Sobic.001G012800	Sobic.001G012800.1.p	PF03407	PTHR24015,PTHR24015:SF807					AT1G14590.1		Nucleotide-diphospho-sugar transferase family protein	LOC_Os03g63270.1	NA	regulatory protein, putative, expressed
MEblue	Sobic.001G013500	Sobic.001G013500.1.p	PF03870	PTHR10917	KOG3400		K03016	GO:0006351	AT3G59600.1	NRPB8B,NRPD8B,NRPE8B	RNA polymerase Rpb8	LOC_Os06g48230.1	NA	DNA-directed RNA polymerases I, II, and III subunit RPABC3, putative, expressed
MEblue	Sobic.001G015100	Sobic.001G015100.2.p	PF02678,PF05726	PTHR13903,PTHR13903:SF5			K06911		AT2G43120.1		RmlC-like cupins superfamily protein	LOC_Os03g62790.1	NA	pirin, putative, expressed
MEblue	Sobic.001G018300	Sobic.001G018300.1.p	PF00067	PTHR24298,PTHR24298:SF144	KOG0156	1.14.13.68		GO:0055114,GO:0020037,GO:0016705,GO:0005506	AT3G26300.1	CYP71B34	cytochrome P450, family 71, subfamily B, polypeptide 34	LOC_Os03g63310.1	NA	cytochrome P450 71E1, putative, expressed
MEblue	Sobic.001G019300	Sobic.001G019300.1.p	PF07676	PTHR32161,PTHR32161:SF8					AT1G21680.1		DPP6 N-terminal domain-like protein	LOC_Os03g62370.1	NA	WD40-like Beta Propeller Repeat family protein, expressed
MEblue	Sobic.001G019900	Sobic.001G019900.1.p	PF06803	PTHR22894			K15707		AT1G72175.1		RING/U-box protein with domain of unknown function (DUF 1232)	LOC_Os03g62250.1	NA	zinc finger, C3HC4 type domain containing protein, expressed
MEblue	Sobic.001G029200	Sobic.001G029200.1.p	PF04185	PTHR31956,PTHR31956:SF9			K01114	GO:0016788	AT1G07230.1	NPC1	non-specific phospholipase C1	LOC_Os03g61130.1	NA	phosphoesterase family protein, putative, expressed
MEblue	Sobic.001G034900	Sobic.001G034900.1.p	PF00241	PTHR11913,PTHR11913:SF27	KOG1735		K05765	GO:0005622,GO:0003779,GO:0030042,GO:0015629	AT5G59880.1	ADF3	actin depolymerizing factor 3	LOC_Os03g60580.1	NA	actin-depolymerizing factor, putative, expressed
MEblue	Sobic.001G038900	Sobic.001G038900.1.p	PF04525	PTHR31087,PTHR31087:SF24					AT5G01750.2		Protein of unknown function (DUF567)	LOC_Os03g60220.1	NA	DUF567 domain containing protein, putative, expressed
MEblue	Sobic.001G044800	Sobic.001G044800.1.p	PF05691	PTHR31268,PTHR31268:SF9		2.4.1.82	K06617		AT3G57520.1	AtSIP2,SIP2	seed imbibition 2	LOC_Os07g10840.1	NA	uncharacterized glycosyltransferase, putative, expressed
MEblue	Sobic.001G045000	Sobic.001G045000.1.p	PF13499,PF07714	PTHR24349:SF153,PTHR24349	KOG0032	2.7.11.1	K13412	GO:0004672,GO:0006468	AT5G19450.1	CDPK19,CPK8	calcium-dependent protein kinase 19	LOC_Os03g59390.1	NA	CAMK_CAMK_like.24 - CAMK includes calcium/calmodulin depedent protein kinases, expressed
MEblue	Sobic.001G049300	Sobic.001G049300.1.p	PF01569	PTHR14969,PTHR14969:SF3	KOG2822	3.1.3.4	K04716		AT3G58490.1		Phosphatidic acid phosphatase (PAP2) family protein	LOC_Os03g59070.1	NA	phosphatase, putative, expressed
MEblue	Sobic.001G054500	Sobic.001G054500.2.p										LOC_Os03g58500.1	NA	expressed protein
MEblue	Sobic.001G056300	Sobic.001G056300.1.p	PF00010	PTHR16223,PTHR16223:SF15				GO:0046983	AT4G02590.2	UNE12	basic helix-loop-helix (bHLH) DNA-binding superfamily protein	LOC_Os03g58330.1	NA	BHLH transcription factor, putative, expressed
MEblue	Sobic.001G056700	Sobic.001G056700.1.p	PF00170,PF12498	PTHR22952,PTHR22952:SF90				GO:0043565,GO:0006355,GO:0003700	AT5G28770.2	AtbZIP63,BZO2H3	bZIP transcription factor family protein	LOC_Os03g58250.1	NA	bZIP transcription factor domain containing protein, expressed
MEblue	Sobic.001G059600	Sobic.001G059600.1.p	PF14368	PTHR33044,PTHR33044:SF9					AT2G48140.1	EDA4	Bifunctional inhibitor/lipid-transfer protein/seed storage 2S albumin superfamily protein	LOC_Os03g57980.1	NA	LTPL99 - Protease inhibitor/seed storage/LTP family protein precursor, expressed
MEblue	Sobic.001G062600	Sobic.001G062600.1.p	PF00111,PF03450,PF01799,PF01315,PF00941,PF02738	PTHR11908,PTHR11908:SF92		1.2.3.1,1.2.3.7		GO:0051536,GO:0009055,GO:0055114,GO:0046872,GO:0016491	AT3G43600.1	AAO2,AO3,AOgamma,atAO-2,AtAO3	aldehyde oxidase 2	LOC_Os03g57690.1	NA	aldehyde oxidase, putative, expressed
MEblue	Sobic.001G063100	Sobic.001G063100.1.p	PF04576	PTHR31422,PTHR31422:SF5					AT5G06560.1		Protein of unknown function, DUF593	LOC_Os03g57530.1	NA	DUF593 domain containing protein, expressed
MEblue	Sobic.001G063200	Sobic.001G063200.1.p	PF05678	PTHR33143,PTHR33143:SF13					AT1G68450.1		VQ motif-containing protein	LOC_Os03g57520.1	NA	VQ domain containing protein, putative, expressed
MEblue	Sobic.001G063400	Sobic.001G063400.1.p	PF13639	PTHR22763,PTHR22763:SF45	KOG1493		K19043	GO:0008270,GO:0005515	AT5G22000.3	RHF2A	RING-H2 group F2A	LOC_Os03g57500.1	NA	zinc finger, C3HC4 type domain containing protein, expressed
MEblue	Sobic.001G069900	Sobic.001G069900.1.p	PF00478	PTHR11911,PTHR11911:SF6		1.1.1.205	K00088	GO:0055114,GO:0003824,GO:0006164,GO:0003938	AT1G16350.1		Aldolase-type TIM barrel family protein	LOC_Os03g56800.1	NA	CBS domain containing membrane protein, putative, expressed
MEblue	Sobic.001G070800	Sobic.001G070800.1.p	PF06364	PTHR32254					AT1G05070.1		Protein of unknown function (DUF1068)	LOC_Os03g56610.1	NA	expressed protein
MEblue	Sobic.001G074200	Sobic.001G074200.1.p	PF08263,PF07714	PTHR27001,PTHR27001:SF210	KOG1187	2.7.11.1		GO:0006468,GO:0004672	AT2G16250.1		Leucine-rich repeat protein kinase family protein	LOC_Os03g56250.1	NA	LRR receptor-like protein kinase, putative, expressed
MEblue	Sobic.001G076000	Sobic.001G076000.1.p		PTHR21477,PTHR21477:SF12					AT1G10150.1		Carbohydrate-binding protein	LOC_Os03g56000.1	NA	PHLOEM 2-LIKE A10, putative, expressed
MEblue	Sobic.001G077400	Sobic.001G077400.1.p	PF00067	PTHR24286,PTHR24286:SF57		4.2.1.92	K01723	GO:0055114,GO:0020037,GO:0016705,GO:0005506	AT5G42650.1	AOS,CYP74A,DDE2	allene oxide synthase	LOC_Os03g55800.1	NA	cytochrome P450, putative, expressed
MEblue	Sobic.001G078400	Sobic.001G078400.1.p	PF10502	PTHR12383,PTHR12383:SF26	KOG0171	3.4.21.89	K03100	GO:0016020,GO:0008236,GO:0006508	AT1G06870.1		Peptidase S24/S26A/S26B/S26C family protein	LOC_Os03g55640.1	NA	OsSigP2 - Putative Type I Signal Peptidase homologue; employs a putative Ser/Lys catalytic dyad, expressed
MEblue	Sobic.001G078900	Sobic.001G078900.1.p	PF00249	PTHR31003,PTHR31003:SF6					AT1G13300.1	HRS1	myb-like transcription factor family protein	LOC_Os03g55590.1	NA	MYB family transcription factor, putative, expressed
MEblue	Sobic.001G080000	Sobic.001G080000.2.p	PF12767	PTHR21277,PTHR21277:SF11				GO:0070461	AT4G33890.1			LOC_Os03g55450.1	NA	expressed protein
MEblue	Sobic.001G081400	Sobic.001G081400.1.p	PF13637	PTHR32379,PTHR32379:SF1	KOG1709	2.1.1.2	K18477		AT5G65860.2		ankyrin repeat family protein	LOC_Os03g55330.1	NA	ankyrin repeat domain containing protein, putative, expressed
MEblue	Sobic.001G082400	Sobic.001G082400.1.p	PF00067	PTHR24298,PTHR24298:SF123	KOG0156	1.14.13.89		GO:0055114,GO:0020037,GO:0016705,GO:0005506	AT4G37320.1	CYP81D5	cytochrome P450, family 81, subfamily D, polypeptide 5	LOC_Os03g55240.1	NA	cytochrome P450, putative, expressed
MEblue	Sobic.001G085900	Sobic.001G085900.3.p	PF00153	PTHR24089:SF391,PTHR24089	KOG0765		K15121		AT5G15640.1		Mitochondrial substrate carrier family protein	LOC_Os03g54760.1	NA	mitochondrial carrier protein, putative, expressed
MEblue	Sobic.001G090500	Sobic.001G090500.1.p	PF04146	PTHR12357,PTHR12357:SF21	KOG1901				AT3G13460.1	ECT2	evolutionarily conserved C-terminal region 2	LOC_Os03g53670.2	NA	YT521-B-like family domain containing protein, expressed
MEblue	Sobic.001G095000	Sobic.001G095000.1.p	PF01544	PTHR13890,PTHR13890:SF8	KOG2662		K16075	GO:0055085,GO:0046873,GO:0030001,GO:0016020	AT5G64560.1	ATMGT9,MGT9,MRS2-2	magnesium transporter 9	LOC_Os03g53110.1	NA	CorA-like magnesium transporter protein, putative, expressed
MEblue	Sobic.001G106400	Sobic.001G106400.1.p	PF05057	PTHR12482,PTHR12482:SF16	KOG4372		K10606		AT4G25770.1		alpha/beta-Hydrolases superfamily protein	LOC_Os03g51670.1	NA	serine esterase family protein, putative, expressed
MEblue	Sobic.001G107400	Sobic.001G107400.1.p	PF00010	PTHR23042,PTHR23042:SF25				GO:0046983	AT4G37850.1		basic helix-loop-helix (bHLH) DNA-binding superfamily protein	LOC_Os03g51580.1	NA	helix-loop-helix DNA-binding domain containing protein, expressed
MEblue	Sobic.001G109400	Sobic.001G109400.1.p	PF00332	PTHR32227,PTHR32227:SF107		3.2.1.39		GO:0005975,GO:0004553	AT5G42720.1		Glycosyl hydrolase family 17 protein	LOC_Os03g51240.3	NA	glycosyl hydrolases family 17, putative, expressed
MEblue	Sobic.001G112200	Sobic.001G112200.1.p	PF14547	PTHR31731,PTHR31731:SF12					AT2G45180.1		Bifunctional inhibitor/lipid-transfer protein/seed storage 2S albumin superfamily protein	LOC_Os03g50960.1	NA	LTPL118 - Protease inhibitor/seed storage/LTP family protein precursor, expressed
MEblue	Sobic.001G115300	Sobic.001G115300.2.p	PF00076					GO:0003676	AT4G17720.1		RNA-binding (RRM/RBD/RNP motifs) family protein	LOC_Os03g50560.1	NA	RNA recognition motif containing protein, putative, expressed
MEblue	Sobic.001G122000	Sobic.001G122000.1.p	PF15413,PF01237	PTHR10972,PTHR10972:SF100					AT4G08180.1	ORP1C	OSBP(oxysterol binding protein)-related protein 1C	LOC_Os03g49770.1	NA	oxysterol-binding protein, putative, expressed
MEblue	Sobic.001G123700	Sobic.001G123700.1.p		PTHR36323								LOC_Os03g49560.1	NA	expressed protein
MEblue	Sobic.001G125800	Sobic.001G125800.1.p	PF01477,PF00305	PTHR11771,PTHR11771:SF53		1.13.11.58	K15718	GO:0005515,GO:0055114,GO:0046872,GO:0016702	AT3G22400.1	LOX5	PLAT/LH2 domain-containing lipoxygenase family protein	LOC_Os03g49380.1	NA	lipoxygenase, putative, expressed
MEblue	Sobic.001G133000	Sobic.001G133000.1.p										LOC_Os03g48190.2	NA	expressed protein
MEblue	Sobic.001G134500	Sobic.001G134500.1.p	PF00117	PTHR11922:SF42,PTHR11922	KOG3179				AT2G23970.1		Class I glutamine amidotransferase-like superfamily protein	LOC_Os03g48060.1	NA	class I glutamine amidotransferase, putative, expressed
MEblue	Sobic.001G138300	Sobic.001G138300.1.p	PF13920	PTHR12313,PTHR12313:SF7	KOG0823	6.3.2.19	K10666		AT2G23780.1		RING/U-box superfamily protein	LOC_Os03g47500.1	NA	zinc finger, C3HC4 type domain containing protein, expressed
MEblue	Sobic.001G138600	Sobic.001G138600.1.p	PF05678	PTHR34794,PTHR34794:SF2					AT2G22880.1		VQ motif-containing protein	LOC_Os03g47280.1	NA	VQ domain containing protein, putative, expressed
MEblue	Sobic.001G144300	Sobic.001G144300.1.p	PF13302	PTHR13256,PTHR13256:SF44		2.3.1.82		GO:0008080	AT2G32020.1		Acyl-CoA N-acyltransferases (NAT) superfamily protein	LOC_Os03g46250.1	NA	acetyltransferase, GNAT family, putative, expressed
MEblue	Sobic.001G149500	Sobic.001G149500.1.p		PTHR34941					AT1G54410.1		dehydrin family protein	LOC_Os03g45280.1	NA	dehydrin, putative, expressed
MEblue	Sobic.001G161200	Sobic.001G161200.1.p	PF14531,PF03822	PTHR24343,PTHR24343:SF159	KOG0583	2.7.11.1		GO:0007165	AT4G14580.1	CIPK4,SnRK3.3	CBL-interacting protein kinase 4	LOC_Os03g43440.1	NA	CAMK_KIN1/SNF1/Nim1_like.17 - CAMK includes calcium/calmodulin depedent protein kinases, expressed
MEblue	Sobic.001G161300	Sobic.001G161300.1.p	PF02416	PTHR33162,PTHR33162:SF1			K03116	GO:0015031,GO:0008565	AT5G28750.1		Bacterial sec-independent translocation protein mttA/Hcf106	LOC_Os03g43430.1	NA	mttA/Hcf106 family protein, putative, expressed
MEblue	Sobic.001G166800	Sobic.001G166800.1.p	PF02984,PF00134	PTHR10177,PTHR10177:SF248			K18811	GO:0005634	AT4G37630.2	CYCD5;1	cyclin d5;1	LOC_Os03g42070.1	NA	cyclin, putative, expressed
MEblue	Sobic.001G173300	Sobic.001G173300.1.p	PF03214	PTHR31682,PTHR31682:SF3		5.4.99.30	K13379	GO:0030244,GO:0016866	AT5G15650.1	ATRGP2,RGP2	reversibly glycosylated polypeptide 2	LOC_Os03g40270.1	NA	alpha-1,4-glucan-protein synthase, putative, expressed
MEblue	Sobic.001G182500	Sobic.001G182500.1.p	PF00657	PTHR22835,PTHR22835:SF267		3.1.1.3		GO:0016788	AT5G55050.1		GDSL-like Lipase/Acylhydrolase superfamily protein	LOC_Os03g38470.1	NA	GDSL-like lipase/acylhydrolase, putative, expressed
MEblue	Sobic.001G184000	Sobic.001G184000.1.p	PF02705	PTHR30540,PTHR30540:SF23			K03549	GO:0071805,GO:0016020,GO:0015079	AT4G13420.1	ATHAK5,HAK5	high affinity K+ transporter 5	LOC_Os03g37840.1	NA	potassium transporter, putative, expressed
MEblue	Sobic.001G185500	Sobic.001G185500.1.p	PF01554	PTHR11206,PTHR11206:SF88	KOG1347		K03327	GO:0055085,GO:0016020,GO:0015297,GO:0015238,GO:0006855	AT3G21690.1		MATE efflux family protein	LOC_Os03g37490.1	NA	MATE efflux family protein, putative, expressed
MEblue	Sobic.001G190100	Sobic.001G190100.1.p	PF08276,PF01453,PF00954,PF07714	PTHR27002,PTHR27002:SF8	KOG1187	2.7.11.1		GO:0048544,GO:0006468,GO:0004672	AT4G21380.1	ARK3,RK3	receptor kinase 3	LOC_Os03g35600.1	NA	serine/threonine-protein kinase receptor precursor, putative, expressed
MEblue	Sobic.001G190200	Sobic.001G190200.1.p	PF07690	PTHR23500,PTHR23500:SF60	KOG0254			GO:0055085,GO:0016021	AT1G11260.1	ATSTP1,STP1	sugar transporter 1	LOC_Os03g39710.1	NA	transporter family protein, putative, expressed
MEblue	Sobic.001G192200	Sobic.001G192200.1.p	PF00067	PTHR24298,PTHR24298:SF75	KOG0156	1.14.13.152		GO:0055114,GO:0020037,GO:0016705,GO:0005506	AT2G45550.1	CYP76C4	cytochrome P450, family 76, subfamily C, polypeptide 4	LOC_Os10g08540.1	NA	cytochrome P450, putative, expressed
MEblue	Sobic.001G194600	Sobic.001G194600.1.p	PF13837	PTHR21654,PTHR21654:SF9	KOG4282				AT1G76890.2	AT-GT2,GT2	Duplicated homeodomain-like superfamily protein	LOC_Os02g43300.1	NA	expressed protein
MEblue	Sobic.001G197000	Sobic.001G197000.1.p	PF03141	PTHR10108,PTHR10108:SF753				GO:0008168	AT1G33170.1		S-adenosyl-L-methionine-dependent methyltransferases superfamily protein	LOC_Os10g36690.4	NA	dehydration response related protein, putative, expressed
MEblue	Sobic.001G200700	Sobic.001G200700.1.p		PTHR33836,PTHR33836:SF1					AT5G52300.1	LTI65,RD29B	CAP160 protein	LOC_Os10g36180.1	NA	expressed protein
MEblue	Sobic.001G202600	Sobic.001G202600.1.p	PF03807,PF00745,PF05201	PTHR13812,PTHR13812:SF20		1.2.1.70	K02492	GO:0055114,GO:0050661,GO:0033014,GO:0008883	AT1G58290.1	HEMA1	Glutamyl-tRNA reductase family protein	LOC_Os10g35840.1	NA	shikimate/quinate 5-dehydrogenase, putative, expressed
MEblue	Sobic.001G217700	Sobic.001G217700.1.p	PF03641	PTHR31223,PTHR31223:SF17					AT2G37210.1		lysine decarboxylase family protein	LOC_Os10g33900.1	NA	possible lysine decarboxylase domain containing protein, expressed
MEblue	Sobic.001G219800	Sobic.001G219800.3.p	PF03141	PTHR10108,PTHR10108:SF704		2.1.1.103		GO:0008168	AT3G23300.1		S-adenosyl-L-methionine-dependent methyltransferases superfamily protein	LOC_Os10g33720.1	NA	methyltransferase, putative, expressed
MEblue	Sobic.001G225200	Sobic.001G225200.1.p		PTHR34538								LOC_Os10g32930.1	NA	expressed protein
MEblue	Sobic.001G231600	Sobic.001G231600.1.p	PF08659	PTHR24322,PTHR24322:SF561	KOG0725		K00059		AT4G13180.1		NAD(P)-binding Rossmann-fold superfamily protein	LOC_Os10g31780.1	NA	oxidoreductase, short chain dehydrogenase/reductase family domain containing protein, expressed
MEblue	Sobic.001G232700	Sobic.001G232700.1.p											NA
MEblue	Sobic.001G252300	Sobic.001G252300.1.p	PF01095	PTHR31321,PTHR31321:SF12		3.1.1.11	K01051	GO:0042545,GO:0030599,GO:0005618	AT3G29090.1	ATPME31,PME31	pectin methylesterase 31	LOC_Os10g26680.1	NA	pectinesterase, putative, expressed
MEblue	Sobic.001G254200	Sobic.001G254200.1.p	PF01344	PTHR24413,PTHR24413:SF133				GO:0005515	AT1G14330.1		Galactose oxidase/kelch repeat superfamily protein	LOC_Os03g07530.1	NA	OsFBK12 - F-box domain and kelch repeat containing protein, expressed
MEblue	Sobic.001G258300	Sobic.001G258300.1.p	PF00657	PTHR22835,PTHR22835:SF166		3.1.1.49		GO:0016788	AT1G28590.1		GDSL-like Lipase/Acylhydrolase superfamily protein	LOC_Os10g25400.1	NA	GDSL-like lipase/acylhydrolase, putative, expressed
MEblue	Sobic.001G264700	Sobic.001G264700.1.p	PF00160	PTHR11071,PTHR11071:SF301	KOG0865	5.2.1.8		GO:0006457,GO:0003755,GO:0000413	AT2G16600.1	ROC3	rotamase CYP 3	LOC_Os10g06630.1	NA	peptidyl-prolyl cis-trans isomerase, putative, expressed
MEblue	Sobic.001G268200	Sobic.001G268200.1.p	PF13639	PTHR22937,PTHR22937:SF24				GO:0008270,GO:0005515	AT5G41350.1		RING/U-box superfamily protein	LOC_Os11g18947.2	NA	zinc finger, C3HC4 type domain containing protein, expressed
MEblue	Sobic.001G279900	Sobic.001G279900.1.p	PF00069	PTHR27003,PTHR27003:SF28	KOG1187	2.7.11.1		GO:0006468,GO:0005524,GO:0004672	AT2G11520.1	CRCK3	calmodulin-binding receptor-like cytoplasmic kinase 3	LOC_Os09g03620.1	NA	wall-associated receptor kinase-like 20 precursor, putative, expressed
MEblue	Sobic.001G281300	Sobic.001G281300.4.p	PF03141	PTHR10108,PTHR10108:SF844				GO:0008168	AT4G19120.2	ERD3	S-adenosyl-L-methionine-dependent methyltransferases superfamily protein	LOC_Os10g36690.2	NA	dehydration response related protein, putative, expressed
MEblue	Sobic.001G281400	Sobic.001G281400.1.p		PTHR31033,PTHR31033:SF7					AT4G25030.2			LOC_Os10g43060.1	NA	expressed protein
MEblue	Sobic.001G281800	Sobic.001G281800.1.p	PF05899	PTHR33271,PTHR33271:SF7					AT2G32180.1	PTAC18	plastid transcriptionally active 18	LOC_Os02g54360.1	NA	enzyme of the cupin superfamily protein, putative, expressed
MEblue	Sobic.001G282900	Sobic.001G282900.1.p	PF01467	PTHR10739,PTHR10739:SF30		2.7.7.15	K00968	GO:0009058,GO:0003824	AT4G15130.1	ATCCT2,CCT2	phosphorylcholine cytidylyltransferase2	LOC_Os10g42790.1	NA	cytidylyltransferase domain containing protein, expressed
MEblue	Sobic.001G284400	Sobic.001G284400.1.p	PF02373,PF02375,PF02928	PTHR10694:SF33,PTHR10694					AT5G46910.1		Transcription factor jumonji (jmj) family protein / zinc finger (C5HC2 type) family protein	LOC_Os10g42690.1	NA	jmjC domain containing protein, expressed
MEblue	Sobic.001G288900	Sobic.001G288900.1.p	PF00153	PTHR24089,PTHR24089:SF271	KOG0758		K15109		AT5G46800.1	BOU	Mitochondrial substrate carrier family protein	LOC_Os10g42299.3	NA	mitochondrial carrier protein, putative, expressed
MEblue	Sobic.001G289000	Sobic.001G289000.1.p											NA
MEblue	Sobic.001G290400	Sobic.001G290400.1.p	PF02365	PTHR31989,PTHR31989:SF51				GO:0006355,GO:0003677	AT4G17980.1	anac071,NAC071	NAC domain containing protein 71	LOC_Os10g42130.1	NA	no apical meristem protein, putative, expressed
MEblue	Sobic.001G293700	Sobic.001G293700.2.p	PF06650,PF06101	PTHR16166,PTHR16166:SF105	KOG1809				AT4G17140.3		pleckstrin homology (PH) domain-containing protein	LOC_Os10g41560.1	NA	expressed protein
MEblue	Sobic.001G297600	Sobic.001G297600.1.p	PF07690	PTHR23500,PTHR23500:SF179	KOG0254			GO:0055085,GO:0016021	AT5G61520.1		Major facilitator superfamily protein	LOC_Os10g41190.1	NA	transporter family protein, putative, expressed
MEblue	Sobic.001G306700	Sobic.001G306700.1.p	PF12854,PF01535,PF13812	PTHR24015,PTHR24015:SF642					AT2G01860.1	EMB975	Tetratricopeptide repeat (TPR)-like superfamily protein	LOC_Os02g02590.1	NA	PPR repeat domain containing protein, putative, expressed
MEblue	Sobic.001G308300	Sobic.001G308300.1.p		PTHR34202,PTHR34202:SF2								LOC_Os10g39920.1	NA	expressed protein
MEblue	Sobic.001G308700	Sobic.001G308700.1.p	PF03100	PTHR34128,PTHR34128:SF2				GO:0017004,GO:0017003,GO:0005886	AT3G51790.1	ATG1,TG1	transmembrane protein G1P-related 1	LOC_Os10g39870.1	NA	ATG1, putative, expressed
MEblue	Sobic.001G309400	Sobic.001G309400.1.p		PTHR13890,PTHR13890:SF2	KOG2662		K16075		AT3G58970.1	MGT6,MRS2-4	magnesium transporter 6	LOC_Os10g39790.2	NA	CorA-like magnesium transporter protein, putative, expressed
MEblue	Sobic.001G312600	Sobic.001G312600.1.p	PF03094	PTHR31942,PTHR31942:SF8			K08472	GO:0016021,GO:0006952	AT2G33670.1	ATMLO5,MLO5	Seven transmembrane MLO family protein	LOC_Os10g39520.1	NA	MLO domain containing protein, putative, expressed
MEblue	Sobic.001G314300	Sobic.001G314300.1.p	PF14226,PF03171	PTHR10209,PTHR10209:SF222	KOG0143	1.14.11.9		GO:0055114,GO:0016491	AT5G24530.1	DMR6	2-oxoglutarate (2OG) and Fe(II)-dependent oxygenase superfamily protein	LOC_Os10g39140.1	NA	flavonol synthase/flavanone 3-hydroxylase, putative, expressed
MEblue	Sobic.001G317000	Sobic.001G317000.1.p	PF13410,PF13417	PTHR11260,PTHR11260:SF269	KOG0406	2.5.1.18	K00799	GO:0005515	AT1G10370.1	ATGSTU17,ERD9,GST30,GST30B	Glutathione S-transferase family protein	LOC_Os10g38740.1	NA	glutathione S-transferase, putative, expressed
MEblue	Sobic.001G317200	Sobic.001G317200.1.p	PF13410,PF13417	PTHR11260,PTHR11260:SF326	KOG0406	2.5.1.18	K00799	GO:0005515	AT1G10360.1	ATGSTU18,GST29,GSTU18	glutathione S-transferase TAU 18	LOC_Os10g38730.1	NA	glutathione S-transferase, putative, expressed
MEblue	Sobic.001G318600	Sobic.001G318600.2.p	PF14497,PF02798	PTHR11260,PTHR11260:SF244	KOG0406	2.5.1.18	K00799	GO:0005515	AT1G10360.1	ATGSTU18,GST29,GSTU18	glutathione S-transferase TAU 18	LOC_Os10g38489.1	NA	glutathione S-transferase GSTU6, putative, expressed
MEblue	Sobic.001G319700	Sobic.001G319700.1.p	PF14497,PF13417	PTHR11260,PTHR11260:SF214	KOG0406	2.5.1.18	K00799	GO:0005515	AT1G10360.1	ATGSTU18,GST29,GSTU18	glutathione S-transferase TAU 18	LOC_Os10g38140.1	NA	glutathione S-transferase, putative, expressed
MEblue	Sobic.001G320900	Sobic.001G320900.1.p	PF01554	PTHR11206,PTHR11206:SF157	KOG1347		K03327	GO:0055085,GO:0016020,GO:0015297,GO:0015238,GO:0006855	AT5G52050.1		MATE efflux family protein	LOC_Os10g37920.1	NA	MATE efflux family protein, putative, expressed
MEblue	Sobic.001G323000	Sobic.001G323000.1.p	PF00789,PF14555	PTHR23322:SF1,PTHR23322	KOG1363		K18726	GO:0005515	AT4G10790.1		UBX domain-containing protein	LOC_Os10g37630.1	NA	UBX domain-containing protein, putative, expressed
MEblue	Sobic.001G325400	Sobic.001G325400.1.p	PF00201	PTHR11926,PTHR11926:SF307				GO:0016758,GO:0008152	AT1G05680.1	UGT74E2	Uridine diphosphate glycosyltransferase 74E2	LOC_Os04g12960.1	NA	UDP-glucoronosyl/UDP-glucosyl transferase, putative, expressed
MEblue	Sobic.001G329800	Sobic.001G329800.1.p	PF06351	PTHR31843,PTHR31843:SF1		5.3.99.6	K10525	GO:0016853,GO:0009507	AT3G25780.1	AOC3	allene oxide cyclase 3	LOC_Os03g32314.1	NA	allene oxide cyclase 4, chloroplast precursor, putative, expressed
MEblue	Sobic.001G330200	Sobic.001G330200.1.p	PF13912	PTHR26374,PTHR26374:SF189					AT1G27730.1	STZ,ZAT10	salt tolerance zinc finger	LOC_Os03g32230.1	NA	ZOS3-12 - C2H2 zinc finger protein, expressed
MEblue	Sobic.001G340500	Sobic.001G340500.1.p	PF01423	PTHR10553,PTHR10553:SF9	KOG1780		K11099		AT2G23930.1	SNRNP-G	probable small nuclear ribonucleoprotein G	LOC_Os03g29740.1	NA	LSM domain containing protein, expressed
MEblue	Sobic.001G343900	Sobic.001G343900.1.p	PF09425,PF06200	PTHR33077,PTHR33077:SF9			K13464		AT1G19180.1	JAZ1,TIFY10A	jasmonate-zim-domain protein 1	LOC_Os03g28940.1	NA	ZIM domain containing protein, putative, expressed
MEblue	Sobic.001G348700	Sobic.001G348700.1.p											NA
MEblue	Sobic.001G349500	Sobic.001G349500.1.p	PF00071	PTHR11711,PTHR11711:SF187	KOG0076		K07952	GO:0007264,GO:0005525	AT5G52210.1	ATARLB1,ATGB1,GB1	GTP-binding protein 1	LOC_Os03g27450.1	NA	ADP-ribosylation factor, putative, expressed
MEblue	Sobic.001G350900	Sobic.001G350900.1.p	PF01636,PF12937,PF13621	PTHR12480,PTHR12480:SF5	KOG2130			GO:0005515	AT1G78280.1		transferases, transferring glycosyl groups	LOC_Os03g27250.1	NA	OsFBO14 - F-box and other domain containing protein, expressed
MEblue	Sobic.001G352400	Sobic.001G352400.1.p		PTHR33334,PTHR33334:SF5					AT5G64170.2		dentin sialophosphoprotein-related	LOC_Os03g27019.2	NA	expressed protein
MEblue	Sobic.001G357500	Sobic.001G357500.2.p	PF00324	PTHR11785,PTHR11785:SF378	KOG1287			GO:0055085,GO:0016020,GO:0006810,GO:0015171,GO:0003333	AT3G13620.1		Amino acid permease family protein	LOC_Os03g25920.1	NA	amino acid permease family protein, putative, expressed
MEblue	Sobic.001G357800	Sobic.001G357800.1.p	PF13520	PTHR11785,PTHR11785:SF335	KOG1287			GO:0016020,GO:0015171,GO:0003333	AT3G13620.1		Amino acid permease family protein	LOC_Os03g25920.1	NA	amino acid permease family protein, putative, expressed
MEblue	Sobic.001G358800	Sobic.001G358800.1.p	PF00481	PTHR13832,PTHR13832:SF301		3.1.3.16		GO:0003824,GO:0006470,GO:0004722	AT2G46920.2	POL	Protein phosphatase 2C family protein	LOC_Os03g25600.1	NA	protein phosphatase 2C, putative, expressed
MEblue	Sobic.001G359400	Sobic.001G359400.1.p	PF00067	PTHR24282,PTHR24282:SF50	KOG0157			GO:0055114,GO:0020037,GO:0016705,GO:0005506	AT2G46950.1	CYP709B2	cytochrome P450, family 709, subfamily B, polypeptide 2	LOC_Os03g25480.1	NA	cytochrome P450, putative, expressed
MEblue	Sobic.001G365700	Sobic.001G365700.1.p	PF08551	PTHR13377,PTHR13377:SF4	KOG2890			GO:0016021,GO:0006890	AT3G07950.1		rhomboid protein-related	LOC_Os03g24390.1	NA	OsRhmbd8 - Putative Rhomboid homologue, expressed
MEblue	Sobic.001G367600	Sobic.001G367600.1.p	PF14009	PTHR33052:SF20,PTHR33052					AT5G12340.1			LOC_Os03g24100.1	NA	expressed protein
MEblue	Sobic.001G371300	Sobic.001G371300.1.p	PF13639,PF14369	PTHR22763,PTHR22763:SF24		6.3.2.19	K11982	GO:0008270,GO:0005515	AT2G40830.3	RHC1A	RING-H2 finger C1A	LOC_Os03g22830.1	NA	zinc finger, C3HC4 type domain containing protein, expressed
MEblue	Sobic.001G380200	Sobic.001G380200.1.p		PTHR23092,PTHR23092:SF29		2.7.7.19			AT3G51620.2		PAP/OAS1 substrate-binding domain superfamily	LOC_Os03g21850.1	NA	nucleotidyltransferase, putative, expressed
MEblue	Sobic.001G382800	Sobic.001G382800.1.p	PF00005	PTHR24220,PTHR24220:SF85			K09013	GO:0016887,GO:0005524	AT3G10670.1	ATNAP7,NAP7	non-intrinsic ABC protein 7	LOC_Os03g21490.2	NA	ABC transporter, ATP-binding protein, putative, expressed
MEblue	Sobic.001G383000	Sobic.001G383000.1.p	PF00252	PTHR11726,PTHR11726:SF13	KOG0857		K02866	GO:0006412,GO:0005840,GO:0003735	AT1G14320.1	RPL10,RPL10A,SAC52	Ribosomal protein L16p/L10e family protein	LOC_Os11g11390.1	NA	ribosomal protein, putative, expressed
MEblue	Sobic.001G384100	Sobic.001G384100.1.p	PF06415,PF01676	PTHR31637,PTHR31637:SF3		5.4.2.12,5.4.2.11	K15633	GO:0030145,GO:0006007,GO:0005737,GO:0004619,GO:0046872,GO:0003824	AT1G09780.1		Phosphoglycerate mutase, 2,3-bisphosphoglycerate-independent	LOC_Os03g21260.1	NA	2,3-bisphosphoglycerate-independent phosphoglycerate mutase, putative, expressed
MEblue	Sobic.001G386400	Sobic.001G386400.2.p	PF00122,PF12710,PF16209,PF16212	PTHR24092,PTHR24092:SF74		3.6.3.1		GO:0046872,GO:0000166,GO:0016021,GO:0015914,GO:0005524,GO:0004012,GO:0000287	AT5G04930.1	ALA1	aminophospholipid ATPase 1	LOC_Os03g20949.1	NA	phospholipid-transporting ATPase, putative, expressed
MEblue	Sobic.001G389000	Sobic.001G389000.1.p	PF03106	PTHR31282,PTHR31282:SF13				GO:0043565,GO:0006355,GO:0003700	AT4G11070.1	AtWRKY41,WRKY41	WRKY family transcription factor	LOC_Os03g20550.1	NA	WRKY55, expressed
MEblue	Sobic.001G391300	Sobic.001G391300.1.p	PF01501	PTHR11183,PTHR11183:SF33	KOG1950	2.4.1.123	K18819	GO:0016757,GO:0047216,GO:0006012	AT2G47180.1	AtGolS1,GolS1	galactinol synthase 1	LOC_Os03g20120.1	NA	glycosyl transferase 8 domain containing protein, putative, expressed
MEblue	Sobic.001G396900	Sobic.001G396900.1.p	PF02466	PTHR15371,PTHR15371:SF1					AT4G16160.2	ATOEP16-2,ATOEP16-S	Mitochondrial import inner membrane translocase subunit Tim17/Tim22/Tim23 family protein	LOC_Os03g19290.1	NA	mitochondrial import inner membrane translocase subunit Tim17, putative, expressed
MEblue	Sobic.001G398950	Sobic.001G398950.1.p	PF13639,PF00628		KOG1493			GO:0008270,GO:0005515	AT3G05670.1		RING/U-box protein	LOC_Os03g19020.1	NA	PHD-finger family protein, expressed
MEblue	Sobic.001G399300	Sobic.001G399300.1.p	PF00481	PTHR13832,PTHR13832:SF158	KOG0698	3.1.3.16		GO:0003824,GO:0006470,GO:0004722	AT1G09160.1		Protein phosphatase 2C family protein	LOC_Os03g18970.1	NA	protein phosphotase protein, putative, expressed
MEblue	Sobic.001G402200	Sobic.001G402200.1.p	PF13561	PTHR24322,PTHR24322:SF309	KOG0725	1.1.1.288			AT3G51680.1		NAD(P)-binding Rossmann-fold superfamily protein	LOC_Os03g18740.1	NA	oxidoreductase, short chain dehydrogenase/reductase family, putative, expressed
MEblue	Sobic.001G403700	Sobic.001G403700.2.p	PF00153	PTHR24089,PTHR24089:SF308	KOG0760		K15113		AT1G07030.1		Mitochondrial substrate carrier family protein	LOC_Os03g18550.1	NA	mitochondrial carrier protein, putative, expressed
MEblue	Sobic.001G404500	Sobic.001G404500.1.p	PF03227	PTHR13234,PTHR13234:SF8	KOG3160		K08059		AT1G07080.1		Thioredoxin superfamily protein	LOC_Os03g18454.1	NA	gamma-interferon-inducible lysosomal thiol reductase precursor, putative, expressed
MEblue	Sobic.001G405500	Sobic.001G405500.1.p	PF02775,PF00205,PF02776	PTHR18968,PTHR18968:SF137		4.1.1.1	K01568	GO:0030976,GO:0003824,GO:0000287	AT5G54960.1	PDC2	pyruvate decarboxylase-2	LOC_Os03g18220.1	NA	pyruvate decarboxylase isozyme 2, putative, expressed
MEblue	Sobic.001G406100	Sobic.001G406100.1.p	PF00153	PTHR24089,PTHR24089:SF396	KOG0756		K15100		AT5G01340.1		Mitochondrial substrate carrier family protein	LOC_Os03g18160.1	NA	mitochondrial carrier protein, putative, expressed
MEblue	Sobic.001G407600	Sobic.001G407600.1.p	PF00487,PF11960	PTHR32100,PTHR32100:SF17			K10257	GO:0006629,GO:0055114,GO:0016717	AT5G05580.1	FAD8	fatty acid desaturase 8	LOC_Os03g18070.1	NA	omega-3 fatty acid desaturase, chloroplast precursor, putative, expressed
MEblue	Sobic.001G409400	Sobic.001G409400.1.p	PF01679	PTHR21659,PTHR21659:SF23	KOG1773			GO:0016021	AT2G38905.1		Low temperature and salt responsive protein family	LOC_Os03g17790.1	NA	OsRCI2-5 - Putative low temperature and salt responsive protein, expressed
MEblue	Sobic.001G409900	Sobic.001G409900.1.p	PF08449	PTHR11132,PTHR11132:SF104	KOG1441			GO:0055085	AT3G11320.1		Nucleotide-sugar transporter family protein	LOC_Os03g17740.1	NA	transporter, putative, expressed
MEblue	Sobic.001G412800	Sobic.001G412800.1.p	PF13410,PF13417	PTHR11260,PTHR11260:SF261	KOG0406		K00799	GO:0005515	AT5G02790.1	GSTL3	Glutathione S-transferase family protein	LOC_Os03g17470.1	NA	IN2-1 protein, putative, expressed
MEblue	Sobic.001G418600	Sobic.001G418600.1.p	PF00012	PTHR19375,PTHR19375:SF232			K03283		AT5G02500.1	AT-HSC70-1,HSC70,HSC70-1,HSP70-1	heat shock cognate protein 70-1	LOC_Os03g16920.1	NA	DnaK family protein, putative, expressed
MEblue	Sobic.001G418700	Sobic.001G418700.1.p		PTHR33981,PTHR33981:SF3					AT2G37570.1	SLT1	HSP20-like chaperones superfamily protein	LOC_Os03g16910.1	NA	SLT1 protein, putative, expressed
MEblue	Sobic.001G421500	Sobic.001G421500.1.p		PTHR21717,PTHR21717:SF9					AT1G07540.1	TRFL2	TRF-like 2	LOC_Os03g16700.2	NA	initiator-binding protein, putative, expressed
MEblue	Sobic.001G423800	Sobic.001G423800.1.p	PF03479	PTHR31100,PTHR31100:SF7					AT4G14465.1	AHL20	AT-hook motif nuclear-localized protein 20	LOC_Os03g16350.1	NA	DNA binding protein, putative, expressed
MEblue	Sobic.001G424400	Sobic.001G424400.1.p	PF00481	PTHR13832,PTHR13832:SF219	KOG0698	3.1.3.16	K14497	GO:0003824,GO:0006470,GO:0004722	AT1G07430.1	HAI2	highly ABA-induced PP2C gene 2	LOC_Os03g16170.1	NA	protein phosphatase 2C, putative, expressed
MEblue	Sobic.001G425500	Sobic.001G425500.1.p	PF00011	PTHR11527,PTHR11527:SF152	KOG0710		K13993		AT1G53540.1		HSP20-like chaperones superfamily protein	LOC_Os03g16030.1	NA	hsp20/alpha crystallin family protein, putative, expressed
MEblue	Sobic.001G425600	Sobic.001G425600.1.p	PF00011	PTHR11527,PTHR11527:SF152	KOG0710		K13993		AT1G53540.1		HSP20-like chaperones superfamily protein	LOC_Os03g16040.1	NA	hsp20/alpha crystallin family protein, putative, expressed
MEblue	Sobic.001G430700	Sobic.001G430700.1.p	PF04576	PTHR31448,PTHR31448:SF3					AT1G70750.1		Protein of unknown function, DUF593	LOC_Os03g15410.1	NA	expressed protein
MEblue	Sobic.001G431900	Sobic.001G431900.1.p	PF03398	PTHR12161,PTHR12161:SF26					AT1G13340.1		Regulator of Vps4 activity in the MVB pathway protein	LOC_Os03g15220.1	NA	DUF292 domain containing protein, expressed
MEblue	Sobic.001G433900	Sobic.001G433900.1.p	PF01734	PTHR32241,PTHR32241:SF3	KOG0513			GO:0006629	AT3G54950.1	PLA IIIA,PLP7	patatin-like protein 6	LOC_Os03g14950.1	NA	PLA IIIA/PLP7, putative, expressed
MEblue	Sobic.001G434900	Sobic.001G434900.1.p	PF00155	PTHR13693,PTHR13693:SF2		2.3.1.50	K00654	GO:0030170,GO:0009058	AT4G36480.2	ATLCB1,EMB2779,FBR11,LCB1	long-chain base1	LOC_Os03g14800.4	NA	serine palmitoyltransferase 1, putative, expressed
MEblue	Sobic.001G437000	Sobic.001G437000.1.p	PF01842	PTHR31096,PTHR31096:SF9		2.7.7.59		GO:0016597,GO:0008152	AT1G12420.1	ACR8	ACT domain repeat 8	LOC_Os03g14370.2	NA	ACT domain containing protein, expressed
MEblue	Sobic.001G438900	Sobic.001G438900.1.p											NA
MEblue	Sobic.001G439050	Sobic.001G439050.1.p											NA
MEblue	Sobic.001G442500	Sobic.001G442500.1.p	PF03372	PTHR11200,PTHR11200:SF141	KOG0565				AT2G01900.1		DNAse I-like superfamily protein	LOC_Os03g13520.1	NA	endonuclease/exonuclease/phosphatase family domain containing protein, expressed
MEblue	Sobic.001G443800	Sobic.001G443800.1.p	PF00282	PTHR11999,PTHR11999:SF86		4.1.1.15	K01580	GO:0030170,GO:0019752,GO:0016831	AT5G17330.1	GAD,GAD1	glutamate decarboxylase	LOC_Os03g13300.1	NA	glutamate decarboxylase, putative, expressed
MEblue	Sobic.001G447100	Sobic.001G447100.1.p	PF00644,PF12174	PTHR32263		2.4.2.30		GO:0003950	AT1G32230.1	ATP8,CEO,CEO1,RCD1	WWE protein-protein interaction domain protein family	LOC_Os03g12820.1	NA	ATP8, putative, expressed
MEblue	Sobic.001G448300	Sobic.001G448300.1.p	PF06404	PTHR33285,PTHR33285:SF4				GO:0008283,GO:0008083,GO:0005576	AT2G22860.1	ATPSK2,PSK2	phytosulfokine 2 precursor	LOC_Os03g12990.1	NA	phytosulfokines precursor, putative, expressed
MEblue	Sobic.001G449600	Sobic.001G449600.1.p	PF00042	PTHR22924				GO:0020037,GO:0019825	AT2G16060.1	AHB1,ARATH GLB1,ATGLB1,GLB1,HB1,NSHB1	hemoglobin 1	LOC_Os03g12510.1	NA	non-symbiotic hemoglobin 2, putative, expressed
MEblue	Sobic.001G449700	Sobic.001G449700.1.p	PF00067	PTHR24286,PTHR24286:SF50		4.2.1.92	K01723	GO:0055114,GO:0020037,GO:0016705,GO:0005506	AT5G42650.1	AOS,CYP74A,DDE2	allene oxide synthase	LOC_Os03g12500.1	NA	cytochrome P450, putative, expressed
MEblue	Sobic.001G450700	Sobic.001G450700.1.p	PF00447	PTHR10015,PTHR10015:SF175	KOG0627		K09419	GO:0043565,GO:0006355,GO:0005634,GO:0003700	AT4G17750.1	ATHSF1,ATHSFA1A,HSF1,HSFA1A	heat shock factor 1	LOC_Os03g12370.1	NA	HSF-type DNA-binding domain containing protein, expressed
MEblue	Sobic.001G452200	Sobic.001G452200.1.p	PF05042	PTHR31495,PTHR31495:SF3		1.11.2.3	K17991		AT2G33380.1	CLO-3,RD20	Caleosin-related family protein	LOC_Os03g12230.1	NA	caleosin related protein, putative, expressed
MEblue	Sobic.001G452600	Sobic.001G452600.1.p		PTHR15454,PTHR15454:SF7	KOG1859				AT3G17920.1		Outer arm dynein light chain 1 protein	LOC_Os03g12160.1	NA	leucine-rich repeat family protein, putative, expressed
MEblue	Sobic.001G454100	Sobic.001G454100.1.p	PF07690	PTHR23500,PTHR23500:SF70	KOG0254			GO:0055085,GO:0016021	AT5G26340.1	ATSTP13,MSS1,STP13	Major facilitator superfamily protein	LOC_Os03g11900.1	NA	transporter family protein, putative, expressed
MEblue	Sobic.001G459200	Sobic.001G459200.1.p		PTHR22970,PTHR22970:SF19					AT2G03470.2		ELM2 domain-containing protein	LOC_Os03g31230.1	NA	MYB family transcription factor, putative, expressed
MEblue	Sobic.001G459800	Sobic.001G459800.1.p	PF00984,PF03720,PF03721	PTHR11374,PTHR11374:SF28		1.1.1.22	K00012	GO:0055114,GO:0051287,GO:0016616	AT5G15490.1		UDP-glucose 6-dehydrogenase family protein	LOC_Os12g25690.1	NA	UDP-glucose 6-dehydrogenase, putative, expressed
MEblue	Sobic.001G462500	Sobic.001G462500.1.p	PF01566	PTHR11706,PTHR11706:SF51			K12347	GO:0016020,GO:0006810,GO:0005215	AT1G47240.1	ATNRAMP2,NRAMP2	NRAMP metal ion transporter 2	LOC_Os03g11010.1	NA	natural resistance-associated macrophage protein, putative, expressed
MEblue	Sobic.001G477300	Sobic.001G477300.1.p	PF02893	PTHR31969,PTHR31969:SF8					AT1G28200.1	FIP1	FH interacting protein 1	LOC_Os03g08860.1	NA	GRAM domain containing protein, expressed
MEblue	Sobic.001G481900	Sobic.001G481900.1.p	PF02383	PTHR11200,PTHR11200:SF122				GO:0042578,GO:0036092,GO:0007033	AT3G14205.1		Phosphoinositide phosphatase family protein	LOC_Os03g08430.2	NA	SAC domain containing protein, putative, expressed
MEblue	Sobic.001G482100	Sobic.001G482100.1.p	PF06075	PTHR31928,PTHR31928:SF2					AT3G14170.1		Plant protein of unknown function (DUF936)	LOC_Os03g08390.2	NA	expressed protein
MEblue	Sobic.001G495000	Sobic.001G495000.2.p	PF00134	PTHR10026,PTHR10026:SF74	KOG0834		K15188	GO:0019901,GO:0006355,GO:0000079	AT5G45190.1		Cyclin family protein	LOC_Os12g30020.2	NA	cyclin-T1-4, putative, expressed
MEblue	Sobic.001G495300	Sobic.001G495300.1.p	PF06241	PTHR31563,PTHR31563:SF2					AT5G43745.1		Protein of unknown function (DUF1012)	LOC_Os03g06720.1	NA	expressed protein
MEblue	Sobic.001G496700	Sobic.001G496700.1.p	PF00612,PF13178	PTHR32295,PTHR32295:SF44				GO:0005515	AT4G14750.1	IQD19	IQ-domain 19	LOC_Os03g06570.1	NA	IQ calmodulin-binding motif family protein, putative, expressed
MEblue	Sobic.001G499300	Sobic.001G499300.1.p	PF13386	PTHR33876,PTHR33876:SF2					AT4G35080.3		high-affinity nickel-transport family protein	LOC_Os03g06090.1	NA	high-affinity nickel-transport family protein, putative, expressed
MEblue	Sobic.001G499600	Sobic.001G499600.1.p	PF00085	PTHR10438,PTHR10438:SF245	KOG0907	5.3.4.1		GO:0045454,GO:0015035,GO:0006662	AT1G08570.1	ACHT4	atypical CYS HIS rich thioredoxin 4	LOC_Os03g21000.1	NA	thioredoxin, putative, expressed
MEblue	Sobic.001G500200	Sobic.001G500200.1.p	PF01494	PTHR13789,PTHR13789:SF185	KOG2614			GO:0071949	AT5G05320.1		FAD/NAD(P)-binding oxidoreductase family protein	LOC_Os03g05900.1	NA	expressed protein
MEblue	Sobic.001G503100	Sobic.001G503100.1.p	PF03195	PTHR31529					AT2G42430.1	ASL18,LBD16	lateral organ boundaries-domain 16	LOC_Os03g05500.1	NA	DUF260 domain containing protein, putative, expressed
MEblue	Sobic.001G510400	Sobic.001G510400.1.p	PF00067	PTHR24296,PTHR24296:SF37	KOG0157	1.14.15.3		GO:0055114,GO:0020037,GO:0016705,GO:0005506	AT4G39490.1	CYP96A10	cytochrome P450, family 96, subfamily A, polypeptide 10	LOC_Os03g04660.1	NA	cytochrome P450 86A1, putative, expressed
MEblue	Sobic.001G516100	Sobic.001G516100.1.p	PF13414,PF07714	PTHR27001,PTHR27001:SF41	KOG1187	2.7.11.1,2.7.10.2	K14500	GO:0006468,GO:0004672	AT4G35230.1	BSK1	BR-signaling kinase 1	LOC_Os03g04050.1	NA	protein kinase family protein, putative, expressed
MEblue	Sobic.001G518700	Sobic.001G518700.1.p	PF00304	PTHR33147					AT2G02100.1	LCR69,PDF2.2	low-molecular-weight cysteine-rich 69	LOC_Os02g41904.1	NA	DEF7 - Defensin and Defensin-like DEFL family, expressed
MEblue	Sobic.001G520200	Sobic.001G520200.1.p	PF06699	PTHR24320			K05287	GO:0016021,GO:0006506,GO:0005789	AT1G16040.1			LOC_Os03g03690.1	NA	glycosylphosphatidylinositol anchor biosynthesis protein 11, putative, expressed
MEblue	Sobic.001G520900	Sobic.001G520900.1.p	PF07714,PF13499	PTHR24349:SF119,PTHR24349	KOG0032	2.7.11.1	K13412	GO:0004672,GO:0006468	AT2G17290.1	ATCDPK3,ATCPK6,CPK6	Calcium-dependent protein kinase family protein	LOC_Os03g03660.3	NA	CAMK_CAMK_like.17 - CAMK includes calcium/calmodulin depedent protein kinases, expressed
MEblue	Sobic.001G523000	Sobic.001G523000.1.p	PF16594	PTHR35165,PTHR35165:SF3								LOC_Os03g03520.1	NA	expressed protein
MEblue	Sobic.001G523800	Sobic.001G523800.1.p	PF02885,PF00591	PTHR11922,PTHR11922:SF5	KOG1438	2.4.2.18	K00766	GO:0016757,GO:0008152	AT5G17990.1	pat1,TRP1	tryptophan biosynthesis 1	LOC_Os03g03450.1	NA	anthranilate phosphoribosyltransferase, chloroplast precursor, putative, expressed
MEblue	Sobic.001G526200	Sobic.001G526200.1.p	PF03790,PF05920,PF03791	PTHR11850,PTHR11850:SF74	KOG0773			GO:0005634,GO:0003677,GO:0006355	AT1G62990.1	IXR11,KNAT7	KNOTTED-like homeobox of Arabidopsis thaliana 7	LOC_Os03g03164.2	NA	homeobox protein knotted-1, putative, expressed
MEblue	Sobic.001G533000	Sobic.001G533000.1.p		PTHR35310					AT4G39840.1			LOC_Os08g31760.1	NA	expressed protein
MEblue	Sobic.001G533400	Sobic.001G533400.1.p	PF05631	PTHR23516,PTHR23516:SF6				GO:0016021,GO:0015689,GO:0015098	AT1G64650.1		Major facilitator superfamily protein	LOC_Os03g02380.1	NA	major facilitator superfamily domain-containing protein 5, putative, expressed
MEblue	Sobic.002G002500	Sobic.002G002500.1.p	PF06454	PTHR31142,PTHR31142:SF6					AT4G21790.1	ATTOM1,TOM1	tobamovirus multiplication 1	LOC_Os07g01250.1	NA	tobamovirus multiplication protein, putative, expressed
MEblue	Sobic.002G005800	Sobic.002G005800.1.p	PF00564,PF07714	PTHR23257,PTHR23257:SF444	KOG0192	2.7.11.1		GO:0005515,GO:0006468,GO:0004672	AT1G79570.1		Protein kinase superfamily protein with octicosapeptide/Phox/Bem1p domain	LOC_Os03g28300.1	NA	protein kinase domain containing protein, expressed
MEblue	Sobic.002G022400	Sobic.002G022400.1.p	PF00076	PTHR24012,PTHR24012:SF394	KOG4205		K14411	GO:0003676	AT4G14300.1		RNA-binding (RRM/RBD/RNP motifs) family protein	LOC_Os07g03240.1	NA	RNA recognition motif containing protein, putative, expressed
MEblue	Sobic.002G024300	Sobic.002G024300.2.p	PF00139,PF00069	PTHR27007,PTHR27007:SF41	KOG1187	2.7.11.1		GO:0030246,GO:0006468,GO:0005524,GO:0004672	AT3G53810.1		Concanavalin A-like lectin protein kinase family protein	LOC_Os07g03840.1	NA	lectin-like receptor kinase, putative, expressed
MEblue	Sobic.002G034500	Sobic.002G034500.1.p	PF14703,PF13967,PF02714	PTHR13018,PTHR13018:SF22				GO:0016020	AT1G30360.1	ERD4	Early-responsive to dehydration stress protein (ERD4)	LOC_Os07g05570.1	NA	ERD4 protein, putative, expressed
MEblue	Sobic.002G036150	Sobic.002G036150.1.p	PF06200	PTHR33077,PTHR33077:SF17					AT1G30135.1	JAZ8,TIFY5A	jasmonate-zim-domain protein 8	LOC_Os07g05830.1	NA	zinc-finger protein, putative, expressed
MEblue	Sobic.002G041000	Sobic.002G041000.1.p	PF02544	PTHR10556,PTHR10556:SF35		1.3.1.22		GO:0016627,GO:0016021,GO:0006629,GO:0005737	AT5G16010.1		3-oxo-5-alpha-steroid 4-dehydrogenase family protein	LOC_Os07g06800.1	NA	3-oxo-5-alpha-steroid 4-dehydrogenase, putative, expressed
MEblue	Sobic.002G042000	Sobic.002G042000.1.p	PF12695	PTHR23024,PTHR23024:SF162	KOG1515	3.1.1.1			AT5G06570.1		alpha/beta-Hydrolases superfamily protein	LOC_Os07g06860.1	NA	gibberellin receptor GID1L2, putative, expressed
MEblue	Sobic.002G057900	Sobic.002G057900.2.p	PF13899	PTHR10438,PTHR10438:SF274	KOG0907	1.6.5.4	K03671	GO:0045454,GO:0015035,GO:0006662	AT3G51030.1	ATTRX H1,ATTRX1,TRX1	thioredoxin H-type 1	LOC_Os07g08840.1	NA	thioredoxin, putative, expressed
MEblue	Sobic.002G068900	Sobic.002G068900.1.p	PF00025	PTHR24073,PTHR24073:SF561	KOG0078		K07901	GO:0005525	AT3G46060.3	ARA-3,ARA3,ATRAB8A,ATRABE1C,RAB8A	RAB GTPase homolog 8A	LOC_Os07g09680.1	NA	ras-related protein, putative, expressed
MEblue	Sobic.002G070200	Sobic.002G070200.1.p	PF14368	PTHR33044,PTHR33044:SF30					AT2G44290.1		Bifunctional inhibitor/lipid-transfer protein/seed storage 2S albumin superfamily protein	LOC_Os07g09970.1	NA	LTPL84 - Protease inhibitor/seed storage/LTP family protein precursor, expressed
MEblue	Sobic.002G072400	Sobic.002G072400.1.p	PF13450	PTHR10742,PTHR10742:SF274	KOG0029	1.3.5.6,1.14.99.30	K00514		AT3G04870.2	PDE181,SPC1,ZDS	zeta-carotene desaturase	LOC_Os07g10490.1	NA	zeta-carotene desaturase, chloroplast/chromoplast precursor, putative, expressed
MEblue	Sobic.002G080000	Sobic.002G080000.1.p											NA
MEblue	Sobic.002G083266	Sobic.002G083266.1.p	PF00173	PTHR19370	KOG0536	1.6.2.2	K00326		AT5G09680.2	RLF	reduced lateral root formation	LOC_Os07g12830.2	NA	cytochrome b5-like Heme/Steroid binding domain containing protein, expressed
MEblue	Sobic.002G088700	Sobic.002G088700.1.p	PF03619	PTHR23423,PTHR23423:SF35	KOG2641				AT3G05940.1		Protein of unknown function (DUF300)	LOC_Os07g14090.1	NA	domain of unknown function domain containing protein, expressed
MEblue	Sobic.002G090200	Sobic.002G090200.1.p	PF00383	PTHR11079,PTHR11079:SF90	KOG1018	3.5.4.3		GO:0008270	AT5G28050.1		Cytidine/deoxycytidylate deaminase family protein	LOC_Os03g61810.1	NA	tRNA-specific adenosine deaminase, putative, expressed
MEblue	Sobic.002G095400	Sobic.002G095400.1.p	PF01566	PTHR11706,PTHR11706:SF38	KOG1291			GO:0016020,GO:0006810,GO:0005215	AT1G80830.1	ATNRAMP1,NRAMP1,PMIT1	natural resistance-associated macrophage protein 1	LOC_Os07g15370.1	NA	metal transporter Nramp6, putative, expressed
MEblue	Sobic.002G104900	Sobic.002G104900.1.p	PF06522	PTHR33417					AT3G48140.1		B12D protein	LOC_Os07g17330.1	NA	B12D protein, putative, expressed
MEblue	Sobic.002G107800	Sobic.002G107800.2.p	PF00069,PF00139	PTHR27007,PTHR27007:SF29		2.7.11.1		GO:0006468,GO:0005524,GO:0004672,GO:0030246	AT2G37710.1	RLK	receptor lectin kinase	LOC_Os07g18230.1	NA	lectin-like receptor kinase, putative, expressed
MEblue	Sobic.002G119900	Sobic.002G119900.1.p	PF03018	PTHR21495,PTHR21495:SF65					AT1G65870.1		Disease resistance-responsive (dirigent-like protein) family protein	LOC_Os11g07690.1	NA	dirigent, putative, expressed
MEblue	Sobic.002G130900	Sobic.002G130900.1.p	PF01529	PTHR22883,PTHR22883:SF65	KOG1311	2.3.1.225	K18932	GO:0008270	AT4G15080.1		DHHC-type zinc finger family protein	LOC_Os09g38970.1	NA	zinc finger family protein, putative, expressed
MEblue	Sobic.002G137800	Sobic.002G137800.1.p	PF14226,PF03171	PTHR10209,PTHR10209:SF207	KOG0143	1.14.11.9		GO:0055114,GO:0016491	AT2G36690.1		2-oxoglutarate (2OG) and Fe(II)-dependent oxygenase superfamily protein	LOC_Os08g44590.1	NA	gibberellin 20 oxidase 2, putative, expressed
MEblue	Sobic.002G138500	Sobic.002G138500.1.p		PTHR31798:SF5,PTHR31798					AT1G63720.1			LOC_Os01g01390.4	NA	expressed protein
MEblue	Sobic.002G140300	Sobic.002G140300.1.p	PF02298	PTHR33021,PTHR33021:SF69				GO:0009055	AT2G32300.1	UCC1	uclacyanin 1	LOC_Os09g39940.1	NA	plastocyanin-like domain containing protein, putative, expressed
MEblue	Sobic.002G140700	Sobic.002G140700.1.p	PF04083	PTHR11005,PTHR11005:SF37	KOG2624	3.1.1.3		GO:0006629	AT2G15230.1	ATLIP1,LIP1	lipase 1	LOC_Os09g01590.1	NA	triacylglycerol lipase 1 precursor, putative, expressed
MEblue	Sobic.002G141800	Sobic.002G141800.1.p										LOC_Os09g02180.1	NA	expressed protein
MEblue	Sobic.002G153100	Sobic.002G153100.1.p	PF00170,PF14144	PTHR22952,PTHR22952:SF151			K14431	GO:0043565,GO:0006355,GO:0003700,GO:0006351	AT5G06839.3	bZIP65,TGA10	bZIP transcription factor family protein	LOC_Os09g10840.1	NA	transcription factor, putative, expressed
MEblue	Sobic.002G156200	Sobic.002G156200.1.p	PF04483	PTHR33787,PTHR33787:SF4					AT1G65420.1	NPQ7	Protein of unknown function (DUF565)	LOC_Os09g11520.1	NA	DUF565 domain containing protein, putative, expressed
MEblue	Sobic.002G165140	Sobic.002G165140.1.p	PF01569	PTHR10165,PTHR10165:SF105	KOG3030	3.1.3.4	K18693		AT1G15080.1	ATLPP2,ATPAP2,LPP2	lipid phosphate phosphatase 2	LOC_Os09g13870.2	NA	lipid phosphatase protein, putative, expressed
MEblue	Sobic.002G166400	Sobic.002G166400.1.p	PF03151	PTHR11132,PTHR11132:SF85	KOG1444				AT5G19980.1	GONST4	golgi nucleotide sugar transporter 4	LOC_Os08g10350.1	NA	integral membrane family protein, putative, expressed
MEblue	Sobic.002G172000	Sobic.002G172000.1.p	PF00481	PTHR13832,PTHR13832:SF334	KOG0698	3.1.3.16	K14497	GO:0003824,GO:0006470,GO:0004722	AT2G29380.1	HAI3	highly ABA-induced PP2C gene 3	LOC_Os09g15670.1	NA	protein phosphatase 2C, putative, expressed
MEblue	Sobic.002G174000	Sobic.002G174000.1.p	PF14510,PF08370,PF00005,PF01061	PTHR19241,PTHR19241:SF306		3.6.3.34		GO:0016887,GO:0005524,GO:0016020	AT1G15520.1	ABCG40,ATABCG40,ATPDR12,PDR12	pleiotropic drug resistance 12	LOC_Os09g16330.2	NA	pleiotropic drug resistance protein, putative, expressed
MEblue	Sobic.002G175600	Sobic.002G175600.1.p	PF02458	PTHR31642,PTHR31642:SF16		2.3.1.133	K13065	GO:0016747	AT5G48930.1	HCT	hydroxycinnamoyl-CoA shikimate/quinate hydroxycinnamoyl transferase	LOC_Os08g43040.2	NA	transferase family protein, putative, expressed
MEblue	Sobic.002G176400	Sobic.002G176400.1.p	PF16455	PTHR13609,PTHR13609:SF12					AT1G53400.1		Ubiquitin domain-containing protein	LOC_Os09g17620.1	NA	ubiquitin domain-containing protein 2, putative, expressed
MEblue	Sobic.002G183200	Sobic.002G183200.1.p	PF05553	PTHR33098,PTHR33098:SF9					AT2G26110.1		Protein of unknown function (DUF761)	LOC_Os09g19970.1	NA	expressed protein
MEblue	Sobic.002G183900	Sobic.002G183900.1.p	PF04570	PTHR33059,PTHR33059:SF2					AT1G78020.1		Protein of unknown function (DUF581)	LOC_Os09g20240.1	NA	DUF581 domain containing protein, expressed
MEblue	Sobic.002G188700	Sobic.002G188700.1.p	PF00514,PF04564	PTHR23315,PTHR23315:SF116		6.3.2.19		GO:0005515,GO:0016567,GO:0004842	AT1G60190.1		ARM repeat superfamily protein	LOC_Os09g21120.1	NA	armadillo/beta-catenin repeat family protein, putative, expressed
MEblue	Sobic.002G188900	Sobic.002G188900.1.p	PF00201	PTHR11926,PTHR11926:SF250	KOG1192	2.4.1.91		GO:0016758,GO:0008152	AT2G16890.2		UDP-Glycosyltransferase superfamily protein	LOC_Os09g16030.1	NA	cytokinin-O-glucosyltransferase 1, putative, expressed
MEblue	Sobic.002G189100	Sobic.002G189100.1.p	PF03639	PTHR31983,PTHR31983:SF0		3.2.1.39	K01180	GO:0052862,GO:0052861,GO:0016998	AT5G15870.1		glycosyl hydrolase family 81 protein	LOC_Os09g21210.1	NA	beta-glucan-binding protein 4, putative, expressed
MEblue	Sobic.002G192000	Sobic.002G192000.2.p	PF01428	PTHR14677,PTHR14677:SF2				GO:0008270	AT3G28210.1	PMZ,SAP12	zinc finger (AN1-like) family protein	LOC_Os09g21710.1	NA	AN1-like zinc finger domain containing protein, expressed
MEblue	Sobic.002G193600	Sobic.002G193600.1.p	PF00759	PTHR22298,PTHR22298:SF43		3.2.1.4		GO:0005975,GO:0004553	AT2G32990.1	AtGH9B8,GH9B8	glycosyl hydrolase 9B8	LOC_Os09g23084.1	NA	endoglucanase, putative, expressed
MEblue	Sobic.002G195400	Sobic.002G195400.1.p	PF00107,PF08240	PTHR11695,PTHR11695:SF563	KOG0023	1.1.1.195	K00083	GO:0055114,GO:0016491,GO:0008270	AT4G37980.1	ATCAD7,CAD7,ELI3,ELI3-1	elicitor-activated gene 3-1	LOC_Os09g23560.1	NA	dehydrogenase, putative, expressed
MEblue	Sobic.002G199900	Sobic.002G199900.1.p		PTHR33474,PTHR33474:SF1								LOC_Os09g24620.1	NA	expressed protein
MEblue	Sobic.002G203000	Sobic.002G203000.1.p	PF14531,PF03822	PTHR24347,PTHR24347:SF202	KOG0583	2.7.11.1		GO:0007165	AT5G10930.1	CIPK5,SnRK3.24	CBL-interacting protein kinase 5	LOC_Os09g25090.1	NA	CAMK_KIN1/SNF1/Nim1_like.34 - CAMK includes calcium/calmodulin depedent protein kinases, expressed
MEblue	Sobic.002G206200	Sobic.002G206200.1.p	PF04101	PTHR21015,PTHR21015:SF28		2.4.1.46	K03715	GO:0016758	AT4G31780.2	MGD1,MGDA	monogalactosyl diacylglycerol synthase 1	LOC_Os09g25580.1	NA	monogalactosyldiacylglycerol synthase, putative, expressed
MEblue	Sobic.002G213800	Sobic.002G213800.2.p	PF05564	PTHR33565,PTHR33565:SF3					AT1G56220.4		Dormancy/auxin associated family protein	LOC_Os09g26620.5	NA	auxin-repressed protein, putative, expressed
MEblue	Sobic.002G214800	Sobic.002G214800.1.p	PF06200,PF09425	PTHR33077,PTHR33077:SF12			K13464		AT1G19180.1	JAZ1,TIFY10A	jasmonate-zim-domain protein 1	LOC_Os09g26780.1	NA	zinc-finger protein, putative, expressed
MEblue	Sobic.002G218600	Sobic.002G218600.1.p	PF13713,PF08381	PTHR22870,PTHR22870:SF166					AT3G14000.2	ATBRXL2,BRX-LIKE2	DZC (Disease resistance/zinc finger/chromosome condensation-like region) domain containing protein	LOC_Os08g36020.1	NA	Disease resistance/zinc finger/chromosome condensation-like region protein, putative, expressed
MEblue	Sobic.002G220600	Sobic.002G220600.1.p	PF02705	PTHR30540,PTHR30540:SF5				GO:0071805,GO:0016020,GO:0015079	AT2G30070.1	ATKT1,ATKT1P,ATKUP1,KT1,KUP1	potassium transporter 1	LOC_Os09g27580.2	NA	potassium transporter, putative, expressed
MEblue	Sobic.002G222800	Sobic.002G222800.1.p	PF13334,PF01762	PTHR11214,PTHR11214:SF102	KOG2288	2.4.1.134		GO:0016020,GO:0008378,GO:0006486	AT1G77810.2		Galactosyltransferase family protein	LOC_Os09g27950.1	NA	galactosyltransferase, putative, expressed
MEblue	Sobic.002G224100	Sobic.002G224100.1.p	PF00153	PTHR24089,PTHR24089:SF395	KOG0767		K15102		AT3G48850.1	PHT3;2	phosphate transporter 3;2	LOC_Os09g28160.1	NA	phosphate carrier protein, mitochondrial precursor, putative, expressed
MEblue	Sobic.002G224400	Sobic.002G224400.1.p	PF01453,PF00069	PTHR27002,PTHR27002:SF105	KOG1187	2.7.11.1		GO:0006468,GO:0005524,GO:0004672	AT5G35370.1		S-locus lectin protein kinase family protein	LOC_Os09g28180.1	NA	D-mannose binding lectin family protein, expressed
MEblue	Sobic.002G233100	Sobic.002G233100.1.p		PTHR33735,PTHR33735:SF2					AT2G14095.1			LOC_Os09g29380.2	NA	expressed protein
MEblue	Sobic.002G233800	Sobic.002G233800.1.p	PF00046,PF02183	PTHR24326,PTHR24326:SF248	KOG0483		K09338	GO:0003677,GO:0043565,GO:0006355,GO:0003700	AT4G40060.1	ATHB-16,ATHB16,HB16	homeobox protein 16	LOC_Os09g29460.1	NA	homeobox associated leucine zipper, putative, expressed
MEblue	Sobic.002G234400	Sobic.002G234400.1.p	PF00005,PF01061	PTHR19241,PTHR19241:SF301	KOG0061	3.6.3.36		GO:0016887,GO:0005524,GO:0016020	AT1G17840.1	ABCG11,ATWBC11,COF1,DSO,WBC11	white-brown complex homolog protein 11	LOC_Os09g29660.1	NA	white-brown complex homolog protein 11, putative, expressed
MEblue	Sobic.002G245100	Sobic.002G245100.1.p	PF02678,PF05726	PTHR13903,PTHR13903:SF5			K06911		AT1G50590.1		RmlC-like cupins superfamily protein	LOC_Os09g31120.1	NA	pirin, putative, expressed
MEblue	Sobic.002G245400	Sobic.002G245400.1.p	PF03600	PTHR10283,PTHR10283:SF101	KOG1281		K14445	GO:0055085,GO:0016021	AT5G47560.1	ATSDAT,ATTDT,TDT	tonoplast dicarboxylate transporter	LOC_Os09g31130.1	NA	citrate transporter, putative, expressed
MEblue	Sobic.002G249300	Sobic.002G249300.1.p	PF03547	PTHR31651,PTHR31651:SF5	KOG2722			GO:0055085,GO:0016021	AT1G20925.1		Auxin efflux carrier family protein	LOC_Os09g31478.1	NA	auxin efflux carrier component, putative, expressed
MEblue	Sobic.002G256100	Sobic.002G256100.1.p	PF04321	PTHR10366,PTHR10366:SF431	KOG1371	5.1.3.6	K08679		AT3G23820.1	GAE6	UDP-D-glucuronate 4-epimerase 6	LOC_Os08g41440.1	NA	UDP-glucuronate 4-epimerase, putative, expressed
MEblue	Sobic.002G261000	Sobic.002G261000.1.p		PTHR33450,PTHR33450:SF6					AT5G47920.1			LOC_Os09g33640.1	NA	expressed protein
MEblue	Sobic.002G261100	Sobic.002G261100.1.p		PTHR33450,PTHR33450:SF6					AT5G47920.1			LOC_Os09g33650.1	NA	expressed protein
MEblue	Sobic.002G261200	Sobic.002G261200.1.p		PTHR33450,PTHR33450:SF6					AT5G47920.1			LOC_Os09g33650.1	NA	expressed protein
MEblue	Sobic.002G262400	Sobic.002G262400.1.p	PF06027	PTHR14233,PTHR14233:SF14	KOG2766		K15287	GO:0016021,GO:0006810	AT3G59340.1		Eukaryotic protein of unknown function (DUF914)	LOC_Os08g42720.1	NA	solute carrier family 35 member F1, putative, expressed
MEblue	Sobic.002G262600	Sobic.002G262600.2.p	PF07714	PTHR27001,PTHR27001:SF115	KOG1187	2.7.10.2	K13436	GO:0006468,GO:0004672	AT3G59350.3		Protein kinase superfamily protein	LOC_Os09g33860.1	NA	protein kinase, putative, expressed
MEblue	Sobic.002G264400	Sobic.002G264400.2.p	PF00753,PF16123	PTHR11935,PTHR11935:SF7	KOG0813	3.1.2.6	K01069	GO:0019243,GO:0004416	AT1G06130.1	GLX2-4	glyoxalase 2-4	LOC_Os09g34100.1	NA	metallo-beta-lactamase family protein, putative, expressed
MEblue	Sobic.002G267500	Sobic.002G267500.1.p	PF00561	PTHR10992,PTHR10992:SF866	KOG4409	2.3.1.51			AT4G24160.1		alpha/beta-Hydrolases superfamily protein	LOC_Os09g34860.1	NA	hydrolase, alpha/beta fold family domain containing protein, expressed
MEblue	Sobic.002G269700	Sobic.002G269700.1.p											NA
MEblue	Sobic.002G270700	Sobic.002G270700.1.p	PF01694	PTHR22936,PTHR22936:SF34	KOG2289			GO:0016021,GO:0004252,GO:0006508	AT5G07250.1	ATRBL3,RBL3	RHOMBOID-like protein 3	LOC_Os09g35730.1	NA	OsRhmbd16 - Putative Rhomboid homologue, expressed
MEblue	Sobic.002G272600	Sobic.002G272600.1.p	PF00566	PTHR22957,PTHR22957:SF277	KOG2197				AT5G41940.1		Ypt/Rab-GAP domain of gyp1p superfamily protein	LOC_Os09g35960.1	NA	TBC domain containing protein, expressed
MEblue	Sobic.002G273300	Sobic.002G273300.1.p	PF00643	PTHR31832,PTHR31832:SF5				GO:0008270,GO:0005622	AT4G38960.1		B-box type zinc finger family protein	LOC_Os09g35880.1	NA	B-box zinc finger family protein, putative, expressed
MEblue	Sobic.002G273800	Sobic.002G273800.1.p	PF00067	PTHR24298,PTHR24298:SF108	KOG0156	1.14.13.121		GO:0055114,GO:0020037,GO:0016705,GO:0005506	AT1G13080.1	CYP71B2	cytochrome P450, family 71, subfamily B, polypeptide 2	LOC_Os09g36080.1	NA	cytochrome P450, putative, expressed
MEblue	Sobic.002G276900	Sobic.002G276900.1.p	PF08271,PF00382	PTHR11618,PTHR11618:SF27	KOG1597		K03124	GO:0017025,GO:0008270,GO:0006355,GO:0006352	AT3G10330.1		Cyclin-like family protein	LOC_Os09g36440.1	NA	transcription initiation factor IIB, putative, expressed
MEblue	Sobic.002G278500	Sobic.002G278500.1.p	PF06813	PTHR21576,PTHR21576:SF17					AT4G34950.1		Major facilitator superfamily protein	LOC_Os09g36600.1	NA	nodulin, putative, expressed
MEblue	Sobic.002G280900	Sobic.002G280900.1.p	PF05383	PTHR22792,PTHR22792:SF69			K18757		AT5G66100.1		winged-helix DNA-binding transcription factor family protein	LOC_Os09g36920.1	NA	la domain containing protein, putative, expressed
MEblue	Sobic.002G281700	Sobic.002G281700.1.p	PF00026	PTHR13683,PTHR13683:SF232	KOG1339	3.4.23.12		GO:0006508,GO:0004190	AT4G35880.1		Eukaryotic aspartyl protease family protein	LOC_Os09g37012.1	NA	eukaryotic aspartyl protease domain containing protein, expressed
MEblue	Sobic.002G282000	Sobic.002G282000.1.p	PF13639	PTHR14155				GO:0008270,GO:0005515	AT4G35840.1		RING/U-box superfamily protein	LOC_Os06g50370.1	NA	zinc finger, C3HC4 type, domain containing protein, expressed
MEblue	Sobic.002G287100	Sobic.002G287100.1.p	PF13738	PTHR23023,PTHR23023:SF99	KOG1399	1.14.13.8			AT1G19250.1	FMO1	flavin-dependent monooxygenase 1	LOC_Os09g37690.1	NA	flavin-containing monooxygenase family protein, putative, expressed
MEblue	Sobic.002G292100	Sobic.002G292100.1.p	PF03547	PTHR31651,PTHR31651:SF3	KOG2722		K07088	GO:0055085,GO:0016021	AT5G65980.1		Auxin efflux carrier family protein	LOC_Os09g38130.1	NA	auxin efflux carrier component, putative, expressed
MEblue	Sobic.002G293300	Sobic.002G293300.1.p	PF13414,PF00564	PTHR22904,PTHR22904:SF342	KOG4151			GO:0005515	AT2G25290.3		Octicosapeptide/Phox/Bem1p (PB1) domain-containing protein / tetratricopeptide repeat (TPR)-containing protein	LOC_Os09g38390.1	NA	octicosapeptide/Phox/Bem1p, putative, expressed
MEblue	Sobic.002G294000	Sobic.002G294000.1.p	PF16913	PTHR31376,PTHR31376:SF10				GO:0016021,GO:0005215	AT2G24220.1	ATPUP5,PUP5	purine permease 5	LOC_Os09g38510.1	NA	purine permease, putative, expressed
MEblue	Sobic.002G294100	Sobic.002G294100.1.p	PF03188,PF03351	PTHR23130,PTHR23130:SF84	KOG4731			GO:0016021	AT5G54830.1		DOMON domain-containing protein / dopamine beta-monooxygenase N-terminal domain-containing protein	LOC_Os09g38520.1	NA	DOMON domain containing protein, expressed
MEblue	Sobic.002G294700	Sobic.002G294700.1.p	PF13837	PTHR31307,PTHR31307:SF7	KOG4282				AT3G54390.1		sequence-specific DNA binding transcription factors	LOC_Os09g38570.1	NA	transcription factor like protein, putative, expressed
MEblue	Sobic.002G297700	Sobic.002G297700.1.p	PF09335	PTHR12677,PTHR12677:SF27					AT1G12450.1		SNARE associated Golgi protein family	LOC_Os07g28440.1	NA	SNARE associated Golgi protein, putative, expressed
MEblue	Sobic.002G297900	Sobic.002G297900.1.p	PF09360	PTHR13680				GO:0051537,GO:0043231	AT5G51720.1		2 iron, 2 sulfur cluster binding	LOC_Os07g28400.1	NA	CDGSH iron sulfur domain-containing protein 1, putative, expressed
MEblue	Sobic.002G298300	Sobic.002G298300.1.p	PF09138	PTHR14986,PTHR14986:SF4	KOG4146		K12161	GO:0034227,GO:0005737	AT3G61113.1		Ubiquitin related modifier 1	LOC_Os07g28280.1	NA	ubiquitin-related modifier 1, putative, expressed
MEblue	Sobic.002G310600	Sobic.002G310600.1.p	PF08541,PF08545	PTHR11877,PTHR11877:SF30		2.3.1.211	K17212	GO:0016747,GO:0008610,GO:0006633,GO:0004315	AT5G13930.1	ATCHS,CHS,TT4	Chalcone and stilbene synthase family protein	LOC_Os07g17010.1	NA	chalcone synthase, putative, expressed
MEblue	Sobic.002G311300	Sobic.002G311300.1.p	PF00201	PTHR11926,PTHR11926:SF301				GO:0016758,GO:0008152	AT3G16520.3	UGT88A1	UDP-glucosyl transferase 88A1	LOC_Os07g31960.1	NA	UDP-glucoronosyl and UDP-glucosyl transferase domain containing protein, expressed
MEblue	Sobic.002G314700	Sobic.002G314700.1.p	PF00954,PF08276,PF01453,PF00069	PTHR27002,PTHR27002:SF55	KOG1187	2.7.11.1		GO:0048544,GO:0006468,GO:0005524,GO:0004672	AT2G19130.1		S-locus lectin protein kinase family protein	LOC_Os01g12430.1	NA	receptor-like protein kinase, putative, expressed
MEblue	Sobic.002G319500	Sobic.002G319500.1.p	PF14363,PF00004	PTHR23070,PTHR23070:SF37	KOG0743		K08900	GO:0005524	AT3G50940.1		P-loop containing nucleoside triphosphate hydrolases superfamily protein	LOC_Os07g33390.1	NA	BCS1 protein, putative, expressed
MEblue	Sobic.002G319900	Sobic.002G319900.1.p	PF00004,PF14363	PTHR23070,PTHR23070:SF37	KOG0743		K08900	GO:0005524	AT3G50930.1	BCS1	cytochrome BC1 synthesis	LOC_Os03g38800.1	NA	AAA family ATPase, putative, expressed
MEblue	Sobic.002G322000	Sobic.002G322000.2.p	PF03151	PTHR11132,PTHR11132:SF99	KOG1441				AT1G61800.1	ATGPT2,GPT2	glucose-6-phosphate/phosphate translocator 2	LOC_Os07g34006.1	NA	transporter family protein, putative, expressed
MEblue	Sobic.002G326100	Sobic.002G326100.1.p	PF00026	PTHR13683,PTHR13683:SF324	KOG1339	3.4.23.12		GO:0006508,GO:0004190	AT2G03200.1		Eukaryotic aspartyl protease family protein	LOC_Os07g34940.1	NA	aspartic proteinase nepenthesin-1 precursor, putative, expressed
MEblue	Sobic.002G327700	Sobic.002G327700.2.p	PF01657,PF00069	PTHR27002,PTHR27002:SF16	KOG1187	2.7.11.1		GO:0006468,GO:0005524,GO:0004672	AT4G23310.1	CRK23	cysteine-rich RLK (RECEPTOR-like protein kinase) 23	LOC_Os07g35370.1	NA	TKL_IRAK_DUF26-lc.15 - DUF26 kinases have homology to DUF26 containing loci, expressed
MEblue	Sobic.002G333400	Sobic.002G333400.1.p	PF08276,PF00954,PF01453,PF07714	PTHR27002,PTHR27002:SF68	KOG1187	2.7.11.1		GO:0048544,GO:0006468,GO:0004672	AT4G21390.1	B120	S-locus lectin protein kinase family protein	LOC_Os07g36570.1	NA	KI domain interacting kinase 1, putative, expressed
MEblue	Sobic.002G333900	Sobic.002G333900.1.p	PF03552	PTHR13301,PTHR13301:SF38		2.4.2.24		GO:0030244,GO:0016760,GO:0016020	AT3G03050.1	ATCSLD3,CSLD3,KJK	cellulose synthase-like D3	LOC_Os07g36690.1	NA	CSLF2 - cellulose synthase-like family F; beta1,3;1,4 glucan synthase, expressed
MEblue	Sobic.002G335300	Sobic.002G335300.1.p	PF04749	PTHR15907,PTHR15907:SF36					AT1G11380.1		PLAC8 family protein	LOC_Os07g36820.1	NA	uncharacterized Cys-rich domain containing protein, putative, expressed
MEblue	Sobic.002G336600	Sobic.002G336600.1.p	PF01733	PTHR10332,PTHR10332:SF30	KOG1479		K15014	GO:0016021,GO:0006810,GO:0005337	AT4G05120.1	ATENT3,ENT3,FUR1	Major facilitator superfamily protein	LOC_Os07g37100.2	NA	nucleoside transporter, putative, expressed
MEblue	Sobic.002G337700	Sobic.002G337700.1.p	PF03109	PTHR10566,PTHR10566:SF93	KOG1236	3.6.3.46	K08869		AT1G11390.1		Protein kinase superfamily protein	LOC_Os07g37180.2	NA	ABC1 family domain containing protein, putative, expressed
MEblue	Sobic.002G337800	Sobic.002G337800.1.p	PF00249	PTHR10641,PTHR10641:SF586			K09422		AT4G21440.1	ATM4,ATMYB102,MYB102	MYB-like 102	LOC_Os07g37210.1	NA	MYB family transcription factor, putative, expressed
MEblue	Sobic.002G338500	Sobic.002G338500.1.p	PF07690	PTHR23500,PTHR23500:SF124	KOG0254			GO:0055085,GO:0016021	AT1G11260.1	ATSTP1,STP1	sugar transporter 1	LOC_Os07g37320.1	NA	transporter family protein, putative, expressed
MEblue	Sobic.002G339000	Sobic.002G339000.1.p	PF00646	PTHR34049				GO:0005515	AT1G61340.1		F-box family protein	LOC_Os07g37400.1	NA	OsFBX257 - F-box domain containing protein, expressed
MEblue	Sobic.002G339500	Sobic.002G339500.1.p	PF00781	PTHR12358,PTHR12358:SF42		2.7.1.91	K04718	GO:0016301	AT4G21540.1	SPHK1	sphingosine kinase 1	LOC_Os07g37580.1	NA	diacylglycerol kinase, putative, expressed
MEblue	Sobic.002G339900	Sobic.002G339900.1.p	PF14364,PF05553	PTHR33098,PTHR33098:SF11					AT1G61260.1		Protein of unknown function (DUF761)	LOC_Os07g37620.1	NA	fiber expressed protein, putative, expressed
MEblue	Sobic.002G340100	Sobic.002G340100.1.p	PF01412	PTHR23180,PTHR23180:SF160	KOG0703		K12486	GO:0005096	AT5G54310.1	AGD5,NEV	ARF-GAP domain 5	LOC_Os07g37650.1	NA	GTPase-activating protein, putative, expressed
MEblue	Sobic.002G343300	Sobic.002G343300.1.p	PF13637,PF00642	PTHR14493:SF52,PTHR14493	KOG1595			GO:0046872	AT2G41900.1		CCCH-type zinc finger protein with ARM repeat domain	LOC_Os07g38090.2	NA	zinc finger family protein, putative, expressed
MEblue	Sobic.002G343500	Sobic.002G343500.1.p	PF13499,PF07714	PTHR24349,PTHR24349:SF93	KOG0032	2.7.11.1	K13412	GO:0006468,GO:0004672	AT5G12480.1	CPK7	calmodulin-domain protein kinase 7	LOC_Os07g38120.1	NA	CAMK_CAMK_like.34 - CAMK includes calcium/calmodulin depedent protein kinases, expressed
MEblue	Sobic.002G348000	Sobic.002G348000.1.p	PF00069	PTHR13902,PTHR13902:SF21		2.7.11.1	K08867	GO:0006468,GO:0005524,GO:0004672	AT3G04910.1	ATWNK1,WNK1,ZIK4	with no lysine (K) kinase 1	LOC_Os07g38530.1	NA	STE_PAK_Ste20_Slob_Wnk.4 - STE kinases include homologs to sterile 7, sterile 11 and sterile 20 from yeast, expressed
MEblue	Sobic.002G348100	Sobic.002G348100.1.p	PF00312,PF08069	PTHR11885,PTHR11885:SF8	KOG0400		K02953	GO:0006412,GO:0005840,GO:0005622,GO:0003735	AT4G00100.1	ATRPS13A,PFL2,RPS13,RPS13A	ribosomal protein S13A	LOC_Os07g38540.1	NA	40S ribosomal protein S13, putative, expressed
MEblue	Sobic.002G353800	Sobic.002G353800.1.p	PF00046	PTHR24326,PTHR24326:SF157			K09338	GO:0003677	AT4G36740.1	ATHB40,HB-5,HB40	homeobox protein 40	LOC_Os07g39320.1	NA	homeobox domain containing protein, expressed
MEblue	Sobic.002G355100	Sobic.002G355100.1.p	PF00069	PTHR13902,PTHR13902:SF44	KOG0192	2.7.11.1	K08867	GO:0006468,GO:0005524,GO:0004672	AT5G55560.1		Protein kinase superfamily protein	LOC_Os07g39520.1	NA	STE_PAK_Ste20_Slob_Wnk.5 - STE kinases include homologs to sterile 7, sterile 11 and sterile 20 from yeast, expressed
MEblue	Sobic.002G355300	Sobic.002G355300.1.p	PF00076	PTHR24012,PTHR24012:SF332	KOG4205		K14411	GO:0003676	AT3G07810.1		RNA-binding (RRM/RBD/RNP motifs) family protein	LOC_Os07g39560.3	NA	RNA recognition motif containing protein, putative, expressed
MEblue	Sobic.002G359300	Sobic.002G359300.2.p	PF13912	PTHR26374,PTHR26374:SF149					AT3G49930.1		C2H2 and C2HC zinc fingers superfamily protein	LOC_Os07g39960.1	NA	ZOS7-07 - C2H2 zinc finger protein, expressed
MEblue	Sobic.002G362000	Sobic.002G362000.1.p	PF04178	PTHR21493,PTHR21493:SF149	KOG1743			GO:0016192	AT5G01430.1		Got1/Sft2-like vescicle transport protein family	LOC_Os03g11100.1	NA	vesicle transport protein GOT1B, putative, expressed
MEblue	Sobic.002G362900	Sobic.002G362900.1.p	PF00069	PTHR24056,PTHR24056:SF228		2.7.11.22,2.7.11.23		GO:0006468,GO:0005524,GO:0004672	AT1G18670.1	IBS1	Protein kinase superfamily protein	LOC_Os07g40550.2	NA	IBS1, putative, expressed
MEblue	Sobic.002G363400	Sobic.002G363400.1.p	PF08263,PF00560,PF00069,PF13855	PTHR27000,PTHR27000:SF54	KOG1187	2.7.11.1		GO:0005515,GO:0006468,GO:0005524,GO:0004672	AT1G74360.1		Leucine-rich repeat protein kinase family protein	LOC_Os07g40630.1	NA	BRASSINOSTEROID INSENSITIVE 1 precursor, putative, expressed
MEblue	Sobic.002G366200	Sobic.002G366200.2.p	PF01370	PTHR10366,PTHR10366:SF458	KOG1502	1.3.1.77		GO:0050662,GO:0003824	AT4G27250.1		NAD(P)-binding Rossmann-fold superfamily protein	LOC_Os07g40986.1	NA	NAD dependent epimerase/dehydratase family protein, putative, expressed
MEblue	Sobic.002G367400	Sobic.002G367400.1.p	PF12697	PTHR10992,PTHR10992:SF872	KOG1454				AT3G29770.1	ATMES11,MES11	methyl esterase 11	LOC_Os07g41230.1	NA	esterase, putative, expressed
MEblue	Sobic.002G370700	Sobic.002G370700.1.p		PTHR37229					AT3G32930.1			LOC_Os07g41710.2	NA	expressed protein
MEblue	Sobic.002G373001	Sobic.002G373001.1.p	PF07911	PTHR33108,PTHR33108:SF1					AT1G72510.2		Protein of unknown function (DUF1677)	LOC_Os07g42220.1	NA	expressed protein
MEblue	Sobic.002G373900	Sobic.002G373900.1.p	PF06814	PTHR21229,PTHR21229:SF15	KOG2568			GO:0016021	AT1G72480.1		Lung seven transmembrane receptor family protein	LOC_Os07g42310.1	NA	lung seven transmembrane domain containing protein, putative, expressed
MEblue	Sobic.002G374100	Sobic.002G374100.1.p	PF09425,PF06200	PTHR33077,PTHR33077:SF9			K13464		AT1G74950.1	JAZ2,TIFY10B	TIFY domain/Divergent CCT motif family protein	LOC_Os07g42370.1	NA	zinc-finger protein, putative, expressed
MEblue	Sobic.002G379866	Sobic.002G379866.1.p	PF06645	PTHR38354,PTHR38354:SF1				GO:0016021,GO:0008233,GO:0006465,GO:0005787	AT1G34640.1		peptidases	LOC_Os07g43010.1	NA	expressed protein
MEblue	Sobic.002G381300	Sobic.002G381300.1.p	PF05678	PTHR33179,PTHR33179:SF6					AT4G39720.1		VQ motif-containing protein	LOC_Os07g43140.1	NA	VQ domain containing protein, putative, expressed
MEblue	Sobic.002G383600	Sobic.002G383600.1.p	PF10408,PF13920,PF00622	PTHR13363,PTHR13363:SF1	KOG4692		K12169	GO:0034450,GO:0016567,GO:0006511,GO:0000151,GO:0005515	AT2G22010.1	RKP	related to KPC1	LOC_Os07g43380.1	NA	zinc finger, C3HC4 type domain containing protein, expressed
MEblue	Sobic.002G386000	Sobic.002G386000.1.p	PF13639	PTHR22763,PTHR22763:SF72				GO:0008270,GO:0005515	AT3G19950.1		RING/U-box superfamily protein	LOC_Os07g43740.1	NA	zinc finger, C3HC4 type domain containing protein, expressed
MEblue	Sobic.002G387400	Sobic.002G387400.1.p		PTHR31250,PTHR31250:SF6					AT3G58480.1		calmodulin-binding family protein	LOC_Os07g43970.1	NA	calmodulin-binding protein, putative, expressed
MEblue	Sobic.002G389100	Sobic.002G389100.1.p	PF00067	PTHR24282,PTHR24282:SF44	KOG0157			GO:0055114,GO:0020037,GO:0016705,GO:0005506	AT2G46950.1	CYP709B2	cytochrome P450, family 709, subfamily B, polypeptide 2	LOC_Os07g44140.1	NA	cytochrome P450 72A1, putative, expressed
MEblue	Sobic.002G390500	Sobic.002G390500.1.p	PF02518,PF10436	PTHR11947,PTHR11947:SF24	KOG0787	2.7.11.2	K00898		AT3G06483.1	ATPDHK,PDK	pyruvate dehydrogenase kinase	LOC_Os07g44330.2	NA	kinase, putative, expressed
MEblue	Sobic.002G394400	Sobic.002G394400.1.p	PF08711	PTHR15141,PTHR15141:SF47				GO:0006351,GO:0005634,GO:0003677	AT5G05140.1		Transcription elongation factor (TFIIS) family protein	LOC_Os07g44820.1	NA	expressed protein
MEblue	Sobic.002G395300	Sobic.002G395300.1.p	PF12695	PTHR23024,PTHR23024:SF152	KOG1515	3.1.1.1			AT5G23530.1	AtCXE18,CXE18	carboxyesterase 18	LOC_Os07g44910.1	NA	gibberellin receptor GID1L2, putative, expressed
MEblue	Sobic.002G396100	Sobic.002G396100.1.p	PF00067	PTHR24286,PTHR24286:SF64	KOG0157	1.14.14.1		GO:0055114,GO:0020037,GO:0016705,GO:0005506	AT2G26710.1	BAS1,CYP72B1,CYP734A1	Cytochrome P450 superfamily protein	LOC_Os07g45000.1	NA	cytochrome P450, putative, expressed
MEblue	Sobic.002G401200	Sobic.002G401200.2.p	PF00450	PTHR11802,PTHR11802:SF66		3.4.16.6	K16297	GO:0006508,GO:0004185	AT3G63470.1	scpl40	serine carboxypeptidase-like 40	LOC_Os07g46350.1	NA	OsSCP40 - Putative Serine Carboxypeptidase homologue, expressed
MEblue	Sobic.002G404500	Sobic.002G404500.1.p										LOC_Os12g43990.1	NA	expressed protein
MEblue	Sobic.002G413000	Sobic.002G413000.2.p	PF05496	PTHR23074,PTHR23074:SF89		3.6.1.3		GO:0009378,GO:0006310,GO:0006281	AT1G02890.1		AAA-type ATPase family protein	LOC_Os07g47530.1	NA	AAA-type ATPase family protein, putative, expressed
MEblue	Sobic.002G419000	Sobic.002G419000.1.p	PF14531	PTHR24351,PTHR24351:SF80	KOG0598	2.7.11.1	K04688		AT3G08720.1	ATPK19,ATPK2,ATS6K2,S6K2	serine/threonine protein kinase 2	LOC_Os07g48290.2	NA	AGC_AGC_other_RS6K_like.2 - ACG kinases include homologs to PKA, PKG and PKC, expressed
MEblue	Sobic.002G422500	Sobic.002G422500.1.p	PF00106	PTHR24322,PTHR24322:SF376	KOG1208	1.1.1.208	K15095	GO:0016491,GO:0008152	AT3G61220.1		NAD(P)-binding Rossmann-fold superfamily protein	LOC_Os07g48640.1	NA	short-chain dehydrogenase/reductase, putative, expressed
MEblue	Sobic.003G004200	Sobic.003G004200.1.p		PTHR10168,PTHR10168:SF61					AT1G64500.1		Glutaredoxin family protein	LOC_Os01g13480.1	NA	glutaredoxin, putative, expressed
MEblue	Sobic.003G012800	Sobic.003G012800.1.p	PF00847	PTHR31194,PTHR31194:SF16				GO:0006355,GO:0003700	AT4G27950.1	CRF4	cytokinin response factor 4	LOC_Os01g12440.1	NA	AP2 domain containing protein, expressed
MEblue	Sobic.003G014600	Sobic.003G014600.1.p	PF07732,PF00394,PF07731	PTHR11709,PTHR11709:SF91	KOG1263	1.10.3.2,1.10.3.3		GO:0005507,GO:0055114,GO:0016491	AT4G39830.1		Cupredoxin superfamily protein	LOC_Os09g32952.1	NA	L-ascorbate oxidase precursor, putative, expressed
MEblue	Sobic.003G017700	Sobic.003G017700.2.p	PF01965	PTHR11019,PTHR11019:SF100	KOG2764				AT1G53280.1		Class I glutamine amidotransferase-like superfamily protein	LOC_Os01g11880.1	NA	DJ-1 family protein, putative, expressed
MEblue	Sobic.003G019700	Sobic.003G019700.1.p	PF00657	PTHR22835,PTHR22835:SF181		3.1.1.1		GO:0016788	AT5G45910.1		GDSL-like Lipase/Acylhydrolase superfamily protein	LOC_Os01g11650.1	NA	GDSL-like lipase/acylhydrolase, putative, expressed
MEblue	Sobic.003G021500	Sobic.003G021500.1.p	PF01699	PTHR10891,PTHR10891:SF633				GO:0055085,GO:0016021	AT1G53210.1		sodium/calcium exchanger family protein / calcium-binding EF hand family protein	LOC_Os01g11414.1	NA	sodium/calcium exchanger protein, putative, expressed
MEblue	Sobic.003G023000	Sobic.003G023000.1.p	PF07145,PF00076	PTHR24012	KOG0148,KOG0131			GO:0003676	AT3G14450.1	CID9	CTC-interacting domain 9	LOC_Os01g11120.1	NA	CID11, putative, expressed
MEblue	Sobic.003G025300	Sobic.003G025300.1.p	PF08276,PF01453,PF00069	PTHR27002,PTHR27002:SF20	KOG1187	2.7.11.1		GO:0006468,GO:0005524,GO:0004672	AT4G32300.1	SD2-5	S-domain-2 5	LOC_Os04g23760.1	NA	lectin protein kinase family protein, putative, expressed
MEblue	Sobic.003G031800	Sobic.003G031800.1.p		PTHR10593,PTHR10593:SF37					AT3G13810.1	AtIDD11,IDD11	indeterminate(ID)-domain 11	LOC_Os01g09850.1	NA	ZOS1-04 - C2H2 zinc finger protein, expressed
MEblue	Sobic.003G033900	Sobic.003G033900.1.p	PF00155	PTHR11751,PTHR11751:SF298		4.4.1.14	K01762	GO:0030170,GO:0009058	AT4G26200.1	ACS7,ATACS7	1-amino-cyclopropane-1-carboxylate synthase 7	LOC_Os01g09700.1	NA	aminotransferase, classes I and II, domain containing protein, expressed
MEblue	Sobic.003G036000	Sobic.003G036000.1.p	PF00390,PF03949	PTHR23406,PTHR23406:SF29		1.1.1.40	K00029	GO:0055114,GO:0004471,GO:0051287	AT1G79750.1	ATNADP-ME4,NADP-ME4	NADP-malic enzyme 4	LOC_Os01g09320.1	NA	NADP-dependent malic enzyme, chloroplast precursor, putative, expressed
MEblue	Sobic.003G037800	Sobic.003G037800.1.p	PF02458	PTHR31147:SF5,PTHR31147				GO:0016747	AT3G62160.1		HXXXD-type acyl-transferase family protein	LOC_Os01g09010.1	NA	transferase family protein, putative, expressed
MEblue	Sobic.003G045600	Sobic.003G045600.1.p	PF01053	PTHR11751,PTHR11751:SF184	KOG0257			GO:0030170	AT1G80360.1		Pyridoxal phosphate (PLP)-dependent transferases superfamily protein	LOC_Os01g08270.1	NA	aminotransferase, classes I and II, domain containing protein, expressed
MEblue	Sobic.003G052300	Sobic.003G052300.1.p	PF05691	PTHR31268,PTHR31268:SF2		2.4.1.82	K06617		AT5G40390.1	SIP1	Raffinose synthase family protein	LOC_Os01g07530.1	NA	uncharacterized glycosyltransferase, putative, expressed
MEblue	Sobic.003G054900	Sobic.003G054900.1.p	PF07765	PTHR32258,PTHR32258:SF5					AT2G30500.1		Kinase interacting (KIP1-like) family protein	LOC_Os01g07360.3	NA	KIP1, putative, expressed
MEblue	Sobic.003G063200	Sobic.003G063200.1.p	PF04749	PTHR15907,PTHR15907:SF58					AT2G37110.1		PLAC8 family protein	LOC_Os01g06460.1	NA	uncharacterized Cys-rich domain containing protein, putative, expressed
MEblue	Sobic.003G067500	Sobic.003G067500.1.p	PF00125	PTHR23428	KOG1744		K11252	GO:0003677,GO:0000786	AT3G45980.1	H2B,HTB9	Histone superfamily protein	LOC_Os03g17084.1	NA	Core histone H2A/H2B/H3/H4 domain containing protein, putative, expressed
MEblue	Sobic.003G074900	Sobic.003G074900.1.p		PTHR34208,PTHR34208:SF1					AT3G49720.2			LOC_Os01g05070.1	NA	expressed protein
MEblue	Sobic.003G075500	Sobic.003G075500.1.p	PF00153	PTHR24089,PTHR24089:SF307	KOG0752				AT3G53940.1		Mitochondrial substrate carrier family protein	LOC_Os01g04990.1	NA	mitochondrial carrier protein, putative, expressed
MEblue	Sobic.003G079200	Sobic.003G079200.1.p	PF00117	PTHR11922,PTHR11922:SF38		3.5.1.94			AT5G38200.1		Class I glutamine amidotransferase-like superfamily protein	LOC_Os01g04620.3	NA	transposon protein, putative, unclassified, expressed
MEblue	Sobic.003G079400	Sobic.003G079400.3.p	PF14380,PF00069	PTHR27009,PTHR27009:SF13	KOG1187	3.1.4.46		GO:0006468,GO:0005524,GO:0004672	AT1G67000.1		Protein kinase superfamily protein	LOC_Os01g04580.1	NA	Ser/Thr protein kinase, putative, expressed
MEblue	Sobic.003G082000	Sobic.003G082000.1.p	PF00011	PTHR11527,PTHR11527:SF152	KOG0710		K13993		AT1G53540.1		HSP20-like chaperones superfamily protein	LOC_Os01g04380.1	NA	hsp20/alpha crystallin family protein, putative, expressed
MEblue	Sobic.003G082100	Sobic.003G082100.1.p	PF00011	PTHR11527,PTHR11527:SF152	KOG0710		K13993		AT5G59720.1	HSP18.2	heat shock protein 18.2	LOC_Os01g04360.1	NA	hsp20/alpha crystallin family protein, putative, expressed
MEblue	Sobic.003G082500	Sobic.003G082500.1.p	PF00011	PTHR11527,PTHR11527:SF123			K13993		AT1G07400.1		HSP20-like chaperones superfamily protein	LOC_Os01g04340.1	NA	hsp20/alpha crystallin family protein, putative, expressed
MEblue	Sobic.003G085400	Sobic.003G085400.1.p		PTHR37378,PTHR37378:SF1								LOC_Os01g04040.1	NA	BBTI11 - Bowman-Birk type bran trypsin inhibitor precursor, putative, expressed
MEblue	Sobic.003G085700	Sobic.003G085700.1.p		PTHR34539,PTHR34539:SF1					AT1G13360.1			LOC_Os01g04010.1	NA	expressed protein
MEblue	Sobic.003G088100	Sobic.003G088100.1.p	PF07714	PTHR27002,PTHR27002:SF113	KOG1187	2.7.11.1	K04733	GO:0006468,GO:0004672	AT4G00970.1	CRK41	cysteine-rich RLK (RECEPTOR-like protein kinase) 41	LOC_Os02g48080.1	NA	cysteine-rich receptor-like protein kinase 7 precursor, putative, expressed
MEblue	Sobic.003G092900	Sobic.003G092900.1.p		PTHR33782,PTHR33782:SF4					AT2G01300.1			LOC_Os01g03130.1	NA	expressed protein
MEblue	Sobic.003G093000	Sobic.003G093000.1.p		PTHR33782,PTHR33782:SF2					AT2G01300.1			LOC_Os01g03130.1	NA	expressed protein
MEblue	Sobic.003G094200	Sobic.003G094200.1.p	PF01411	PTHR11777,PTHR11777:SF7		6.1.1.7		GO:0006419,GO:0005524,GO:0004813,GO:0000166	AT3G16565.2		alanine-tRNA ligases;nucleic acid binding;ligases, forming aminoacyl-tRNA and related compounds;nucleotide binding;ATP binding	LOC_Os01g03030.1	NA	alanyl-tRNA synthetase, putative, expressed
MEblue	Sobic.003G095600	Sobic.003G095600.1.p	PF04577	PTHR20961,PTHR20961:SF11	KOG4698			GO:0016757	AT3G18170.1		Glycosyltransferase family 61 protein	LOC_Os12g13640.1	NA	glycosyltransferase, putative, expressed
MEblue	Sobic.003G100900	Sobic.003G100900.1.p											NA
MEblue	Sobic.003G101500	Sobic.003G101500.1.p	PF00226,PF11926	PTHR24078,PTHR24078:SF224					AT5G18750.1		DNAJ heat shock N-terminal domain-containing protein	LOC_Os06g34440.1	NA	dnaJ domain containing protein, expressed
MEblue	Sobic.003G104100	Sobic.003G104100.1.p		PTHR35491,PTHR35491:SF2					AT5G02950.1		Tudor/PWWP/MBT superfamily protein	LOC_Os12g44130.1	NA	expressed protein
MEblue	Sobic.003G105000	Sobic.003G105000.1.p	PF00294	PTHR10584,PTHR10584:SF153	KOG2854	2.7.1.11			AT1G19600.1		pfkB-like carbohydrate kinase family protein	LOC_Os01g01620.1	NA	kinase, pfkB family, putative, expressed
MEblue	Sobic.003G111900	Sobic.003G111900.1.p	PF00394,PF07732,PF07731	PTHR11709,PTHR11709:SF86	KOG1263	1.10.3.2	K05909	GO:0055114,GO:0016491,GO:0005507	AT3G09220.1	LAC7	laccase 7	LOC_Os11g42200.1	NA	laccase precursor protein, putative, expressed
MEblue	Sobic.003G116600	Sobic.003G116600.1.p	PF05739,PF14523	PTHR19957,PTHR19957:SF120	KOG0811		K08488	GO:0005515	AT5G46860.1	ATSYP22,ATVAM3,SGR3,SYP22,VAM3	Syntaxin/t-SNARE family protein	LOC_Os01g15110.1	NA	syntaxin, putative, expressed
MEblue	Sobic.003G127400	Sobic.003G127400.1.p	PF03909	PTHR16019,PTHR16019:SF8	KOG2690				AT1G03350.1		BSD domain-containing protein	LOC_Os01g16670.1	NA	BSD domain-containing protein, putative, expressed
MEblue	Sobic.003G134400	Sobic.003G134400.1.p		PTHR33334,PTHR33334:SF4					AT3G12320.1			LOC_Os01g17396.1	NA	expressed protein
MEblue	Sobic.003G139500	Sobic.003G139500.1.p	PF03822,PF00069	PTHR24343,PTHR24343:SF143	KOG0583	2.7.11.1	K07198	GO:0007165,GO:0006468,GO:0005524,GO:0004672	AT3G17510.1	CIPK1,SnRK3.16	CBL-interacting protein kinase 1	LOC_Os01g18800.1	NA	CAMK_KIN1/SNF1/Nim1_like.9 - CAMK includes calcium/calmodulin depedent protein kinases, expressed
MEblue	Sobic.003G143100	Sobic.003G143100.1.p	PF03171,PF14226	PTHR10209,PTHR10209:SF204	KOG0143	4.2.1.78		GO:0055114,GO:0016491	AT1G17020.1	ATSRG1,SRG1	senescence-related gene 1	LOC_Os10g40880.1	NA	flavonol synthase/flavanone 3-hydroxylase, putative, expressed
MEblue	Sobic.003G144700	Sobic.003G144700.1.p	PF00582	PTHR31964,PTHR31964:SF28				GO:0006950	AT3G62550.1		Adenine nucleotide alpha hydrolases-like superfamily protein	LOC_Os01g19820.4	NA	universal stress protein domain containing protein, putative, expressed
MEblue	Sobic.003G148300	Sobic.003G148300.1.p	PF04043,PF01095	PTHR31707,PTHR31707:SF12		3.1.1.11	K01051	GO:0004857,GO:0042545,GO:0030599,GO:0005618	AT4G02330.1	ATPMEPCRB	Plant invertase/pectin methylesterase inhibitor superfamily	LOC_Os01g20980.1	NA	pectinesterase, putative, expressed
MEblue	Sobic.003G148600	Sobic.003G148600.1.p	PF00847	PTHR31190,PTHR31190:SF14				GO:0006355,GO:0003700	AT2G47520.1	HRE2	Integrase-type DNA-binding superfamily protein	LOC_Os01g21120.1	NA	AP2 domain containing protein, expressed
MEblue	Sobic.003G149000	Sobic.003G149000.1.p	PF03083	PTHR10791,PTHR10791:SF29	KOG1623		K15382		AT4G15920.1		Nodulin MtN3 family protein	LOC_Os03g22200.1	NA	nodulin MtN3 family protein, putative, expressed
MEblue	Sobic.003G149600	Sobic.003G149600.1.p	PF01134	PTHR10961,PTHR10961:SF22	KOG2820		K00306	GO:0050660,GO:0008033	AT2G24580.1		FAD-dependent oxidoreductase family protein	LOC_Os01g21380.1	NA	FAD dependent oxidoreductase domain containing protein, expressed
MEblue	Sobic.003G158600	Sobic.003G158600.1.p	PF02496	PTHR33801,PTHR33801:SF2				GO:0006950				LOC_Os01g72900.1	NA	abscisic stress-ripening, putative, expressed
MEblue	Sobic.003G174700	Sobic.003G174700.1.p	PF08263,PF13855,PF07714	PTHR27008,PTHR27008:SF11	KOG1187	2.7.11.1		GO:0005515,GO:0006468,GO:0004672	AT2G01210.1		Leucine-rich repeat protein kinase family protein	LOC_Os01g33090.1	NA	expressed protein
MEblue	Sobic.003G181600	Sobic.003G181600.1.p	PF14703,PF13967,PF02714	PTHR13018,PTHR13018:SF48				GO:0016020	AT4G22120.3		ERD (early-responsive to dehydration stress) family protein	LOC_Os01g35050.2	NA	early-responsive to dehydration protein-related, putative, expressed
MEblue	Sobic.003G184800	Sobic.003G184800.2.p	PF01699	PTHR31503,PTHR31503:SF1			K07300	GO:0055085,GO:0016021	AT2G38170.3	ATCAX1,CAX1,RCI4	cation exchanger 1	LOC_Os01g37690.1	NA	sodium/calcium exchanger protein, putative, expressed
MEblue	Sobic.003G188900	Sobic.003G188900.1.p	PF00855	PTHR33697,PTHR33697:SF1					AT3G21295.1		Tudor/PWWP/MBT superfamily protein	LOC_Os01g37790.1	NA	expressed protein
MEblue	Sobic.003G189700	Sobic.003G189700.2.p	PF06201	PTHR12175	KOG1730				AT2G25950.1		Protein of unknown function (DUF1000)	LOC_Os01g37832.1	NA	thioredoxin, putative, expressed
MEblue	Sobic.003G198200	Sobic.003G198200.1.p	PF00481	PTHR13832,PTHR13832:SF335	KOG0698	3.1.3.16	K14497	GO:0003824,GO:0006470,GO:0004722	AT1G72770.3	HAB1	homology to ABI1	LOC_Os01g40094.1	NA	protein phosphatase 2C, putative, expressed
MEblue	Sobic.003G202200	Sobic.003G202200.1.p	PF03641	PTHR31223,PTHR31223:SF20			K06966		AT3G53450.1		Putative lysine decarboxylase family protein	LOC_Os01g40630.1	NA	uncharacterized protein PA4923, putative, expressed
MEblue	Sobic.003G204501	Sobic.003G204501.1.p	PF06376	PTHR33374,PTHR33374:SF4					AT2G46330.1	AGP16,ATAGP16	arabinogalactan protein 16	LOC_Os01g40880.1	NA	hypothetical protein
MEblue	Sobic.003G212300	Sobic.003G212300.1.p	PF00004,PF14363	PTHR23070,PTHR23070:SF22				GO:0005524	AT3G50930.1	BCS1	cytochrome BC1 synthesis	LOC_Os01g42030.1	NA	mitochondrial chaperone BCS1, putative, expressed
MEblue	Sobic.003G215800	Sobic.003G215800.1.p	PF14510,PF08370,PF00005,PF01061	PTHR19241,PTHR19241:SF273		3.6.3.34		GO:0016887,GO:0005524,GO:0016020	AT1G15520.1	ABCG40,ATABCG40,ATPDR12,PDR12	pleiotropic drug resistance 12	LOC_Os01g42380.1	NA	pleiotropic drug resistance protein, putative, expressed
MEblue	Sobic.003G216166	Sobic.003G216166.1.p	PF00005,PF01061	PTHR19241,PTHR19241:SF273	KOG0061	3.6.3.34		GO:0016887,GO:0005524,GO:0016020	AT1G15520.1	ABCG40,ATABCG40,ATPDR12,PDR12	pleiotropic drug resistance 12	LOC_Os01g42380.1	NA	pleiotropic drug resistance protein, putative, expressed
MEblue	Sobic.003G217100	Sobic.003G217100.1.p	PF04893	PTHR12822	KOG3114			GO:0016020	AT5G27490.1		Integral membrane Yip1 family protein	LOC_Os01g42480.1	NA	Yip1 domain containing protein, expressed
MEblue	Sobic.003G220600	Sobic.003G220600.1.p	PF03357	PTHR22761,PTHR22761:SF8	KOG1656		K12194	GO:0007034	AT2G19830.1	SNF7.2,VPS32	SNF7 family protein	LOC_Os09g09480.1	NA	SNF7 domain containing protein, putative, expressed
MEblue	Sobic.003G223500	Sobic.003G223500.1.p	PF00400	PTHR11024	KOG2445		K14299	GO:0005515	AT1G64350.1	SEH1H	Transducin/WD40 repeat-like superfamily protein	LOC_Os01g43250.1	NA	WD domain, G-beta repeat domain containing protein, expressed
MEblue	Sobic.003G227700	Sobic.003G227700.1.p	PF00067	PTHR24282,PTHR24282:SF42	KOG0157	1.3.3.9		GO:0055114,GO:0020037,GO:0016705,GO:0005506	AT3G14630.1	CYP72A9	cytochrome P450, family 72, subfamily A, polypeptide 9	LOC_Os01g43700.1	NA	cytochrome P450 72A1, putative, expressed
MEblue	Sobic.003G229600	Sobic.003G229600.1.p	PF00590	PTHR21091,PTHR21091:SF16		2.1.1.107		GO:0008168,GO:0008152	AT5G40850.1	UPM1	urophorphyrin methylase 1	LOC_Os01g44050.1	NA	siroheme synthase, putative, expressed
MEblue	Sobic.003G230000	Sobic.003G230000.1.p	PF00069	PTHR27001,PTHR27001:SF221	KOG1187	2.7.11.1		GO:0006468,GO:0005524,GO:0004672	AT3G59110.1		Protein kinase superfamily protein	LOC_Os01g44110.1	NA	serine/threonine-protein kinase, putative, expressed
MEblue	Sobic.003G232400	Sobic.003G232400.1.p	PF00561	PTHR10992,PTHR10992:SF782	KOG1454	3.1.1.23			AT2G18360.1		alpha/beta-Hydrolases superfamily protein	LOC_Os01g44960.1	NA	hydrolase, alpha/beta fold family domain containing protein, expressed
MEblue	Sobic.003G240600	Sobic.003G240600.1.p	PF05678	PTHR34777								LOC_Os01g46440.1	NA	VQ domain containing protein, putative, expressed
MEblue	Sobic.003G246100	Sobic.003G246100.1.p	PF01398	PTHR12947,PTHR12947:SF9		3.4.19.12	K11866	GO:0005515	AT1G10600.1	AMSH2	associated molecule with the SH3 domain of STAM 2	LOC_Os01g47262.2	NA	AMSH-like protease, putative, expressed
MEblue	Sobic.003G248200	Sobic.003G248200.1.p	PF03031	PTHR12210,PTHR12210:SF65	KOG1605	3.1.3.16			AT5G46410.2	SSP4	SCP1-like small phosphatase 4	LOC_Os01g47540.1	NA	NLI interacting factor-like phosphatase, putative, expressed
MEblue	Sobic.003G248400	Sobic.003G248400.1.p	PF03106	PTHR31221,PTHR31221:SF13				GO:0043565,GO:0006355,GO:0003700	AT4G18170.1	ATWRKY28,WRKY28	WRKY DNA-binding protein 28	LOC_Os01g47560.1	NA	WRKY16, expressed
MEblue	Sobic.003G249200	Sobic.003G249200.1.p		PTHR31479,PTHR31479:SF5					AT5G50890.1		alpha/beta-Hydrolases superfamily protein	LOC_Os01g47610.1	NA	lipase class 3 family protein, putative, expressed
MEblue	Sobic.003G261900	Sobic.003G261900.1.p	PF07797	PTHR33130,PTHR33130:SF13					AT1G25370.1		Protein of unknown function (DUF1639)	LOC_Os01g49410.1	NA	expressed protein
MEblue	Sobic.003G264400	Sobic.003G264400.1.p	PF13410,PF13417	PTHR11260,PTHR11260:SF318	KOG0406	2.5.1.18	K00799	GO:0005515	AT1G10360.1	ATGSTU18,GST29,GSTU18	glutathione S-transferase TAU 18	LOC_Os01g49720.1	NA	glutathione S-transferase, putative, expressed
MEblue	Sobic.003G264500	Sobic.003G264500.1.p	PF13410,PF13417	PTHR11260,PTHR11260:SF318	KOG0406	2.5.1.18	K00799	GO:0005515	AT1G10370.1	ATGSTU17,ERD9,GST30,GST30B	Glutathione S-transferase family protein	LOC_Os01g49720.1	NA	glutathione S-transferase, putative, expressed
MEblue	Sobic.003G265400	Sobic.003G265400.1.p	PF00291	PTHR10314,PTHR10314:SF121		4.2.3.1	K01733		AT4G29840.1	MTO2,TS	Pyridoxal-5\'-phosphate-dependent enzyme family protein	LOC_Os01g49890.1	NA	threonine synthase, chloroplast precursor, putative, expressed
MEblue	Sobic.003G267900	Sobic.003G267900.1.p	PF00201	PTHR11926,PTHR11926:SF260				GO:0016758,GO:0008152	AT3G16520.3	UGT88A1	UDP-glucosyl transferase 88A1	LOC_Os01g50200.1	NA	UDP-glucoronosyl and UDP-glucosyl transferase domain containing protein, expressed
MEblue	Sobic.003G268600	Sobic.003G268600.1.p										LOC_Os01g50350.2	NA	expressed protein
MEblue	Sobic.003G269000	Sobic.003G269000.1.p	PF00069	PTHR24361,PTHR24361:SF391	KOG0198	2.7.11.25		GO:0006468,GO:0005524,GO:0004672	AT5G55090.1	MAPKKK15	mitogen-activated protein kinase kinase kinase 15	LOC_Os01g50420.1	NA	STE_MEKK_ste11_MAP3K.7 - STE kinases include homologs to sterile 7, sterile 11 and sterile 20 from yeast, expressed
MEblue	Sobic.003G272400	Sobic.003G272400.1.p	PF03398	PTHR12161,PTHR12161:SF13					AT2G19710.1		Regulator of Vps4 activity in the MVB pathway protein	LOC_Os01g51010.1	NA	DUF292 domain containing protein, expressed
MEblue	Sobic.003G273000	Sobic.003G273000.1.p	PF01546,PF07687	PTHR11014:SF100,PTHR11014			K14664	GO:0008152,GO:0016787	AT1G51760.1	IAR3,JR3	peptidase M20/M25/M40 family protein	LOC_Os01g51060.1	NA	hydrolase, putative, expressed
MEblue	Sobic.003G277600	Sobic.003G277600.1.p	PF03372	PTHR11200,PTHR11200:SF128	KOG0565	3.1.3.56			AT1G71710.1		DNAse I-like superfamily protein	LOC_Os01g51890.1	NA	endonuclease/exonuclease/phosphatase family domain containing protein, expressed
MEblue	Sobic.003G277700	Sobic.003G277700.1.p	PF01636	PTHR22603,PTHR22603:SF34	KOG2686	2.7.1.82,2.7.1.32	K14156		AT1G74320.1		Protein kinase superfamily protein	LOC_Os01g51920.1	NA	phosphotransferase, putative, expressed
MEblue	Sobic.003G279500	Sobic.003G279500.2.p	PF14602,PF00132,PF06426	PTHR23416,PTHR23416:SF67	KOG4750	2.3.1.30	K00640	GO:0009001,GO:0006535,GO:0005737	AT5G56760.1	ATSERAT1;1,SAT-52,SAT5,SERAT1;1	serine acetyltransferase 1;1	LOC_Os01g52260.1	NA	serine acetyltransferase protein, putative, expressed
MEblue	Sobic.003G284500	Sobic.003G284500.1.p	PF06179	PTHR12434	KOG3304		K15139	GO:0016592,GO:0006357,GO:0001104	AT1G16430.1		Surfeit locus protein 5 subunit 22 of Mediator complex	LOC_Os08g37480.2	NA	mediator of RNA polymerase II transcription subunit 22, putative, expressed
MEblue	Sobic.003G288000	Sobic.003G288000.1.p	PF00201	PTHR11926,PTHR11926:SF278				GO:0016758,GO:0008152	AT3G16520.3	UGT88A1	UDP-glucosyl transferase 88A1	LOC_Os01g53430.1	NA	anthocyanidin 5,3-O-glucosyltransferase, putative, expressed
MEblue	Sobic.003G288600	Sobic.003G288600.1.p	PF02453	PTHR10994,PTHR10994:SF78	KOG1792				AT4G23630.1	BTI1,RTNLB1	VIRB2-interacting protein 1	LOC_Os05g45050.1	NA	reticulon domain containing protein, putative, expressed
MEblue	Sobic.003G295400	Sobic.003G295400.1.p	PF01823	PTHR33199,PTHR33199:SF3					AT1G29690.1	CAD1	MAC/Perforin domain-containing protein	LOC_Os01g54510.1	NA	MAC/Perforin domain containing protein, putative, expressed
MEblue	Sobic.003G296000	Sobic.003G296000.3.p	PF02358,PF00982	PTHR10788,PTHR10788:SF18		2.4.1.15,3.1.3.12	K16055	GO:0005992,GO:0003824	AT1G06410.1	ATTPS7,ATTPSA,TPS7	trehalose-phosphatase/synthase 7	LOC_Os01g54560.1	NA	trehalose synthase, putative, expressed
MEblue	Sobic.003G300800	Sobic.003G300800.1.p	PF14226,PF03171	PTHR10209,PTHR10209:SF171	KOG0143	1.14.11.13	K04125	GO:0055114,GO:0016491	AT1G78440.1	ATGA2OX1,GA2OX1	Arabidopsis thaliana gibberellin 2-oxidase 1	LOC_Os01g55240.1	NA	gibberellin 2-beta-dioxygenase, putative, expressed
MEblue	Sobic.003G303100	Sobic.003G303100.1.p	PF01221	PTHR11886,PTHR11886:SF47	KOG3430	3.6.4.2	K10418	GO:0007017,GO:0005875	AT1G52240.2	ATROPGEF11,PIRF1,ROPGEF11	RHO guanyl-nucleotide exchange factor 11	LOC_Os01g55510.1	NA	dynein light chain type 1 domain containing protein, expressed
MEblue	Sobic.003G311700	Sobic.003G311700.1.p	PF03364	PTHR12901,PTHR12901:SF10	KOG3177		K18588		AT4G17650.1		Polyketide cyclase / dehydrase and lipid transport protein	LOC_Os01g56560.1	NA	cyclase/dehydrase family protein, expressed
MEblue	Sobic.003G312400	Sobic.003G312400.1.p	PF09742	PTHR12895,PTHR12895:SF9	KOG2225				AT1G04200.1			LOC_Os01g56630.1	NA	dymeclin, putative, expressed
MEblue	Sobic.003G314200	Sobic.003G314200.1.p	PF01657,PF00069	PTHR27002,PTHR27002:SF19	KOG1187	2.7.11.1		GO:0006468,GO:0005524,GO:0004672	AT4G23200.1	CRK12	cysteine-rich RLK (RECEPTOR-like protein kinase) 12	LOC_Os04g12080.1	NA	TKL_IRAK_DUF26-lc.7 - DUF26 kinases have homology to DUF26 containing loci, expressed
MEblue	Sobic.003G314800	Sobic.003G314800.1.p	PF14541,PF14543	PTHR13683,PTHR13683:SF351	KOG1339	3.4.23.12		GO:0006508,GO:0004190	AT5G22850.1		Eukaryotic aspartyl protease family protein	LOC_Os01g56930.1	NA	eukaryotic aspartyl protease domain containing protein, expressed
MEblue	Sobic.003G315800	Sobic.003G315800.2.p		PTHR34114:SF4,PTHR34114									NA
MEblue	Sobic.003G317100	Sobic.003G317100.1.p		PTHR34053,PTHR34053:SF1					AT4G28190.1	ULT,ULT1	Developmental regulator, ULTRAPETALA	LOC_Os01g57240.1	NA	expressed protein
MEblue	Sobic.003G319500	Sobic.003G319500.1.p	PF07714,PF01453,PF00954,PF08276	PTHR27002:SF63,PTHR27002	KOG1187	2.7.11.1		GO:0004672,GO:0006468,GO:0048544	AT4G21380.1	ARK3,RK3	receptor kinase 3	LOC_Os01g57510.1	NA	receptor protein kinase, putative, expressed
MEblue	Sobic.003G323500	Sobic.003G323500.1.p	PF13905	PTHR13871,PTHR13871:SF48	KOG2501	1.8.1.8	K17609		AT1G60420.1		DC1 domain-containing protein	LOC_Os01g58194.1	NA	protein disulfide isomerase, putative, expressed
MEblue	Sobic.003G325700	Sobic.003G325700.1.p		PTHR33133,PTHR33133:SF12					AT5G44860.1			LOC_Os01g58620.1	NA	expressed protein
MEblue	Sobic.003G326600	Sobic.003G326600.1.p		PTHR34567,PTHR34567:SF3					AT5G03990.1			LOC_Os01g58700.1	NA	expressed protein
MEblue	Sobic.003G329000	Sobic.003G329000.1.p	PF00646	PTHR31482,PTHR31482:SF4				GO:0005515	AT2G26850.1		F-box family protein	LOC_Os01g59180.1	NA	OsFBX27 - F-box domain containing protein, expressed
MEblue	Sobic.003G332000	Sobic.003G332000.1.p	PF11891	PTHR31620,PTHR31620:SF5					AT3G08640.1		Protein of unknown function (DUF3411)	LOC_Os01g59740.1	NA	expressed protein
MEblue	Sobic.003G334600	Sobic.003G334600.1.p	PF02365	PTHR31719,PTHR31719:SF31				GO:0006355,GO:0003677	AT5G08790.1	anac081,ATAF2	NAC (No Apical Meristem) domain transcriptional regulator superfamily protein	LOC_Os01g60020.1	NA	NAC domain transcription factor, putative, expressed
MEblue	Sobic.003G336200	Sobic.003G336200.1.p		PTHR33825,PTHR33825:SF3					AT5G09995.3			LOC_Os06g12129.1	NA	expressed protein
MEblue	Sobic.003G338400	Sobic.003G338400.1.p	PF07714	PTHR27001:SF4,PTHR27001	KOG1187	2.7.11.1		GO:0004672,GO:0006468	AT3G08760.1	ATSIK	Protein kinase superfamily protein	LOC_Os01g60700.1	NA	serine/threonine-protein kinase NAK, putative, expressed
MEblue	Sobic.003G340900	Sobic.003G340900.1.p	PF04749,PF11204	PTHR31045,PTHR31045:SF6					AT5G05350.1		PLAC8 family protein	LOC_Os01g61060.1	NA	SAG20, putative, expressed
MEblue	Sobic.003G345100	Sobic.003G345100.1.p	PF14226,PF03171	PTHR10209,PTHR10209:SF155	KOG0143	1.14.11.19		GO:0055114,GO:0016491	AT3G11180.1		2-oxoglutarate (2OG) and Fe(II)-dependent oxygenase superfamily protein	LOC_Os01g61610.3	NA	flavonol synthase/flavanone 3-hydroxylase, putative, expressed
MEblue	Sobic.003G348700	Sobic.003G348700.1.p	PF12695	PTHR11614,PTHR11614:SF109	KOG1455	2.3.1.22			AT2G39420.1		alpha/beta-Hydrolases superfamily protein	LOC_Os01g62010.1	NA	hydrolase, alpha/beta fold family domain containing protein, expressed
MEblue	Sobic.003G349100	Sobic.003G349100.1.p	PF09713	PTHR31871,PTHR31871:SF8		3.4.17.23			AT3G55240.1		Plant protein 1589 of unknown function	LOC_Os05g38680.1	NA	plant-specific domain TIGR01589 family protein, expressed
MEblue	Sobic.003G349300	Sobic.003G349300.1.p	PF07714	PTHR24058,PTHR24058:SF44		2.7.12.1	K08287	GO:0006468,GO:0004672	AT3G53570.1	AFC1,AME2,FC1	FUS3-complementing gene 1	LOC_Os01g62080.2	NA	serine/threonine-protein kinase AFC1, putative, expressed
MEblue	Sobic.003G349600	Sobic.003G349600.1.p	PF13912	PTHR26374,PTHR26374:SF196					AT3G53600.1		C2H2-type zinc finger family protein	LOC_Os01g62130.1	NA	ZOS1-14 - C2H2 zinc finger protein, expressed
MEblue	Sobic.003G350300	Sobic.003G350300.1.p	PF00179	PTHR24067,PTHR24067:SF109	KOG0425	6.3.2.19	K10575		AT5G59300.1	ATUBC7,UBC7	ubiquitin carrier protein 7	LOC_Os01g62244.1	NA	ubiquitin-conjugating enzyme, putative, expressed
MEblue	Sobic.003G350700	Sobic.003G350700.1.p	PF00012	PTHR19375,PTHR19375:SF232			K03283		AT3G12580.1	ATHSP70,HSP70	heat shock protein 70	LOC_Os05g38530.1	NA	DnaK family protein, putative, expressed
MEblue	Sobic.003G355900	Sobic.003G355900.1.p	PF03208	PTHR12859	KOG4050				AT5G05987.1	PRA1.A2	prenylated RAB acceptor 1.A2	LOC_Os05g38160.1	NA	prenylated rab acceptor, putative, expressed
MEblue	Sobic.003G356100	Sobic.003G356100.1.p	PF13812,PF14432,PF13041,PF01535	PTHR24015,PTHR24015:SF582					AT3G46790.1	CRR2	Tetratricopeptide repeat (TPR)-like superfamily protein	LOC_Os01g62910.1	NA	CRR2, putative, expressed
MEblue	Sobic.003G357100	Sobic.003G357100.1.p	PF14360	PTHR21290,PTHR21290:SF29	KOG3058				AT3G54020.1	AtIPCS1	Arabidopsis Inositol phosphorylceramide synthase 1	LOC_Os01g63060.1	NA	phosphatidic acid phosphatase-related, putative, expressed
MEblue	Sobic.003G358100	Sobic.003G358100.2.p	PF10250	PTHR31741,PTHR31741:SF20					AT2G37980.1		O-fucosyltransferase family protein	LOC_Os01g63230.1	NA	growth regulator related protein, putative, expressed
MEblue	Sobic.003G360000	Sobic.003G360000.1.p	PF02458	PTHR31896,PTHR31896:SF5				GO:0016747	AT2G39980.1		HXXXD-type acyl-transferase family protein	LOC_Os01g63480.1	NA	transferase family protein, putative, expressed
MEblue	Sobic.003G360100	Sobic.003G360100.1.p		PTHR34355,PTHR34355:SF1					AT1G07300.1		josephin protein-related	LOC_Os01g63500.1	NA	expressed protein
MEblue	Sobic.003G360700	Sobic.003G360700.1.p	PF01553	PTHR15486,PTHR15486:SF20		2.3.1.198,2.3.1.15	K13508	GO:0016746,GO:0008152	AT2G38110.1	ATGPAT6,GPAT6	glycerol-3-phosphate acyltransferase 6	LOC_Os01g63580.1	NA	glycerol-3-phosphate acyltransferase, putative, expressed
MEblue	Sobic.003G361800	Sobic.003G361800.1.p	PF03031,PF00035	PTHR23081,PTHR23081:SF5	KOG0323	3.1.3.16	K18998		AT5G01270.2	ATCPL2,CPL2	carboxyl-terminal domain (ctd) phosphatase-like 2	LOC_Os01g63820.2	NA	double-stranded RNA binding motif containing protein, expressed
MEblue	Sobic.003G361900	Sobic.003G361900.1.p	PF01255	PTHR10291,PTHR10291:SF6	KOG1602		K11778	GO:0016765	AT5G58770.1		Undecaprenyl pyrophosphate synthetase family protein	LOC_Os01g63830.1	NA	dehydrodolichyl diphosphate synthase, putative, expressed
MEblue	Sobic.003G362700	Sobic.003G362700.1.p	PF00067	PTHR24296,PTHR24296:SF21	KOG0157			GO:0055114,GO:0020037,GO:0016705,GO:0005506	AT2G27690.1	CYP94C1	cytochrome P450, family 94, subfamily C, polypeptide 1	LOC_Os01g63930.2	NA	cytochrome P450, putative, expressed
MEblue	Sobic.003G363200	Sobic.003G363200.1.p		PTHR10593,PTHR10593:SF27					AT3G20880.1	WIP4	WIP domain protein 4	LOC_Os01g63980.1	NA	ZOS1-17 - C2H2 zinc finger protein, expressed
MEblue	Sobic.003G364300	Sobic.003G364300.1.p	PF00704	PTHR11177,PTHR11177:SF198		3.2.1.14,3.2.1.17	K01183	GO:0005975,GO:0004553	AT5G24090.1	ATCHIA,CHIA	chitinase A	LOC_Os01g64110.1	NA	glycosyl hydrolase, putative, expressed
MEblue	Sobic.003G364400	Sobic.003G364400.1.p	PF00111	PTHR19370,PTHR19370:SF103			K02639	GO:0051536,GO:0009055	AT2G27510.1	ATFD3,FD3	ferredoxin 3	LOC_Os01g64120.1	NA	2Fe-2S iron-sulfur cluster binding domain containing protein, expressed
MEblue	Sobic.003G364600	Sobic.003G364600.1.p	PF00332	PTHR32227,PTHR32227:SF71		3.2.1.39		GO:0005975,GO:0004553	AT2G27500.1		Glycosyl hydrolase superfamily protein	LOC_Os01g64170.1	NA	glycosyl hydrolases family 17, putative, expressed
MEblue	Sobic.003G366700	Sobic.003G366700.1.p	PF00201	PTHR11926,PTHR11926:SF360		2.4.1.273		GO:0016758,GO:0008152	AT5G49690.1		UDP-Glycosyltransferase superfamily protein	LOC_Os01g64540.1	NA	anthocyanidin 3-O-glucosyltransferase, putative, expressed
MEblue	Sobic.003G367000	Sobic.003G367000.1.p	PF04564	PTHR22849,PTHR22849:SF11		6.3.2.19		GO:0016567,GO:0004842	AT2G35930.1	PUB23	plant U-box 23	LOC_Os01g64570.1	NA	U-box domain-containing protein, putative, expressed
MEblue	Sobic.003G367200	Sobic.003G367200.1.p	PF13639	PTHR14155,PTHR14155:SF106			K19040	GO:0008270,GO:0005515	AT3G18773.1		RING/U-box superfamily protein	LOC_Os01g64620.1	NA	zinc finger, C3HC4 type domain containing protein, expressed
MEblue	Sobic.003G368500	Sobic.003G368500.1.p	PF04893	PTHR21236,PTHR21236:SF9	KOG2946			GO:0016020	AT2G18840.1		Integral membrane Yip1 family protein	LOC_Os01g64760.1	NA	Yip1 domain containing protein, expressed
MEblue	Sobic.003G373600	Sobic.003G373600.1.p	PF00464	PTHR11680,PTHR11680:SF7		2.1.2.1	K00600	GO:0016740	AT1G36370.1	SHM7	serine hydroxymethyltransferase 7	LOC_Os01g65410.1	NA	serine hydroxymethyltransferase, mitochondrial precursor, putative, expressed
MEblue	Sobic.003G376200	Sobic.003G376200.1.p	PF03018	PTHR21495,PTHR21495:SF60					AT2G21100.1		Disease resistance-responsive (dirigent-like protein) family protein	LOC_Os01g65700.1	NA	expressed protein
MEblue	Sobic.003G377100	Sobic.003G377100.1.p	PF03405	PTHR31155,PTHR31155:SF3		1.14.19.2	K03921	GO:0055114,GO:0045300,GO:0006631	AT1G43800.1		Plant stearoyl-acyl-carrier-protein desaturase family protein	LOC_Os01g65830.1	NA	acyl-desaturase, chloroplast precursor, putative, expressed
MEblue	Sobic.003G377900	Sobic.003G377900.1.p	PF03514	PTHR31636,PTHR31636:SF10					AT1G21450.1	SCL1	SCARECROW-like 1	LOC_Os01g65900.1	NA	chitin-inducible gibberellin-responsive protein, putative, expressed
MEblue	Sobic.003G379600	Sobic.003G379600.1.p	PF03141	PTHR10108,PTHR10108:SF926				GO:0008168	AT5G64030.1		S-adenosyl-L-methionine-dependent methyltransferases superfamily protein	LOC_Os01g66110.1	NA	methyltransferase, putative, expressed
MEblue	Sobic.003G379800	Sobic.003G379800.1.p	PF04564,PF00514	PTHR23315,PTHR23315:SF117		6.3.2.19		GO:0016567,GO:0004842,GO:0005515	AT2G23140.1		RING/U-box superfamily protein with ARM repeat domain	LOC_Os01g66130.1	NA	armadillo/beta-catenin repeat family protein, putative, expressed
MEblue	Sobic.003G380900	Sobic.003G380900.1.p	PF00847	PTHR31985,PTHR31985:SF14				GO:0006355,GO:0003700	AT1G71520.1		Integrase-type DNA-binding superfamily protein	LOC_Os01g66270.1	NA	AP2 domain containing protein, expressed
MEblue	Sobic.003G381700	Sobic.003G381700.1.p	PF04884	PTHR12770,PTHR12770:SF25	KOG4249				AT5G49820.1	EMB1879,RUS6	Protein of unknown function, DUF647	LOC_Os01g66350.1	NA	DUF647 domain containing protein, putative, expressed
MEblue	Sobic.003G382600	Sobic.003G382600.1.p		PTHR36023,PTHR36023:SF2								LOC_Os01g66530.1	NA	ARGOS, putative, expressed
MEblue	Sobic.003G386000	Sobic.003G386000.1.p	PF00294	PTHR10584,PTHR10584:SF168	KOG2855	2.7.1.4	K00847		AT2G31390.1		pfkB-like carbohydrate kinase family protein	LOC_Os01g66940.1	NA	kinase, pfkB family, putative, expressed
MEblue	Sobic.003G391400	Sobic.003G391400.1.p	PF00154	PTHR22942:SF1,PTHR22942	KOG1433	3.6.1.8	K03553	GO:0003697,GO:0005524,GO:0006281,GO:0009432	AT2G19490.1		recA DNA recombination family protein	LOC_Os01g67510.1	NA	recA protein, putative, expressed
MEblue	Sobic.003G394400	Sobic.003G394400.1.p	PF00240	PTHR10666,PTHR10666:SF115				GO:0005515	AT5G14360.1		Ubiquitin-like superfamily protein	LOC_Os01g67950.1	NA	ubiquitin family protein, putative, expressed
MEblue	Sobic.003G396000	Sobic.003G396000.1.p	PF13920,PF07002	PTHR10857,PTHR10857:SF28	KOG4172		K16280		AT5G14420.3	RGLG2	RING domain ligase2	LOC_Os01g68060.1	NA	copine, putative, expressed
MEblue	Sobic.003G403400	Sobic.003G403400.1.p	PF13639	PTHR23041,PTHR23041:SF63	KOG0320	6.3.2.19		GO:0008270,GO:0005515	AT3G07200.2		RING/U-box superfamily protein	LOC_Os01g69040.1	NA	zinc finger, C3HC4 type domain containing protein, expressed
MEblue	Sobic.003G404600	Sobic.003G404600.1.p	PF03407	PTHR24015,PTHR24015:SF759					AT1G14590.1		Nucleotide-diphospho-sugar transferase family protein	LOC_Os01g69140.1	NA	regulatory protein, putative, expressed
MEblue	Sobic.003G406800	Sobic.003G406800.1.p	PF00319	PTHR11945,PTHR11945:SF213				GO:0046983,GO:0003677	AT3G30260.1	AGL79	AGAMOUS-like 79	LOC_Os01g69850.1	NA	OsMADS65 - MADS-box family gene with MIKC* type-box, expressed
MEblue	Sobic.003G409800	Sobic.003G409800.1.p	PF02365	PTHR31989,PTHR31989:SF28				GO:0006355,GO:0003677	AT3G04070.2	anac047,NAC047	NAC domain containing protein 47	LOC_Os01g70110.1	NA	No apical meristem protein, putative, expressed
MEblue	Sobic.003G416300	Sobic.003G416300.1.p	PF00043,PF02798	PTHR11260,PTHR11260:SF201	KOG0867	2.5.1.18	K00799	GO:0005515	AT3G62760.1	ATGSTF13	Glutathione S-transferase family protein	LOC_Os01g70770.1	NA	glutathione S-transferase, putative, expressed
MEblue	Sobic.003G416600	Sobic.003G416600.1.p	PF00153	PTHR24089,PTHR24089:SF389	KOG0752		K15108		AT5G48970.1		Mitochondrial substrate carrier family protein	LOC_Os01g70800.1	NA	mitochondrial carrier protein, putative, expressed
MEblue	Sobic.003G421100	Sobic.003G421100.1.p	PF09265,PF01565	PTHR13878:SF61,PTHR13878		1.5.99.12	K00279	GO:0009690,GO:0019139,GO:0016491,GO:0050660,GO:0055114	AT2G41510.1	ATCKX1,CKX1	cytokinin oxidase/dehydrogenase 1	LOC_Os01g71310.1	NA	cytokinin dehydrogenase precursor, putative, expressed
MEblue	Sobic.003G423000	Sobic.003G423000.1.p	PF00400	PTHR22844,PTHR22844:SF239		2.7.11.7		GO:0005515	AT3G51930.1		Transducin/WD40 repeat-like superfamily protein	LOC_Os01g71780.1	NA	WD domain, G-beta repeat domain containing protein, expressed
MEblue	Sobic.003G427500	Sobic.003G427500.1.p	PF00067	PTHR24296,PTHR24296:SF27	KOG0157			GO:0055114,GO:0020037,GO:0016705,GO:0005506	AT3G56630.1	CYP94D2	cytochrome P450, family 94, subfamily D, polypeptide 2	LOC_Os01g72260.1	NA	cytochrome P450, putative, expressed
MEblue	Sobic.003G428600	Sobic.003G428600.1.p	PF01979	PTHR22642,PTHR22642:SF2	KOG3968		K07047	GO:0016787	AT3G55850.2	LAF3,LAF3 ISF1,LAF3 ISF2	Amidohydrolase family	LOC_Os01g72350.1	NA	amidohydrolase, putative, expressed
MEblue	Sobic.003G429000	Sobic.003G429000.2.p	PF02525	PTHR30543,PTHR30543:SF2	KOG4530	1.6.5.2,1.6.5.3			AT3G27890.1	NQR	NADPH:quinone oxidoreductase	LOC_Os01g72430.1	NA	NADPH quinone oxidoreductase, putative, expressed
MEblue	Sobic.003G429300	Sobic.003G429300.1.p	PF02525	PTHR30543,PTHR30543:SF5	KOG4530	1.6.5.2,1.6.5.3			AT3G27890.1	NQR	NADPH:quinone oxidoreductase	LOC_Os01g72460.1	NA	NADPH quinone oxidoreductase, putative, expressed
MEblue	Sobic.003G432100	Sobic.003G432100.1.p	PF01513	PTHR20275,PTHR20275:SF10	KOG2178	2.7.1.23,2.7.1.86	K00858	GO:0008152,GO:0006741,GO:0003951	AT3G21070.2	ATNADK-1,NADK1	NAD kinase 1	LOC_Os01g72690.1	NA	NAD kinase, putative, expressed
MEblue	Sobic.004G001900	Sobic.004G001900.1.p		PTHR21717,PTHR21717:SF28					AT1G01150.1		Homeodomain-like protein with RING/FYVE/PHD-type zinc finger domain	LOC_Os11g06190.1	NA	expressed protein
MEblue	Sobic.004G004500	Sobic.004G004500.1.p	PF02866,PF00056	PTHR11540,PTHR11540:SF3	KOG1495	1.1.1.27	K00016	GO:0055114,GO:0016616,GO:0016491,GO:0019752	AT4G17260.1		Lactate/malate dehydrogenase family protein	LOC_Os02g01510.1	NA	lactate/malate dehydrogenase, putative, expressed
MEblue	Sobic.004G010300	Sobic.004G010300.1.p	PF01553	PTHR15486,PTHR15486:SF27		2.3.1.198,2.3.1.15	K13508	GO:0016746,GO:0008152	AT1G01610.1	ATGPAT4,GPAT4	glycerol-3-phosphate acyltransferase 4	LOC_Os02g02340.1	NA	glycerol-3-phosphate acyltransferase, putative, expressed
MEblue	Sobic.004G016000	Sobic.004G016000.1.p	PF01564	PTHR11558,PTHR11558:SF25	KOG1562	2.5.1.16	K00797		AT5G53120.1	ATSPDS3,SPDS3,SPMS	spermidine synthase 3	LOC_Os02g15550.2	NA	spermidine synthase, putative, expressed
MEblue	Sobic.004G021200	Sobic.004G021200.1.p		PTHR36337,PTHR36337:SF1					AT1G73970.1			LOC_Os02g03090.1	NA	expressed protein
MEblue	Sobic.004G023200	Sobic.004G023200.1.p		PTHR19308,PTHR19308:SF11	KOG2761				AT1G64720.1	CP5	Polyketide cyclase/dehydrase and lipid transport superfamily protein	LOC_Os02g03230.1	NA	membrane related protein CP5, putative, expressed
MEblue	Sobic.004G028200	Sobic.004G028200.1.p		PTHR34283					AT3G49580.1	LSU1	response to low sulfur 1	LOC_Os02g03710.1	NA	UP-9A, putative, expressed
MEblue	Sobic.004G030501	Sobic.004G030501.1.p		PTHR33784,PTHR33784:SF1					AT1G74875.1			LOC_Os05g40360.1	NA	expressed protein
MEblue	Sobic.004G032500	Sobic.004G032500.1.p	PF04535	PTHR11615,PTHR11615:SF147					AT2G36330.1		Uncharacterised protein family (UPF0497)	LOC_Os01g47200.1	NA	retrotransposon protein, putative, unclassified, expressed
MEblue	Sobic.004G039300	Sobic.004G039300.1.p		PTHR13205,PTHR13205:SF15	KOG2468	2.7.1.108	K00902		AT3G45040.1		phosphatidate cytidylyltransferase family protein	LOC_Os02g05320.1	NA	phosphatidate cytidylyltransferase family protein, putative, expressed
MEblue	Sobic.004G044500	Sobic.004G044500.1.p	PF00560,PF08263,PF13855,PF00069	PTHR27000,PTHR27000:SF209	KOG1187	2.7.11.1		GO:0005515,GO:0006468,GO:0005524,GO:0004672	AT1G72300.1		Leucine-rich receptor-like protein kinase family protein	LOC_Os02g05930.1	NA	phytosulfokine receptor precursor, putative, expressed
MEblue	Sobic.004G049100	Sobic.004G049100.1.p	PF08387	PTHR32212,PTHR32212:SF56					AT3G26922.1		F-box/RNI-like superfamily protein	LOC_Os02g06520.1	NA	OsFBLD1 - F-box, LRR and FBD domain containing protein, expressed
MEblue	Sobic.004G058500	Sobic.004G058500.1.p	PF03381	PTHR10926,PTHR10926:SF30	KOG2952			GO:0016020	AT1G54320.1		LEM3 (ligand-effect modulator 3) family protein / CDC50 family protein	LOC_Os06g45430.1	NA	cell cycle control protein, putative, expressed
MEblue	Sobic.004G060100	Sobic.004G060100.1.p	PF02874,PF00306,PF16886,PF00006	PTHR15184,PTHR15184:SF7		3.6.3.14	K02145	GO:0046034,GO:0015992,GO:0033178,GO:0016820,GO:0015991,GO:0005524	AT1G78900.1	VHA-A	vacuolar ATP synthase subunit A	LOC_Os06g45120.1	NA	ATP synthase, putative, expressed
MEblue	Sobic.004G062500	Sobic.004G062500.1.p	PF13193,PF00501	PTHR24096,PTHR24096:SF201		6.2.1.34,6.2.1.12	K01904	GO:0008152,GO:0003824	AT3G21240.1	4CL2,AT4CL2	4-coumarate:CoA ligase 2	LOC_Os02g08100.1	NA	AMP-binding domain containing protein, expressed
MEblue	Sobic.004G065500	Sobic.004G065500.2.p		PTHR21145,PTHR21145:SF1	KOG0795	5.4.99.5	K01850	GO:0009073,GO:0004106	AT5G10870.1	ATCM2,CM2	chorismate mutase 2	LOC_Os02g08410.1	NA	chorismate mutase, chloroplast precursor, putative, expressed
MEblue	Sobic.004G067200	Sobic.004G067200.1.p		PTHR33168,PTHR33168:SF2					AT3G01430.1			LOC_Os06g43810.1	NA	expressed protein
MEblue	Sobic.004G076800	Sobic.004G076800.1.p	PF14009	PTHR33052,PTHR33052:SF25					AT3G50800.1			LOC_Os02g09990.1	NA	expressed protein
MEblue	Sobic.004G077200	Sobic.004G077200.2.p		PTHR34996,PTHR34996:SF2								LOC_Os02g10030.1	NA	expressed protein
MEblue	Sobic.004G086400	Sobic.004G086400.1.p	PF00067	PTHR24282,PTHR24282:SF43	KOG0157		K15639	GO:0055114,GO:0020037,GO:0016705,GO:0005506	AT2G26710.1	BAS1,CYP72B1,CYP734A1	Cytochrome P450 superfamily protein	LOC_Os02g11020.1	NA	cytochrome P450 72A1, putative, expressed
MEblue	Sobic.004G087100	Sobic.004G087100.1.p	PF00201	PTHR11926,PTHR11926:SF355	KOG1192	2.4.1.203		GO:0016758,GO:0008152	AT2G36750.1	UGT73C1	UDP-glucosyl transferase 73C1	LOC_Os02g11700.1	NA	cytokinin-O-glucosyltransferase 3, putative, expressed
MEblue	Sobic.004G087700	Sobic.004G087700.1.p	PF14510,PF08370,PF00005,PF01061	PTHR19241,PTHR19241:SF219				GO:0016887,GO:0005524,GO:0016020	AT1G15520.1	ABCG40,ATABCG40,ATPDR12,PDR12	pleiotropic drug resistance 12	LOC_Os02g11760.1	NA	pleiotropic drug resistance protein, putative, expressed
MEblue	Sobic.004G094300	Sobic.004G094300.1.p	PF14381,PF07714	PTHR23257,PTHR23257:SF518	KOG0192	2.7.11.1	K04424	GO:0006468,GO:0004672	AT5G11850.1		Protein kinase superfamily protein	LOC_Os02g12810.1	NA	protein kinase domain containing protein, expressed
MEblue	Sobic.004G106500	Sobic.004G106500.1.p	PF00201	PTHR11926,PTHR11926:SF389		2.4.1.218		GO:0016758,GO:0008152	AT4G01070.1	GT72B1,UGT72B1	UDP-Glycosyltransferase superfamily protein	LOC_Os02g14570.1	NA	hydroquinone glucosyltransferase, putative, expressed
MEblue	Sobic.004G116300	Sobic.004G116300.1.p	PF02179	PTHR33322,PTHR33322:SF4				GO:0051087	AT2G46240.1	ATBAG6,BAG6	BCL-2-associated athanogene 6	LOC_Os02g15930.1	NA	expressed protein
MEblue	Sobic.004G118200	Sobic.004G118200.3.p	PF02453	PTHR10994,PTHR10994:SF87	KOG1792				AT4G11220.1	BTI2,RTNLB2	VIRB2-interacting protein 2	LOC_Os02g16620.1	NA	reticulon domain containing protein, putative, expressed
MEblue	Sobic.004G130800	Sobic.004G130800.2.p	PF01370	PTHR10366:SF244,PTHR10366	KOG1502	1.1.1.195		GO:0003824,GO:0050662	AT5G19440.1		NAD(P)-binding Rossmann-fold superfamily protein	LOC_Os01g34480.1	NA	NAD dependent epimerase/dehydratase family protein, putative, expressed
MEblue	Sobic.004G141200	Sobic.004G141200.1.p	PF00067	PTHR24298,PTHR24298:SF149	KOG0156	1.14.13.11	K00487	GO:0055114,GO:0020037,GO:0016705,GO:0005506	AT2G30490.1	ATC4H,C4H,CYP73A5,REF3	cinnamate-4-hydroxylase	LOC_Os02g26810.1	NA	cytochrome P450, putative, expressed
MEblue	Sobic.004G144500	Sobic.004G144500.1.p	PF14541	PTHR13683,PTHR13683:SF375	KOG1339	3.4.23.12		GO:0006508,GO:0004190	AT1G05840.1		Eukaryotic aspartyl protease family protein	LOC_Os02g27360.1	NA	aspartic proteinase-like protein 2 precursor, putative, expressed
MEblue	Sobic.004G145200	Sobic.004G145200.1.p	PF01823	PTHR33199,PTHR33199:SF2					AT1G14780.1		MAC/Perforin domain-containing protein	LOC_Os02g27480.1	NA	membrane attack complex component/perforin/complement C9, putative, expressed
MEblue	Sobic.004G146200	Sobic.004G146200.2.p	PF03819	PTHR14552,PTHR14552:SF17		3.6.1.12	K16904		AT3G25400.1			LOC_Os02g27810.1	NA	MazG nucleotide pyrophosphohydrolase domain containing protein, expressed
MEblue	Sobic.004G148000	Sobic.004G148000.1.p	PF07883	PTHR31238,PTHR31238:SF31					AT3G05950.1		RmlC-like cupins superfamily protein	LOC_Os02g29000.1	NA	Cupin domain containing protein, expressed
MEblue	Sobic.004G150400	Sobic.004G150400.1.p	PF00447	PTHR10015,PTHR10015:SF157			K09419	GO:0043565,GO:0006355,GO:0005634,GO:0003700	AT4G13980.1	AT-HSFA5,HSFA5	winged-helix DNA-binding transcription factor family protein	LOC_Os02g29340.1	NA	HSF-type DNA-binding domain containing protein, expressed
MEblue	Sobic.004G151400	Sobic.004G151400.1.p	PF01501	PTHR32116,PTHR32116:SF19		2.4.1.43	K13648	GO:0016757,GO:0047262	AT3G25140.1	GAUT8,QUA1	Nucleotide-diphospho-sugar transferases superfamily protein	LOC_Os02g29530.1	NA	glycosyl transferase 8 domain containing protein, putative, expressed
MEblue	Sobic.004G154400	Sobic.004G154400.1.p		PTHR34687,PTHR34687:SF1					AT5G43260.1		chaperone protein dnaJ-related	LOC_Os02g30320.1	NA	drought-induced protein 1, putative, expressed
MEblue	Sobic.004G156400	Sobic.004G156400.3.p	PF01423	PTHR13829	KOG3448		K12621	GO:0006397	AT1G03330.1		Small nuclear ribonucleoprotein family protein	LOC_Os04g39444.1	NA	LSM domain containing protein, expressed
MEblue	Sobic.004G157700	Sobic.004G157700.1.p	PF16746	PTHR34119,PTHR34119:SF3					AT2G33490.1		hydroxyproline-rich glycoprotein family protein	LOC_Os04g32370.1	NA	hydroxyproline-rich glycoprotein family protein, putative, expressed
MEblue	Sobic.004G159400	Sobic.004G159400.1.p	PF00293	PTHR12629,PTHR12629:SF1	KOG2839		K07766	GO:0016787	AT1G12880.1	atnudt12,NUDT12	nudix hydrolase homolog 12	LOC_Os02g32060.1	NA	hydrolase, NUDIX family, domain containing protein, expressed
MEblue	Sobic.004G162400	Sobic.004G162400.1.p	PF02861,PF07728,PF00004,PF10431	PTHR11638,PTHR11638:SF107			K03696	GO:0019538,GO:0016887,GO:0005524	AT5G51070.1	CLPD,ERD1,SAG15	Clp ATPase	LOC_Os02g32520.1	NA	ERD1 protein, chloroplast precursor, putative, expressed
MEblue	Sobic.004G163200	Sobic.004G163200.1.p	PF00447	PTHR10015,PTHR10015:SF164	KOG0627		K09419	GO:0043565,GO:0006355,GO:0005634,GO:0003700	AT5G03720.1	AT-HSFA3,HSFA3	heat shock transcription factor A3	LOC_Os02g32590.1	NA	HSF-type DNA-binding domain containing protein, expressed
MEblue	Sobic.004G166700	Sobic.004G166700.1.p	PF08244,PF00251	PTHR31953,PTHR31953:SF3		3.2.1.26	K01193		AT3G52600.1	AtcwINV2,CWINV2	cell wall invertase 2	LOC_Os04g33740.1	NA	glycosyl hydrolases, putative, expressed
MEblue	Sobic.004G169700	Sobic.004G169700.1.p		PTHR33599,PTHR33599:SF2					AT3G18715.1	IDL4	inflorescence deficient in abscission (IDA)-like 4		NA
MEblue	Sobic.004G169900	Sobic.004G169900.1.p	PF04564	PTHR22849,PTHR22849:SF12		6.3.2.19		GO:0016567,GO:0004842	AT5G64660.1	ATCMPG2,CMPG2	CYS, MET, PRO, and GLY protein 2	LOC_Os02g33680.1	NA	U-box domain containing protein, expressed
MEblue	Sobic.004G173500	Sobic.004G173500.1.p	PF00069	PTHR24343,PTHR24343:SF101	KOG0583	2.7.11.1	K14498	GO:0006468,GO:0005524,GO:0004672	AT1G60940.1	SNRK2-10,SNRK2.10,SRK2B	SNF1-related protein kinase 2.10	LOC_Os02g34600.1	NA	CAMK_CAMK_like.13 - CAMK includes calcium/calmodulin depedent protein kinases, expressed
MEblue	Sobic.004G175300	Sobic.004G175300.3.p	PF00730,PF07934	PTHR10242,PTHR10242:SF2	KOG2875	4.2.99.18	K03660	GO:0006284,GO:0008534,GO:0006289,GO:0003684	AT1G21710.1	ATOGG1,OGG1	8-oxoguanine-DNA glycosylase 1	LOC_Os02g34750.1	NA	leucine-rich repeat receptor-like protein kinase 1, putative, expressed
MEblue	Sobic.004G176900	Sobic.004G176900.2.p	PF00069	PTHR24361:SF381,PTHR24361	KOG0198	2.7.11.25		GO:0004672,GO:0005524,GO:0006468	AT1G53570.1	MAP3KA,MAPKKK3	mitogen-activated protein kinase kinase kinase 3	LOC_Os02g35010.1	NA	STE_MEKK_ste11_MAP3K.9 - STE kinases include homologs to sterile 7, sterile 11 and sterile 20 from yeast, expressed
MEblue	Sobic.004G182900	Sobic.004G182900.1.p	PF00628,PF12165	PTHR12321,PTHR12321:SF49	KOG1632			GO:0005515,GO:0042393,GO:0006355	AT3G42790.1	AL3	alfin-like 3	LOC_Os02g35600.1	NA	PHD finger protein, putative, expressed
MEblue	Sobic.004G185900	Sobic.004G185900.2.p	PF13334,PF01762	PTHR11214,PTHR11214:SF74	KOG2288	2.4.1.134		GO:0016020,GO:0008378,GO:0006486	AT1G77810.2		Galactosyltransferase family protein	LOC_Os02g35870.2	NA	galactosyltransferase, putative, expressed
MEblue	Sobic.004G186300	Sobic.004G186300.1.p	PF00481	PTHR13832,PTHR13832:SF350	KOG0698	3.1.3.16		GO:0003824,GO:0006470,GO:0004722	AT1G47380.1		Protein phosphatase 2C family protein	LOC_Os02g35910.1	NA	protein phosphotase protein, putative, expressed
MEblue	Sobic.004G187900	Sobic.004G187900.1.p	PF00925,PF00926	PTHR21327,PTHR21327:SF11	KOG1284	4.1.99.12,3.5.4.25	K14652	GO:0009231,GO:0003935,GO:0008686	AT5G64300.1	ATGCH,ATRIBA1,GCH,RFD1	GTP cyclohydrolase II	LOC_Os02g36340.1	NA	riboflavin biosynthesis protein ribAB, chloroplast precursor, putative, expressed
MEblue	Sobic.004G189500	Sobic.004G189500.1.p										LOC_Os02g36530.1	NA	expressed protein
MEblue	Sobic.004G191300	Sobic.004G191300.1.p		PTHR28026									NA
MEblue	Sobic.004G191700	Sobic.004G191700.1.p	PF02365	PTHR31744,PTHR31744:SF12				GO:0006355,GO:0003677	AT5G61430.1	ANAC100,ATNAC5,NAC100	NAC domain containing protein 100	LOC_Os02g36880.3	NA	No apical meristem protein, putative, expressed
MEblue	Sobic.004G199300	Sobic.004G199300.1.p	PF04588	PTHR28018,PTHR28018:SF1					AT3G05550.1		Hypoxia-responsive family protein	LOC_Os02g37930.1	NA	hypoxia-responsive family protein, putative, expressed
MEblue	Sobic.004G203200	Sobic.004G203200.1.p	PF02135,PF00651	PTHR24413,PTHR24413:SF75	KOG1778			GO:0008270,GO:0006355,GO:0005634,GO:0004402,GO:0003712,GO:0005515	AT5G63160.1	BT1	BTB and TAZ domain protein 1	LOC_Os04g40630.1	NA	BTBZ4 - Bric-a-Brac, Tramtrack, Broad Complex BTB domain with TAZ zinc finger and Calmodulin-binding domains, expressed
MEblue	Sobic.004G203700	Sobic.004G203700.1.p	PF00240	PTHR10666,PTHR10666:SF127				GO:0005515	AT5G14360.1		Ubiquitin-like superfamily protein	LOC_Os02g38410.1	NA	ubiquitin family protein, putative, expressed
MEblue	Sobic.004G206700	Sobic.004G206700.1.p	PF04178	PTHR21493,PTHR21493:SF97	KOG1743			GO:0016192	AT1G05785.2		Got1/Sft2-like vescicle transport protein family	LOC_Os02g39070.1	NA	vesicle transport protein GOT1B, putative, expressed
MEblue	Sobic.004G208700	Sobic.004G208700.1.p	PF00187,PF00182	PTHR22595,PTHR22595:SF60	KOG4742	3.2.1.14	K01183	GO:0008061,GO:0016998,GO:0006032,GO:0004568	AT3G54420.1	ATCHITIV,ATEP3,CHIV,EP3	homolog of carrot EP3-3 chitinase	LOC_Os02g39330.1	NA	CHIT1 - Chitinase family protein precursor, expressed
MEblue	Sobic.004G211400	Sobic.004G211400.1.p	PF00098,PF00076	PTHR24012			K12896	GO:0008270,GO:0003676	AT4G31580.1	RSZP22,SRZ-22,SRZ22	serine/arginine-rich 22	LOC_Os02g39720.2	NA	splicing factor, arginine/serine-rich 7, putative, expressed
MEblue	Sobic.004G216600	Sobic.004G216600.1.p	PF00462	PTHR10168:SF104,PTHR10168	KOG1752	1.8.1.9	K03676	GO:0009055,GO:0015035,GO:0045454	AT5G40370.1		Glutaredoxin family protein	LOC_Os02g40500.1	NA	OsGrx_C2.1 - glutaredoxin subgroup I, expressed
MEblue	Sobic.004G217700	Sobic.004G217700.1.p	PF05899	PTHR33271:SF3,PTHR33271			K06995		AT4G10300.1		RmlC-like cupins superfamily protein	LOC_Os02g40700.1	NA	enzyme of the cupin superfamily protein, putative, expressed
MEblue	Sobic.004G221500	Sobic.004G221500.1.p	PF00240	PTHR13042	KOG3493		K13113	GO:0005515	AT5G42300.1	UBL5	ubiquitin-like protein 5	LOC_Os02g41820.1	NA	expressed protein
MEblue	Sobic.004G222600	Sobic.004G222600.1.p	PF10058	PTHR22166,PTHR22166:SF12	KOG2846				AT4G31080.1		Protein of unknown function (DUF2296)	LOC_Os02g41990.2	NA	expressed protein
MEblue	Sobic.004G227400	Sobic.004G227400.2.p	PF00847	PTHR31657,PTHR31657:SF7				GO:0006355,GO:0003700	AT2G20880.1		Integrase-type DNA-binding superfamily protein	LOC_Os02g42585.1	NA	AP2 domain containing protein, expressed
MEblue	Sobic.004G227800	Sobic.004G227800.1.p	PF00571	PTHR13780,PTHR13780:SF56					AT5G53750.1		CBS domain-containing protein	LOC_Os02g42640.1	NA	CBS domain-containing protein, putative, expressed
MEblue	Sobic.004G229800	Sobic.004G229800.1.p	PF00201	PTHR11926,PTHR11926:SF412		2.4.1.324		GO:0016758,GO:0008152	AT1G22360.1	AtUGT85A2,UGT85A2	UDP-glucosyl transferase 85A2	LOC_Os02g51930.1	NA	cytokinin-O-glucosyltransferase 2, putative, expressed
MEblue	Sobic.004G230900	Sobic.004G230900.2.p	PF00076	PTHR24012,PTHR24012:SF421	KOG0149			GO:0003676	AT1G22330.1		RNA-binding (RRM/RBD/RNP motifs) family protein	LOC_Os02g51890.1	NA	RNA recognition motif containing protein, putative, expressed
MEblue	Sobic.004G231300	Sobic.004G231300.1.p	PF03141	PTHR10108,PTHR10108:SF899				GO:0008168	AT1G78240.2	OSU1,QUA2,TSD2	S-adenosyl-L-methionine-dependent methyltransferases superfamily protein	LOC_Os02g51860.1	NA	dehydration response related protein, putative, expressed
MEblue	Sobic.004G231900	Sobic.004G231900.1.p	PF00773	PTHR23355,PTHR23355:SF9	KOG2102	3.1.13.1	K18758		AT1G77680.1		Ribonuclease II/R family protein	LOC_Os02g51780.1	NA	ribonuclease protein, putative, expressed
MEblue	Sobic.004G232500	Sobic.004G232500.1.p	PF07719,PF13414	PTHR22904,PTHR22904:SF358	KOG0550		K09527		AT5G65160.1		tetratricopeptide repeat (TPR)-containing protein	LOC_Os02g51730.1	NA	dnaJ homolog subfamily C member 7, putative, expressed
MEblue	Sobic.004G234200	Sobic.004G234200.2.p	PF00254	PTHR10516,PTHR10516:SF269	KOG0544	5.2.1.8	K01802	GO:0006457	AT4G39710.1	FKBP16-2	FK506-binding protein 16-2	LOC_Os02g51570.1	NA	peptidyl-prolyl cis-trans isomerase, FKBP-type, putative, expressed
MEblue	Sobic.004G236600	Sobic.004G236600.2.p	PF01344	PTHR24413,PTHR24413:SF142				GO:0005515	AT1G14330.1		Galactose oxidase/kelch repeat superfamily protein	LOC_Os02g51350.1	NA	OsFBK10 - F-box domain and kelch repeat containing protein, expressed
MEblue	Sobic.004G247200	Sobic.004G247200.1.p		PTHR12701,PTHR12701:SF12				GO:0016021,GO:0006886,GO:0005783	AT5G17190.1			LOC_Os02g50210.1	NA	erwinia induced protein 2, putative, expressed
MEblue	Sobic.004G247700	Sobic.004G247700.1.p		PTHR34780,PTHR34780:SF1								LOC_Os02g50110.1	NA	expressed protein
MEblue	Sobic.004G255600	Sobic.004G255600.1.p	PF12899	PTHR31916,PTHR31916:SF8		3.2.1.26		GO:0033926	AT4G09510.1	CINV2	cytosolic invertase 2	LOC_Os04g35280.1	NA	neutral/alkaline invertase, putative, expressed
MEblue	Sobic.004G259366	Sobic.004G259366.1.p											NA
MEblue	Sobic.004G263000	Sobic.004G263000.1.p		PTHR33237,PTHR33237:SF5					AT1G49000.1			LOC_Os02g48150.1	NA	expressed protein
MEblue	Sobic.004G269500	Sobic.004G269500.1.p							AT2G38250.1		Homeodomain-like superfamily protein	LOC_Os04g51320.1	NA	transcription factor TF2, putative, expressed
MEblue	Sobic.004G272600	Sobic.004G272600.1.p	PF13812,PF14432,PF13041,PF01535	PTHR24015,PTHR24015:SF870					AT1G31920.1		Tetratricopeptide repeat (TPR)-like superfamily protein	LOC_Os02g46980.1	NA	pentatricopeptide, putative, expressed
MEblue	Sobic.004G273100	Sobic.004G273100.1.p	PF02928,PF02375,PF02373	PTHR10694,PTHR10694:SF33					AT5G46910.1		Transcription factor jumonji (jmj) family protein / zinc finger (C5HC2 type) family protein	LOC_Os10g42690.1	NA	jmjC domain containing protein, expressed
MEblue	Sobic.004G278600	Sobic.004G278600.1.p	PF12937					GO:0005515	AT5G45360.1		F-box family protein	LOC_Os02g46140.2	NA	OsFBX59 - F-box domain containing protein, expressed
MEblue	Sobic.004G280200	Sobic.004G280200.1.p	PF06454	PTHR31142,PTHR31142:SF7					AT2G02180.1	TOM3	tobamovirus multiplication protein 3	LOC_Os02g45870.1	NA	tobamovirus multiplication protein, putative, expressed
MEblue	Sobic.004G280800	Sobic.004G280800.1.p	PF00400	PTHR19919,PTHR19919:SF2	KOG0290		K11805	GO:0005515,GO:0007275	AT5G24520.2	ATTTG1,TTG,TTG1,URM23	Transducin/WD40 repeat-like superfamily protein	LOC_Os02g45810.1	NA	WD domain, G-beta repeat domain containing protein, expressed
MEblue	Sobic.004G283500	Sobic.004G283500.1.p	PF01554	PTHR11206,PTHR11206:SF172	KOG1347		K03327	GO:0055085,GO:0016020,GO:0015297,GO:0015238,GO:0006855	AT4G29140.1		MATE efflux family protein	LOC_Os02g45380.1	NA	MATE domain containing protein, expressed
MEblue	Sobic.004G286600	Sobic.004G286600.1.p	PF00257	PTHR33346,PTHR33346:SF2				GO:0009415,GO:0006950	AT1G20440.1	AtCOR47,COR47,RD17	cold-regulated 47	LOC_Os02g44870.1	NA	dehydrin, putative, expressed
MEblue	Sobic.004G297200	Sobic.004G297200.2.p	PF04783,PF04782	PTHR21450,PTHR21450:SF11					AT3G60320.1		Protein of unknown function (DUF630 and DUF632)	LOC_Os02g43770.1	NA	DUF630/DUF632 domains containing protein, putative, expressed
MEblue	Sobic.004G300300	Sobic.004G300300.1.p	PF00046,PF02183	PTHR24326,PTHR24326:SF234	KOG0483			GO:0003677,GO:0043565,GO:0006355,GO:0003700	AT2G46680.1	ATHB-7,ATHB7,HB-7	homeobox 7	LOC_Os02g43330.1	NA	homeobox associated leucine zipper, putative, expressed
MEblue	Sobic.004G301000	Sobic.004G301000.1.p	PF00643	PTHR31832,PTHR31832:SF12				GO:0008270,GO:0005622	AT1G75540.1	STH2	salt tolerance homolog2	LOC_Os02g43170.1	NA	B-box zinc finger family protein, putative, expressed
MEblue	Sobic.004G304000	Sobic.004G304000.1.p	PF13561	PTHR24322,PTHR24322:SF376	KOG1208	1.1.1.208			AT1G01800.1		NAD(P)-binding Rossmann-fold superfamily protein	LOC_Os02g42810.1	NA	oxidoreductase, short chain dehydrogenase/reductase family domain containing protein, expressed
MEblue	Sobic.004G304100	Sobic.004G304100.1.p	PF13561	PTHR24322,PTHR24322:SF453	KOG1208	1.1.1.208	K15095		AT1G01800.1		NAD(P)-binding Rossmann-fold superfamily protein	LOC_Os04g44980.1	NA	short-chain dehydrogenase/reductase, putative, expressed
MEblue	Sobic.004G304400	Sobic.004G304400.1.p	PF08659,PF00106	PTHR24322,PTHR24322:SF453	KOG1208	1.1.1.208	K15095	GO:0016491,GO:0008152	AT1G01800.1		NAD(P)-binding Rossmann-fold superfamily protein	LOC_Os02g42810.1	NA	oxidoreductase, short chain dehydrogenase/reductase family domain containing protein, expressed
MEblue	Sobic.004G310900	Sobic.004G310900.1.p	PF01105	PTHR22811,PTHR22811:SF68	KOG1691			GO:0016021,GO:0006810	AT1G09580.1		emp24/gp25L/p24 family/GOLD family protein	LOC_Os02g52920.1	NA	emp24/gp25L/p24 family protein, putative, expressed
MEblue	Sobic.004G313100	Sobic.004G313100.1.p	PF14226,PF03171	PTHR10209,PTHR10209:SF179	KOG0143	1.14.17.4	K05933	GO:0055114,GO:0016491	AT1G05010.1	ACO4,EAT1,EFE	ethylene-forming enzyme	LOC_Os02g53180.2	NA	1-aminocyclopropane-1-carboxylate oxidase protein, putative, expressed
MEblue	Sobic.004G315000	Sobic.004G315000.1.p	PF14416,PF13839	PTHR32285,PTHR32285:SF55					AT5G06700.1	TBR	Plant protein of unknown function (DUF828)	LOC_Os02g53380.1	NA	expressed protein
MEblue	Sobic.004G318200	Sobic.004G318200.1.p	PF02431	PTHR28039,PTHR28039:SF3		5.5.1.6		GO:0016872	AT2G26310.1		Chalcone-flavanone isomerase family protein	LOC_Os02g53810.1	NA	expressed protein
MEblue	Sobic.004G321300	Sobic.004G321300.1.p	PF00847	PTHR31190,PTHR31190:SF4			K09286	GO:0006355,GO:0003700	AT3G14230.1	RAP2.2	related to AP2 2	LOC_Os02g54160.2	NA	AP2 domain containing protein, expressed
MEblue	Sobic.004G323700	Sobic.004G323700.1.p	PF13639	PTHR14155,PTHR14155:SF173				GO:0008270,GO:0005515	AT4G32600.1		RING/U-box superfamily protein	LOC_Os02g54624.1	NA	zinc finger family protein, putative, expressed
MEblue	Sobic.004G325700	Sobic.004G325700.1.p	PF08553	PTHR31913,PTHR31913:SF2					AT4G33400.1		Vacuolar import/degradation, Vid27-related protein	LOC_Os02g54780.1	NA	CYPRO4, putative, expressed
MEblue	Sobic.004G325900	Sobic.004G325900.1.p	PF02358,PF00982	PTHR10788,PTHR10788:SF46		2.4.1.15,3.1.3.12	K16055	GO:0005992,GO:0003824	AT2G18700.1	ATTPS11,ATTPSB,TPS11	trehalose phosphatase/synthase 11	LOC_Os02g54820.2	NA	trehalose-6-phosphate synthase, putative, expressed
MEblue	Sobic.004G332500	Sobic.004G332500.1.p	PF13639	PTHR22763,PTHR22763:SF64				GO:0008270,GO:0005515	AT3G02340.1		RING/U-box superfamily protein	LOC_Os09g06740.1	NA	zinc finger, C3HC4 type domain containing protein, expressed
MEblue	Sobic.004G332900	Sobic.004G332900.1.p	PF00481	PTHR13832,PTHR13832:SF299	KOG0698	3.1.3.16	K14803	GO:0003824,GO:0006470,GO:0004722	AT2G25620.1	AtDBP1,DBP1	DNA-binding protein phosphatase 1	LOC_Os02g55560.1	NA	protein phosphatase 2C, putative, expressed
MEblue	Sobic.004G334400	Sobic.004G334400.2.p	PF07651	PTHR22951,PTHR22951:SF29	KOG0251			GO:0005543	AT5G35200.1		ENTH/ANTH/VHS superfamily protein	LOC_Os02g55970.2	NA	ANTH, putative, expressed
MEblue	Sobic.004G336500	Sobic.004G336500.1.p	PF02309	PTHR31734,PTHR31734:SF22			K14484	GO:0006355,GO:0005634	AT1G04550.2	BDL,IAA12	AUX/IAA transcriptional regulator family protein	LOC_Os02g56120.2	NA	OsIAA9 - Auxin-responsive Aux/IAA gene family member, expressed
MEblue	Sobic.004G337900	Sobic.004G337900.1.p	PF01417	PTHR12276	KOG2056		K12471		AT3G59290.1		ENTH/VHS family protein	LOC_Os02g56270.1	NA	ENTH domain containing protein, expressed
MEblue	Sobic.004G339200	Sobic.004G339200.1.p	PF00069	PTHR11909,PTHR11909:SF142		2.7.11.1		GO:0006468,GO:0005524,GO:0004672	AT5G43320.1	ckl8	casein kinase I-like 8	LOC_Os02g56560.1	NA	CK1_CaseinKinase_1.6 - CK1 includes the casein kinase 1 kinases, expressed
MEblue	Sobic.004G340900	Sobic.004G340900.1.p	PF14299	PTHR32278,PTHR32278:SF2					AT2G02230.1	AtPP2-B1,PP2-B1	phloem protein 2-B1	LOC_Os02g56840.1	NA	OsFBX70 - F-box domain containing protein, expressed
MEblue	Sobic.004G341000	Sobic.004G341000.1.p	PF14299	PTHR32278,PTHR32278:SF2					AT2G02360.1	AtPP2-B10,PP2-B10	phloem protein 2-B10	LOC_Os02g56760.1	NA	OsFBX66 - F-box domain containing protein, expressed
MEblue	Sobic.004G349175	Sobic.004G349175.1.p	PF00512,PF01590,PF00072	PTHR24423,PTHR24423:SF489	KOG0519	2.7.11.1	K14509	GO:0007165,GO:0000155,GO:0005515,GO:0000160	AT3G04580.2	EIN4	Signal transduction histidine kinase, hybrid-type, ethylene sensor	LOC_Os02g57530.3	NA	ethylene receptor, putative, expressed
MEblue	Sobic.004G354700	Sobic.004G354700.1.p	PF03634	PTHR31072,PTHR31072:SF7					AT5G23280.1		TCP family transcription factor	LOC_Os12g07480.1	NA	TCP family transcription factor, putative, expressed
MEblue	Sobic.004G356400	Sobic.004G356400.1.p	PF11267	PTHR35126,PTHR35126:SF1					AT3G19900.1			LOC_Os02g58310.2	NA	expressed protein
MEblue	Sobic.004G358000	Sobic.004G358000.2.p	PF13499,PF07714	PTHR24349:SF142,PTHR24349	KOG0032	2.7.11.1	K13412	GO:0004672,GO:0006468	AT4G35310.1	ATCPK5,CPK5	calmodulin-domain protein kinase 5	LOC_Os02g58520.1	NA	CAMK_CAMK_like.16 - CAMK includes calcium/calmodulin depedent protein kinases, expressed
MEblue	Sobic.005G002800	Sobic.005G002800.1.p	PF11960,PF00487	PTHR32100,PTHR32100:SF14			K10257	GO:0055114,GO:0016717,GO:0006629	AT5G05580.1	FAD8	fatty acid desaturase 8	LOC_Os12g01370.1	NA	fatty acid desaturase, putative, expressed
MEblue	Sobic.005G004500	Sobic.005G004500.1.p	PF00210	PTHR11431,PTHR11431:SF4	KOG2332	1.16.3.1	K00522	GO:0008199,GO:0006879,GO:0006826	AT2G40300.1	ATFER4,FER4	ferritin 4	LOC_Os12g01530.2	NA	ferritin-1, chloroplast precursor, putative, expressed
MEblue	Sobic.005G005600	Sobic.005G005600.2.p	PF03208	PTHR19317,PTHR19317:SF9	KOG3142				AT2G38360.1	PRA1.B4	prenylated RAB acceptor 1.B4	LOC_Os11g01610.1	NA	prenylated rab acceptor, putative, expressed
MEblue	Sobic.005G011300	Sobic.005G011300.1.p	PF00141	PTHR31388,PTHR31388:SF24		1.11.1.7	K00430	GO:0055114,GO:0020037,GO:0006979,GO:0004601	AT5G05340.1		Peroxidase superfamily protein	LOC_Os11g02130.1	NA	peroxidase precursor, putative, expressed
MEblue	Sobic.005G016500	Sobic.005G016500.1.p	PF04525	PTHR31087,PTHR31087:SF5					AT2G38640.1		Protein of unknown function (DUF567)	LOC_Os11g02750.1	NA	DUF567 domain containing protein, putative, expressed
MEblue	Sobic.005G024900	Sobic.005G024900.1.p	PF00083	PTHR23504,PTHR23504:SF33	KOG2615			GO:0055085,GO:0022857,GO:0016021	AT5G13750.1	ZIFL1	zinc induced facilitator-like 1	LOC_Os12g03899.3	NA	major facilitator superfamily antiporter, putative, expressed
MEblue	Sobic.005G028700	Sobic.005G028700.1.p	PF13202,PF13405	PTHR10183	KOG0037		K13448	GO:0005509	AT3G10300.3		Calcium-binding EF-hand family protein	LOC_Os11g04480.1	NA	peflin, putative, expressed
MEblue	Sobic.005G030500	Sobic.005G030500.1.p	PF00072	PTHR26402,PTHR26402:SF574			K14492	GO:0000160	AT2G41310.1	ARR8,ATRR3,RR3	response regulator 3	LOC_Os11g04720.2	NA	OsRR10 type-A response regulator, expressed
MEblue	Sobic.005G039100	Sobic.005G039100.1.p		PTHR34120,PTHR34120:SF1					AT3G52710.1			LOC_Os11g05530.1	NA	expressed protein
MEblue	Sobic.005G044300	Sobic.005G044300.5.p	PF03081	PTHR12542,PTHR12542:SF41			K07195	GO:0006887,GO:0000145	AT5G52340.1	ATEXO70A2,EXO70A2	exocyst subunit exo70 family protein A2	LOC_Os11g05880.1	NA	exo70 exocyst complex subunit, putative, expressed
MEblue	Sobic.005G045000	Sobic.005G045000.1.p	PF00534	PTHR12526,PTHR12526:SF352		2.4.1.241	K09480		AT3G11670.1	DGD1	UDP-Glycosyltransferase superfamily protein	LOC_Os11g05990.1	NA	digalactosyldiacylglycerol synthase, chloroplast precursor, putative, expressed
MEblue	Sobic.005G055300	Sobic.005G055300.1.p	PF13561	PTHR24322,PTHR24322:SF630	KOG0725	1.1.1.206,1.1.1.236	K08081		AT5G06060.1		NAD(P)-binding Rossmann-fold superfamily protein	LOC_Os03g16220.1	NA	oxidoreductase, short chain dehydrogenase/reductase family domain containing protein, expressed
MEblue	Sobic.005G063100	Sobic.005G063100.1.p	PF05097	PTHR35466:SF1,PTHR35466					AT1G77400.1			LOC_Os11g07950.1	NA	expressed protein
MEblue	Sobic.005G064200	Sobic.005G064200.1.p	PF00026	PTHR13683,PTHR13683:SF331	KOG1339	3.4.23.12		GO:0006508,GO:0004190	AT4G33490.2		Eukaryotic aspartyl protease family protein	LOC_Os11g08100.1	NA	eukaryotic aspartyl protease domain containing protein, expressed
MEblue	Sobic.005G080200	Sobic.005G080200.1.p	PF00149	PTHR11668,PTHR11668:SF267		3.1.3.48		GO:0016787	AT1G18480.1		Calcineurin-like metallo-phosphoesterase superfamily protein	LOC_Os11g15570.1	NA	Ser/Thr protein phosphatase family protein, putative, expressed
MEblue	Sobic.005G082600	Sobic.005G082600.1.p	PF00107,PF16884	PTHR11695,PTHR11695:SF572	KOG1196	1.1.1.54,1.3.1.102	K07119	GO:0055114,GO:0016491,GO:0008270	AT3G03080.1		Zinc-binding dehydrogenase family protein	LOC_Os11g14910.1	NA	NADP-dependent oxidoreductase, putative, expressed
MEblue	Sobic.005G084100	Sobic.005G084100.1.p	PF07714	PTHR27000,PTHR27000:SF53	KOG1187	2.7.11.1		GO:0006468,GO:0004672	AT5G48380.1	BIR1	BAK1-interacting receptor-like kinase 1	LOC_Os11g14420.1	NA	inactive receptor kinase At1g27190 precursor, putative, expressed
MEblue	Sobic.005G084800	Sobic.005G084800.1.p		PTHR36024,PTHR36024:SF1					AT2G44090.1		Ankyrin repeat family protein	LOC_Os11g14180.1	NA	expressed protein
MEblue	Sobic.005G086400	Sobic.005G086400.1.p	PF00011	PTHR11527,PTHR11527:SF170	KOG0710		K13993		AT4G10250.1	ATHSP22.0	HSP20-like chaperones superfamily protein	LOC_Os11g13980.1	NA	hsp20/alpha crystallin family protein, putative, expressed
MEblue	Sobic.005G092600	Sobic.005G092600.1.p	PF00931	PTHR23155,PTHR23155:SF624	KOG4658		K13457	GO:0043531	AT3G07040.1	RPM1,RPS3	NB-ARC domain-containing disease resistance protein	LOC_Os11g12330.1	NA	disease resistance protein RPM1, putative, expressed
MEblue	Sobic.005G097400	Sobic.005G097400.1.p	PF07859	PTHR23024,PTHR23024:SF135	KOG1515	3.1.1.1		GO:0016787,GO:0008152	AT5G16080.1	AtCXE17,CXE17	carboxyesterase 17	LOC_Os11g04350.1	NA	cell death associated protein, putative, expressed
MEblue	Sobic.005G099000	Sobic.005G099000.1.p	PF00704	PTHR11177,PTHR11177:SF209		3.2.1.14		GO:0005975,GO:0004553	AT5G24090.1	ATCHIA,CHIA	chitinase A	LOC_Os11g47580.1	NA	glycosyl hydrolase, putative, expressed
MEblue	Sobic.005G101400	Sobic.005G101400.1.p	PF02887,PF00224	PTHR11817,PTHR11817:SF29	KOG2323	2.7.1.40	K00873	GO:0030955,GO:0006096,GO:0004743,GO:0000287	AT3G52990.1		Pyruvate kinase family protein	LOC_Os11g10980.1	NA	pyruvate kinase, putative, expressed
MEblue	Sobic.005G103500	Sobic.005G103500.1.p	PF00107	PTHR11695,PTHR11695:SF499	KOG0022	1.1.1.1		GO:0055114,GO:0016491,GO:0008270	AT1G77120.1	ADH,ADH1,ATADH,ATADH1	alcohol dehydrogenase 1	LOC_Os11g10480.4	NA	dehydrogenase, putative, expressed
MEblue	Sobic.005G105300	Sobic.005G105300.1.p		PTHR31414,PTHR31414:SF4					AT5G67550.1			LOC_Os11g16310.1	NA	expressed protein
MEblue	Sobic.005G109000	Sobic.005G109000.1.p	PF00067	PTHR24296,PTHR24296:SF5	KOG0157			GO:0055114,GO:0020037,GO:0016705,GO:0005506	AT3G48520.1	CYP94B3	cytochrome P450, family 94, subfamily B, polypeptide 3	LOC_Os11g29290.1	NA	cytochrome P450, putative, expressed
MEblue	Sobic.005G110541	Sobic.005G110541.1.p	PF13419,PF00596	PTHR10640	KOG2631	3.1.3.87,4.2.1.109,5.3.2.5	K16054	GO:0046872,GO:0019509,GO:0005737	AT5G53850.2		haloacid dehalogenase-like hydrolase family protein	LOC_Os11g29370.1	NA	haloacid dehalogenase-like hydrolase family protein, putative, expressed
MEblue	Sobic.005G117400	Sobic.005G117400.2.p	PF03106	PTHR31221:SF25,PTHR31221				GO:0003700,GO:0006355,GO:0043565	AT5G13080.1	ATWRKY75,WRKY75	WRKY DNA-binding protein 75	LOC_Os11g29870.1	NA	WRKY72, expressed
MEblue	Sobic.005G120700	Sobic.005G120700.1.p	PF00899	PTHR10953	KOG2014		K10684	GO:0008641	AT4G24940.1	AT-SAE1-1,ATSAE1A,SAE1A	SUMO-activating enzyme 1A	LOC_Os11g30410.1	NA	ThiF family domain containing protein, putative, expressed
MEblue	Sobic.005G121800	Sobic.005G121800.1.p		PTHR33184,PTHR33184:SF1					AT4G32110.1		Beta-1,3-N-Acetylglucosaminyltransferase family protein	LOC_Os11g28940.1	NA	expressed protein
MEblue	Sobic.005G122500	Sobic.005G122500.1.p	PF02179	PTHR33322,PTHR33322:SF1				GO:0051087	AT1G12060.1	ATBAG5,BAG5	BCL-2-associated athanogene 5	LOC_Os11g31060.1	NA	IQ calmodulin-binding and BAG domain containing protein, putative, expressed
MEblue	Sobic.005G126300	Sobic.005G126300.1.p	PF03097	PTHR23032,PTHR23032:SF2					AT5G14020.1		Endosomal targeting BRO1-like domain-containing protein	LOC_Os11g31570.1	NA	expressed protein
MEblue	Sobic.005G133800	Sobic.005G133800.1.p		PTHR35313,PTHR35313:SF1					AT5G13390.1	NEF1	no exine formation 1	LOC_Os11g32470.1	NA	NEF1, putative, expressed
MEblue	Sobic.005G139700	Sobic.005G139700.2.p	PF01794,PF08022,PF08414,PF08030	PTHR11972,PTHR11972:SF64		1.6.3.1	K13447	GO:0055114,GO:0016491,GO:0050664,GO:0004601	AT5G47910.1	ATRBOHD,RBOHD	respiratory burst oxidase homologue D	LOC_Os11g33120.1	NA	respiratory burst oxidase, putative, expressed
MEblue	Sobic.005G145300	Sobic.005G145300.1.p	PF00646,PF13426,PF07646,PF13415,PF13418	PTHR23244,PTHR23244:SF263	KOG4693		K12116	GO:0005515,GO:0042752	AT1G68050.1	ADO3,FKF1	flavin-binding, kelch repeat, f box 1	LOC_Os11g34460.1	NA	OsFBO10 - F-box and other domain containing protein, expressed
MEblue	Sobic.005G155100	Sobic.005G155100.1.p	PF00069	PTHR27005,PTHR27005:SF4	KOG1187	2.7.11.1		GO:0006468,GO:0005524,GO:0004672	AT1G11300.1		protein serine/threonine kinases;protein kinases;ATP binding;sugar binding;kinases;carbohydrate binding	LOC_Os10g02360.1	NA	OsWAK98 - OsWAK receptor-like cytoplasmic kinase OsWAK-RLCK, expressed
MEblue	Sobic.005G155600	Sobic.005G155600.1.p	PF00069	PTHR27001,PTHR27001:SF174	KOG1187	2.7.11.1		GO:0006468,GO:0005524,GO:0004672	AT2G23770.1		protein kinase family protein / peptidoglycan-binding LysM domain-containing protein	LOC_Os11g35330.1	NA	LYK, putative, expressed
MEblue	Sobic.005G160500	Sobic.005G160500.1.p	PF01593	PTHR10668,PTHR10668:SF5		5.2.1.13	K09835	GO:0055114,GO:0016491	AT1G06820.1	CCR2,CRTISO	carotenoid isomerase	LOC_Os11g36440.1	NA	amine oxidase, flavin-containing, domain containing protein, expressed
MEblue	Sobic.005G167300	Sobic.005G167300.1.p	PF00515,PF13414	PTHR23083,PTHR23083:SF430				GO:0005515	AT4G02680.1	EOL1	ETO1-like 1	LOC_Os11g37520.1	NA	BTBT3 - Bric-a-Brac, Tramtrack, Broad Complex BTB domain with tetratricopeptide repeats, expressed
MEblue	Sobic.005G172400	Sobic.005G172400.1.p	PF04755	PTHR31906,PTHR31906:SF15					AT3G23400.1	FIB4	Plastid-lipid associated protein PAP / fibrillin family protein	LOC_Os11g38260.1	NA	PAP fibrillin family domain containing protein, expressed
MEblue	Sobic.005G182400	Sobic.005G182400.1.p	PF08263,PF13855,PF07714	PTHR27001,PTHR27001:SF203	KOG1187	2.7.11.1		GO:0005515,GO:0006468,GO:0004672	AT5G10290.1		leucine-rich repeat transmembrane protein kinase family protein	LOC_Os11g39370.1	NA	BRASSINOSTEROID INSENSITIVE 1-associated receptor kinase 1 precursor, putative, expressed
MEblue	Sobic.005G186100	Sobic.005G186100.1.p	PF01734	PTHR32176,PTHR32176:SF10	KOG0513			GO:0006629	AT2G26560.1	PLA IIA,PLA2A,PLP2	phospholipase A 2A	LOC_Os11g39990.1	NA	patatin, putative, expressed
MEblue	Sobic.005G186200	Sobic.005G186200.1.p	PF01734	PTHR32176,PTHR32176:SF10	KOG0513			GO:0006629	AT2G26560.1	PLA IIA,PLA2A,PLP2	phospholipase A 2A	LOC_Os11g39990.1	NA	patatin, putative, expressed
MEblue	Sobic.005G198000	Sobic.005G198000.1.p	PF00514	PTHR15651,PTHR15651:SF7	KOG1293			GO:0005515	AT1G51350.1		ARM repeat superfamily protein	LOC_Os11g41990.1	NA	armadillo/beta-catenin-like repeat family protein, expressed
MEblue	Sobic.005G217766	Sobic.005G217766.1.p	PF14365,PF03080	PTHR31589,PTHR31589:SF13					AT5G56530.1		Protein of Unknown Function (DUF239)	LOC_Os07g38590.1	NA	carboxyl-terminal peptidase, putative, expressed
MEblue	Sobic.005G223925	Sobic.005G223925.1.p	PF00931	PTHR23155,PTHR23155:SF484	KOG4658			GO:0043531	AT3G07040.1	RPM1,RPS3	NB-ARC domain-containing disease resistance protein	LOC_Os11g37880.1	NA	stripe rust resistance protein Yr10, putative, expressed
MEblue	Sobic.005G228900	Sobic.005G228900.1.p	PF07983,PF00332	PTHR32227,PTHR32227:SF54		3.2.1.39		GO:0005975,GO:0004553	AT5G24318.1		O-Glycosyl hydrolases family 17 protein	LOC_Os11g47820.1	NA	glucan endo-1,3-beta-glucosidase precursor, putative, expressed
MEblue	Sobic.005G229100	Sobic.005G229100.1.p	PF14416,PF13839	PTHR32285,PTHR32285:SF25					AT1G70230.1	TBL27	TRICHOME BIREFRINGENCE-LIKE 27	LOC_Os06g12870.1	NA	leaf senescence related protein, putative, expressed
MEblue	Sobic.005G229700	Sobic.005G229700.1.p	PF03514	PTHR31636,PTHR31636:SF41					AT2G37650.1		GRAS family transcription factor	LOC_Os11g47870.1	NA	GRAS family transcription factor domain containing protein, expressed
MEblue	Sobic.005G230000	Sobic.005G230000.1.p	PF03514	PTHR31636,PTHR31636:SF41					AT1G07530.1	ATGRAS2,GRAS2,SCL14	SCARECROW-like 14	LOC_Os11g47890.1	NA	GRAS family transcription factor domain containing protein, expressed
MEblue	Sobic.006G008900	Sobic.006G008900.1.p	PF07714	PTHR27003:SF89,PTHR27003	KOG1187	2.7.11.1		GO:0004672,GO:0006468	AT3G46290.1	HERK1	hercules receptor kinase 1	LOC_Os05g06990.1	NA	TKL_IRAK_CrRLK1L-1.10 - The CrRLK1L-1 subfamily has homology to the CrRLK1L homolog, expressed
MEblue	Sobic.006G009700	Sobic.006G009700.1.p		PTHR35111,PTHR35111:SF1								LOC_Os04g02560.1	NA	expressed protein
MEblue	Sobic.006G025000	Sobic.006G025000.2.p	PF03634	PTHR31072,PTHR31072:SF25					AT1G69690.1		TCP family transcription factor	LOC_Os04g11830.1	NA	TCP family transcription factor, putative, expressed
MEblue	Sobic.006G025300	Sobic.006G025300.1.p	PF00005	PTHR19241,PTHR19241:SF217	KOG0061			GO:0016887,GO:0005524	AT2G37010.1	ATNAP12,NAP12	non-intrinsic ABC protein 12	LOC_Os04g11820.1	NA	white-brown complex homolog protein, putative, expressed
MEblue	Sobic.006G027200	Sobic.006G027200.1.p	PF13639	PTHR22937,PTHR22937:SF55				GO:0008270,GO:0005515	AT2G15530.2		RING/U-box superfamily protein	LOC_Os04g10680.5	NA	zinc finger, C3HC4 type domain containing protein, expressed
MEblue	Sobic.006G029000	Sobic.006G029000.2.p	PF05514	PTHR31474,PTHR31474:SF5					AT1G04340.1		HR-like lesion-inducing protein-related	LOC_Os04g10240.1	NA	nicotiana lesion-inducing like, putative, expressed
MEblue	Sobic.006G033200	Sobic.006G033200.1.p	PF00995	PTHR11679,PTHR11679:SF38			K15292	GO:0016192,GO:0006904	AT1G12360.1	KEU	Sec1/munc18-like (SM) proteins superfamily	LOC_Os02g25580.1	NA	Sec1 family transport protein, putative, expressed
MEblue	Sobic.006G046900	Sobic.006G046900.1.p	PF05553	PTHR33450,PTHR33450:SF3					AT5G47920.1			LOC_Os04g31350.1	NA	expressed protein
MEblue	Sobic.006G056400	Sobic.006G056400.1.p	PF09425,PF06200	PTHR33077,PTHR33077:SF2			K13464		AT5G13220.1	JAS1,JAZ10,TIFY9	jasmonate-zim-domain protein 10	LOC_Os04g32480.1	NA	zinc-finger protein, putative, expressed
MEblue	Sobic.006G062800	Sobic.006G062800.1.p	PF02338	PTHR12419,PTHR12419:SF3		3.4.19.12			AT3G02070.1		Cysteine proteinases superfamily protein	LOC_Os04g32970.1	NA	OTU-like cysteine protease family protein, putative, expressed
MEblue	Sobic.006G065200	Sobic.006G065200.1.p	PF00536,PF02466	PTHR14110,PTHR14110:SF11				GO:0005515	AT5G24650.1		Mitochondrial import inner membrane translocase subunit Tim17/Tim22/Tim23 family protein	LOC_Os04g33220.1	NA	SAM domain family protein, expressed
MEblue	Sobic.006G074200	Sobic.006G074200.1.p	PF14368	PTHR33122,PTHR33122:SF6					AT5G05960.1		Bifunctional inhibitor/lipid-transfer protein/seed storage 2S albumin superfamily protein	LOC_Os04g33920.1	NA	LTPL102 - Protease inhibitor/seed storage/LTP family protein precursor, expressed
MEblue	Sobic.006G075400	Sobic.006G075400.2.p	PF04564	PTHR22849,PTHR22849:SF49		6.3.2.19		GO:0016567,GO:0004842	AT2G35930.1	PUB23	plant U-box 23	LOC_Os04g34030.1	NA	U-box domain-containing protein, putative, expressed
MEblue	Sobic.006G084600	Sobic.006G084600.1.p	PF00324	PTHR11785,PTHR11785:SF370	KOG1289			GO:0055085,GO:0016020,GO:0006810,GO:0015171,GO:0003333	AT2G01170.1	BAT1	bidirectional amino acid transporter 1	LOC_Os04g35540.1	NA	amino acid permease family protein, putative, expressed
MEblue	Sobic.006G085601	Sobic.006G085601.1.p	PF03061	PTHR21660,PTHR21660:SF15	KOG3328	3.1.2.20	K17362		AT1G04290.1		Thioesterase superfamily protein	LOC_Os04g35590.1	NA	thioesterase family protein, putative, expressed
MEblue	Sobic.006G089266	Sobic.006G089266.1.p											NA
MEblue	Sobic.006G089300	Sobic.006G089300.1.p	PF00854	PTHR11654,PTHR11654:SF114				GO:0016020,GO:0006810,GO:0005215	AT1G33440.1		Major facilitator superfamily protein	LOC_Os04g36040.1	NA	peptide transporter PTR2, putative, expressed
MEblue	Sobic.006G094600	Sobic.006G094600.1.p	PF01423	PTHR15588,PTHR15588:SF10	KOG1782		K12620		AT3G14080.1		Small nuclear ribonucleoprotein family protein	LOC_Os04g36810.1	NA	LSM domain containing protein, expressed
MEblue	Sobic.006G095600	Sobic.006G095600.1.p	PF01477,PF00305	PTHR11771,PTHR11771:SF38		1.13.11.12	K00454	GO:0005515,GO:0055114,GO:0046872,GO:0016702	AT1G17420.1	LOX3	lipoxygenase 3	LOC_Os03g08220.1	NA	lipoxygenase protein, putative, expressed
MEblue	Sobic.006G097500	Sobic.006G097500.1.p	PF00498,PF01494	PTHR13789,PTHR13789:SF245	KOG2614	1.14.13.90	K09838	GO:0005515,GO:0071949	AT5G67030.1	ABA1,ATABA1,ATZEP,IBS3,LOS6,NPQ2,ZEP	zeaxanthin epoxidase (ZEP) (ABA1)	LOC_Os04g37619.1	NA	zeaxanthin epoxidase, chloroplast precursor, putative, expressed
MEblue	Sobic.006G097800	Sobic.006G097800.2.p	PF00201	PTHR11926,PTHR11926:SF387		2.4.1.271		GO:0016758,GO:0008152	AT1G05560.1	UGT1,UGT75B1	UDP-glucosyltransferase 75B1	LOC_Os11g04860.1	NA	anthocyanin 5-O-glucosyltransferase, putative, expressed
MEblue	Sobic.006G098100	Sobic.006G098100.1.p	PF00481	PTHR13832,PTHR13832:SF336	KOG0698	3.1.3.16		GO:0003824,GO:0006470,GO:0004722	AT1G47380.1		Protein phosphatase 2C family protein	LOC_Os04g37660.1	NA	protein phosphotase protein, putative, expressed
MEblue	Sobic.006G099700	Sobic.006G099700.1.p	PF03959	PTHR22778,PTHR22778:SF19	KOG2551	1.5.1.3			AT4G24380.1			LOC_Os04g37710.1	NA	serine hydrolase domain containing protein, expressed
MEblue	Sobic.006G100000	Sobic.006G100000.1.p	PF01535	PTHR24015,PTHR24015:SF155					AT5G09450.1		Tetratricopeptide repeat (TPR)-like superfamily protein	LOC_Os04g37720.1	NA	pentatricopeptide, putative, expressed
MEblue	Sobic.006G101300	Sobic.006G101300.1.p										LOC_Os04g37880.1	NA	expressed protein
MEblue	Sobic.006G109000	Sobic.006G109000.1.p	PF01988	PTHR31851,PTHR31851:SF8	KOG4473				AT2G01770.1	ATVIT1,VIT1	vacuolar iron transporter 1	LOC_Os04g38940.1	NA	integral membrane protein, putative, expressed
MEblue	Sobic.006G118400	Sobic.006G118400.1.p	PF14226,PF03171	PTHR10209,PTHR10209:SF108	KOG0143	4.2.3.19		GO:0055114,GO:0016491	AT1G14130.1		2-oxoglutarate (2OG) and Fe(II)-dependent oxygenase superfamily protein	LOC_Os04g39980.1	NA	gibberellin 20 oxidase 2, putative, expressed
MEblue	Sobic.006G123300	Sobic.006G123300.1.p	PF01625	PTHR10173,PTHR10173:SF39	KOG1635	1.8.4.11	K07304	GO:0055114,GO:0008113,GO:0030091,GO:0016671,GO:0006979	AT5G61640.1	ATMSRA1,PMSR1	peptidemethionine sulfoxide reductase 1	LOC_Os04g40600.1	NA	peptide methionine sulfoxide reductase, putative, expressed
MEblue	Sobic.006G131400	Sobic.006G131400.1.p	PF13489	PTHR14614,PTHR14614:SF43	KOG2920	2.1.1.85			AT2G43320.1		S-adenosyl-L-methionine-dependent methyltransferases superfamily protein	LOC_Os04g41500.2	NA	expressed protein
MEblue	Sobic.006G131800	Sobic.006G131800.1.p	PF00643	PTHR31832,PTHR31832:SF15				GO:0008270,GO:0005622	AT1G06040.1	STO	B-box zinc finger family protein	LOC_Os04g41560.2	NA	B-box zinc finger family protein, putative, expressed
MEblue	Sobic.006G137800	Sobic.006G137800.1.p	PF06364	PTHR32254,PTHR32254:SF4					AT2G24290.1		Protein of unknown function (DUF1068)	LOC_Os04g42340.1	NA	expressed protein
MEblue	Sobic.006G138500	Sobic.006G138500.1.p	PF07714	PTHR27003,PTHR27003:SF55	KOG1187	2.7.11.1	K04733	GO:0006468,GO:0004672	AT2G11520.1	CRCK3	calmodulin-binding receptor-like cytoplasmic kinase 3	LOC_Os09g03620.1	NA	wall-associated receptor kinase-like 20 precursor, putative, expressed
MEblue	Sobic.006G143400	Sobic.006G143400.1.p		PTHR26312,PTHR26312:SF84					AT5G20190.1		Tetratricopeptide repeat (TPR)-like superfamily protein	LOC_Os04g43160.1	NA	expressed protein
MEblue	Sobic.006G152500	Sobic.006G152500.1.p	PF03169	PTHR31645,PTHR31645:SF6				GO:0055085	AT1G65730.1	YSL7	YELLOW STRIPE like 7	LOC_Os04g44300.1	NA	transposon protein, putative, unclassified, expressed
MEblue	Sobic.006G152600	Sobic.006G152600.1.p	PF03169	PTHR31645,PTHR31645:SF18				GO:0055085	AT1G65730.1	YSL7	YELLOW STRIPE like 7	LOC_Os04g44320.1	NA	transposon protein, putative, unclassified, expressed
MEblue	Sobic.006G154800	Sobic.006G154800.4.p	PF03097	PTHR23032,PTHR23032:SF4					AT1G73390.1		Endosomal targeting BRO1-like domain-containing protein	LOC_Os04g44530.4	NA	expressed protein
MEblue	Sobic.006G157200	Sobic.006G157200.1.p										LOC_Os04g44790.1	NA	expressed protein
MEblue	Sobic.006G158600	Sobic.006G158600.1.p	PF00106	PTHR24322,PTHR24322:SF358	KOG1208	1.1.1.208	K15095	GO:0016491,GO:0008152	AT3G61220.2		NAD(P)-binding Rossmann-fold superfamily protein	LOC_Os04g44980.1	NA	short-chain dehydrogenase/reductase, putative, expressed
MEblue	Sobic.006G163100	Sobic.006G163100.1.p	PF00643	PTHR31832,PTHR31832:SF10				GO:0008270,GO:0005622	AT1G75540.1	STH2	salt tolerance homolog2	LOC_Os04g45690.1	NA	B-box zinc finger family protein, putative, expressed
MEblue	Sobic.006G163900	Sobic.006G163900.1.p	PF02183,PF00046	PTHR24326,PTHR24326:SF234	KOG0484			GO:0043565,GO:0006355,GO:0003700,GO:0003677	AT2G46680.1	ATHB-7,ATHB7,HB-7	homeobox 7	LOC_Os04g45810.1	NA	homeobox associated leucine zipper, putative, expressed
MEblue	Sobic.006G164100	Sobic.006G164100.2.p	PF04520	PTHR33083,PTHR33083:SF8					AT3G15040.1		Protein of unknown function, DUF584	LOC_Os04g45834.1	NA	DUF584 domain containing protein, putative, expressed
MEblue	Sobic.006G165400	Sobic.006G165400.1.p	PF02812,PF00208	PTHR11606,PTHR11606:SF12		1.4.1.3	K00261	GO:0055114,GO:0016491,GO:0006520	AT5G07440.1	GDH2	glutamate dehydrogenase 2	LOC_Os02g43470.1	NA	glutamate dehydrogenase protein, putative, expressed
MEblue	Sobic.006G173900	Sobic.006G173900.1.p	PF00578	PTHR11592,PTHR11592:SF42	KOG1651	1.11.1.9,1.11.1.12	K00432	GO:0055114,GO:0016491,GO:0016209,GO:0006979,GO:0004602	AT4G11600.1	ATGPX6,GPX6,LSC803,PHGPX	glutathione peroxidase 6	LOC_Os04g46960.2	NA	glutathione peroxidase domain containing protein, expressed
MEblue	Sobic.006G174300	Sobic.006G174300.1.p	PF00201	PTHR11926,PTHR11926:SF245		2.4.1.215	K13495	GO:0016758,GO:0008152	AT2G15490.1	UGT73B4	UDP-glycosyltransferase 73B4	LOC_Os04g47720.1	NA	cis-zeatin O-glucosyltransferase, putative, expressed
MEblue	Sobic.006G174600	Sobic.006G174600.1.p	PF00201	PTHR11926,PTHR11926:SF245	KOG1192	2.4.1.215	K13495	GO:0016758,GO:0008152	AT2G15490.1	UGT73B4	UDP-glycosyltransferase 73B4	LOC_Os04g46980.1	NA	cis-zeatin O-glucosyltransferase, putative, expressed
MEblue	Sobic.006G179500	Sobic.006G179500.1.p	PF07714	PTHR27001,PTHR27001:SF13	KOG1187	2.7.11.1,2.7.10.2		GO:0006468,GO:0004672	AT2G17220.1		Protein kinase superfamily protein	LOC_Os04g47620.1	NA	protein kinase APK1B, chloroplast precursor, putative, expressed
MEblue	Sobic.006G187200	Sobic.006G187200.1.p	PF00786,PF00620	PTHR23177,PTHR23177:SF22				GO:0007165	AT2G46710.1		Rho GTPase activating protein with PAK-box/P21-Rho-binding domain	LOC_Os04g48790.1	NA	rhoGAP domain containing protein, expressed
MEblue	Sobic.006G188200	Sobic.006G188200.1.p	PF04116	PTHR31899,PTHR31899:SF1		1.14.13.129	K15746	GO:0055114,GO:0016491,GO:0006633,GO:0005506	AT4G25700.1	B1,BCH1,BETA-OHASE 1,chy1	beta-hydroxylase 1	LOC_Os04g48880.1	NA	fatty acid hydroxylase, putative, expressed
MEblue	Sobic.006G189700	Sobic.006G189700.1.p	PF13639	PTHR14155,PTHR14155:SF2				GO:0008270,GO:0005515	AT3G61460.1	BRH1	brassinosteroid-responsive RING-H2	LOC_Os04g49160.1	NA	zinc finger, C3HC4 type domain containing protein, expressed
MEblue	Sobic.006G190100	Sobic.006G190100.1.p	PF14226,PF03171	PTHR10209,PTHR10209:SF196	KOG0143	1.14.11.9		GO:0055114,GO:0016491	AT4G10500.1		2-oxoglutarate (2OG) and Fe(II)-dependent oxygenase superfamily protein	LOC_Os04g49210.1	NA	naringenin,2-oxoglutarate 3-dioxygenase, putative, expressed
MEblue	Sobic.006G191500	Sobic.006G191500.1.p	PF12854,PF13812,PF13041	PTHR24015,PTHR24015:SF785					AT5G13770.1		Pentatricopeptide repeat (PPR-like) superfamily protein	LOC_Os04g49350.1	NA	PPR repeat domain containing protein, putative, expressed
MEblue	Sobic.006G196400	Sobic.006G196400.1.p	PF04564	PTHR22849,PTHR22849:SF23		6.3.2.19		GO:0016567,GO:0004842	AT2G35930.1	PUB23	plant U-box 23	LOC_Os04g49970.1	NA	U-box, putative, expressed
MEblue	Sobic.006G199800	Sobic.006G199800.1.p	PF00249	PTHR10641,PTHR10641:SF462			K09422		AT1G79180.1	ATMYB63,MYB63	myb domain protein 63	LOC_Os04g50770.1	NA	MYB family transcription factor, putative, expressed
MEblue	Sobic.006G203000	Sobic.006G203000.1.p	PF01786	PTHR31803,PTHR31803:SF8		1.10.3.11	K17893	GO:0055114,GO:0009916	AT3G22370.1	AOX1A,ATAOX1A	alternative oxidase 1A	LOC_Os04g51160.1	NA	transposon protein, putative, unclassified, expressed
MEblue	Sobic.006G204300	Sobic.006G204300.1.p	PF13837	PTHR10032,PTHR10032:SF204	KOG4282			GO:0006351,GO:0005634,GO:0003700,GO:0043565,GO:0006355	AT2G38250.1		Homeodomain-like superfamily protein	LOC_Os04g51320.1	NA	transcription factor TF2, putative, expressed
MEblue	Sobic.006G206700	Sobic.006G206700.1.p	PF00560	PTHR23155	KOG0617			GO:0005515	AT2G19330.1	PIRL6	plant intracellular ras group-related LRR 6	LOC_Os04g51580.2	NA	leucine rich repeat containing protein, expressed
MEblue	Sobic.006G207000	Sobic.006G207000.1.p		PTHR33320,PTHR33320:SF8					AT4G29905.1			LOC_Os04g51680.1	NA	expressed protein
MEblue	Sobic.006G207100	Sobic.006G207100.1.p		PTHR33320,PTHR33320:SF8					AT4G29905.1			LOC_Os04g51680.1	NA	expressed protein
MEblue	Sobic.006G208400	Sobic.006G208400.1.p	PF10168	PTHR13257,PTHR13257:SF0	KOG4460		K14318		AT5G05680.1	MOS7	nuclear pore complex protein-related	LOC_Os04g51900.1	NA	expressed protein
MEblue	Sobic.006G209400	Sobic.006G209400.1.p	PF00481	PTHR13832,PTHR13832:SF329	KOG0698	3.1.3.16	K17506	GO:0003824,GO:0006470,GO:0004722	AT4G28400.1		Protein phosphatase 2C family protein	LOC_Os04g52000.1	NA	protein phosphatase 2C, putative, expressed
MEblue	Sobic.006G217000	Sobic.006G217000.1.p	PF00475	PTHR23133,PTHR23133:SF4	KOG3143	4.2.1.19	K01693	GO:0004424,GO:0000105	AT4G14910.1	HISN5B	HISTIDINE BIOSYNTHESIS 5B	LOC_Os04g52710.1	NA	imidazoleglycerol-phosphate dehydratase, putative, expressed
MEblue	Sobic.006G219200	Sobic.006G219200.1.p	PF00240,PF02179	PTHR12329,PTHR12329:SF17				GO:0005515,GO:0051087	AT5G52060.1	ATBAG1,BAG1	BCL-2-associated athanogene 1	LOC_Os04g52890.1	NA	ATBAG1, putative, expressed
MEblue	Sobic.006G220500	Sobic.006G220500.1.p	PF01070	PTHR10578,PTHR10578:SF74		1.1.3.15	K11517	GO:0016491	AT4G18360.1		Aldolase-type TIM barrel family protein	LOC_Os04g53210.1	NA	hydroxyacid oxidase 1, putative, expressed
MEblue	Sobic.006G221500	Sobic.006G221500.1.p	PF01553	PTHR10434:SF17,PTHR10434	KOG2848	2.3.1.51		GO:0008152,GO:0016746	AT4G30580.1	ATS2,EMB1995,LPAT1	Phospholipid/glycerol acyltransferase family protein	LOC_Os04g53370.1	NA	acyltransferase, putative, expressed
MEblue	Sobic.006G230400	Sobic.006G230400.1.p	PF00781,PF00609	PTHR11255,PTHR11255:SF47		2.7.1.107	K00901	GO:0016301,GO:0007205,GO:0004143	AT2G20900.3	ATDGK5,DGK5	diacylglycerol kinase 5	LOC_Os04g54200.1	NA	diacylglycerol kinase, putative, expressed
MEblue	Sobic.006G244000	Sobic.006G244000.1.p	PF01740,PF00916	PTHR11814,PTHR11814:SF87			K17471	GO:0016021,GO:0015116,GO:0008272,GO:0055085,GO:0016020,GO:0008271	AT1G23090.1	AST91,SULTR3;3	sulfate transporter 91	LOC_Os04g55800.1	NA	sulfate transporter, putative, expressed
MEblue	Sobic.006G244800	Sobic.006G244800.2.p	PF09425,PF06200	PTHR33077,PTHR33077:SF5			K13464		AT5G20900.1	JAZ12,TIFY3B	jasmonate-zim-domain protein 12	LOC_Os04g55920.2	NA	zinc-finger protein, putative, expressed
MEblue	Sobic.006G250500	Sobic.006G250500.1.p		PTHR33124,PTHR33124:SF8					AT2G43060.1	IBH1	ILI1 binding bHLH 1	LOC_Os04g56500.1	NA	expressed protein
MEblue	Sobic.006G258600	Sobic.006G258600.1.p	PF04134	PTHR34290,PTHR34290:SF2					AT5G50100.1		Putative thiol-disulphide oxidoreductase DCC	LOC_Os04g57310.1	NA	thiol-disulphide oxidoreductase DCC, putative, expressed
MEblue	Sobic.006G263100	Sobic.006G263100.1.p	PF10058	PTHR22166,PTHR22166:SF15					AT4G31080.1		Protein of unknown function (DUF2296)	LOC_Os04g57690.1	NA	expressed protein
MEblue	Sobic.006G266300	Sobic.006G266300.1.p	PF14364						AT1G11220.1		Protein of unknown function (DUF761)	LOC_Os04g57970.1	NA	expressed protein
MEblue	Sobic.006G268900	Sobic.006G268900.1.p	PF01086	PTHR10639,PTHR10639:SF7				GO:0030132,GO:0030130,GO:0016192,GO:0006886,GO:0005198	AT2G20760.1		Clathrin light chain protein	LOC_Os04g58240.1	NA	expressed protein
MEblue	Sobic.006G272700	Sobic.006G272700.1.p		PTHR23155,PTHR23155:SF509								LOC_Os10g04380.1	NA	expressed protein
MEblue	Sobic.006G273700	Sobic.006G273700.1.p	PF00179	PTHR24067,PTHR24067:SF147	KOG0896	6.3.2.19	K10704		AT2G36060.1	MMZ3,UEV1C	MMS ZWEI homologue 3	LOC_Os04g58800.1	NA	ubiquitin-conjugating enzyme, putative, expressed
MEblue	Sobic.006G276300	Sobic.006G276300.1.p	PF01988	PTHR31851,PTHR31851:SF6	KOG4473				AT3G43660.1		Vacuolar iron transporter (VIT) family protein	LOC_Os04g59020.1	NA	integral membrane protein, putative, expressed
MEblue	Sobic.007G002700	Sobic.007G002700.1.p	PF13947,PF00069	PTHR27005,PTHR27005:SF32	KOG1187	2.7.11.1		GO:0030247,GO:0006468,GO:0005524,GO:0004672	AT1G21240.1	WAK3	wall associated kinase 3	LOC_Os02g42150.1	NA	OsWAK14 - OsWAK receptor-like protein kinase, expressed
MEblue	Sobic.007G002800	Sobic.007G002800.1.p		PTHR13593,PTHR13593:SF40					AT4G36945.1		PLC-like phosphodiesterases superfamily protein	LOC_Os08g01310.1	NA	phospholipase C, putative, expressed
MEblue	Sobic.007G003900	Sobic.007G003900.1.p	PF00067	PTHR24298,PTHR24298:SF163	KOG0156	1.14.13.139		GO:0055114,GO:0020037,GO:0016705,GO:0005506	AT3G48280.1	CYP71A25	cytochrome P450, family 71, subfamily A, polypeptide 25	LOC_Os08g01450.1	NA	cytochrome P450, putative, expressed
MEblue	Sobic.007G006600	Sobic.007G006600.1.p		PTHR33133,PTHR33133:SF5					AT1G31130.1			LOC_Os08g01590.1	NA	expressed protein
MEblue	Sobic.007G008100	Sobic.007G008100.1.p	PF04043	PTHR31080,PTHR31080:SF22				GO:0004857	AT5G64620.1	ATC/VIF2,C/VIF2	cell wall / vacuolar inhibitor of fructosidase 2	LOC_Os08g01670.1	NA	invertase/pectin methylesterase inhibitor family protein, putative, expressed
MEblue	Sobic.007G008200	Sobic.007G008200.2.p	PF04043	PTHR31080,PTHR31080:SF22				GO:0004857	AT5G64620.1	ATC/VIF2,C/VIF2	cell wall / vacuolar inhibitor of fructosidase 2	LOC_Os08g01670.1	NA	invertase/pectin methylesterase inhibitor family protein, putative, expressed
MEblue	Sobic.007G026700	Sobic.007G026700.1.p	PF12056	PTHR31963,PTHR31963:SF2					AT1G67570.1		Protein of unknown function (DUF3537)	LOC_Os08g03430.2	NA	extracellular ligand-gated ion channel, putative, expressed
MEblue	Sobic.007G026800	Sobic.007G026800.1.p	PF00022	PTHR11937,PTHR11937:SF258			K18584		AT1G13180.1	ARP3,ATARP3,DIS1	Actin-like ATPase superfamily protein	LOC_Os08g03440.1	NA	actin, putative, expressed
MEblue	Sobic.007G027100	Sobic.007G027100.1.p	PF00931	PTHR23155,PTHR23155:SF537	KOG4658			GO:0043531	AT3G07040.1	RPM1,RPS3	NB-ARC domain-containing disease resistance protein	LOC_Os12g37740.1	NA	resistance protein LR10, putative, expressed
MEblue	Sobic.007G030700	Sobic.007G030700.1.p	PF03151	PTHR11132,PTHR11132:SF60	KOG1441				AT1G53660.1		nodulin MtN21 /EamA-like transporter family protein	LOC_Os08g04110.1	NA	transporter, putative, expressed
MEblue	Sobic.007G036900	Sobic.007G036900.1.p	PF01764	PTHR31403,PTHR31403:SF15	KOG4569	3.1.1.32		GO:0006629	AT4G16820.1	PLA-I{beta]2	alpha/beta-Hydrolases superfamily protein	LOC_Os08g04800.1	NA	triacylglycerol lipase like protein, putative, expressed
MEblue	Sobic.007G048200	Sobic.007G048200.1.p	PF08031,PF01565	PTHR32448,PTHR32448:SF13				GO:0055114,GO:0050660,GO:0016491	AT1G30760.1		FAD-binding Berberine family protein	LOC_Os08g06170.1	NA	berberine and berberine like domain containing protein, expressed
MEblue	Sobic.007G050200	Sobic.007G050200.1.p	PF03479	PTHR31100,PTHR31100:SF6					AT2G35270.1	GIK	Predicted AT-hook DNA-binding family protein	LOC_Os08g06320.1	NA	DNA binding protein, putative, expressed
MEblue	Sobic.007G056700	Sobic.007G056700.1.p	PF00847	PTHR32467,PTHR32467:SF16			K09285	GO:0006355,GO:0003700,GO:0007275	AT1G51190.1	PLT2	Integrase-type DNA-binding superfamily protein	LOC_Os01g67410.1	NA	AP2/EREBP transcription factor BABY BOOM, putative, expressed
MEblue	Sobic.007G057800	Sobic.007G057800.1.p											NA
MEblue	Sobic.007G067700	Sobic.007G067700.1.p	PF00076	PTHR24012,PTHR24012:SF333	KOG0131			GO:0003676	AT1G11650.1	ATRBP45B,RBP45B	RNA-binding (RRM/RBD/RNP motifs) family protein	LOC_Os04g53440.2	NA	RNA recognition motif containing protein, putative, expressed
MEblue	Sobic.007G074000	Sobic.007G074000.1.p	PF12734	PTHR31568,PTHR31568:SF17					AT2G32210.1			LOC_Os08g10500.1	NA	expressed protein
MEblue	Sobic.007G088000	Sobic.007G088000.1.p	PF00175,PF00258,PF00667	PTHR19384,PTHR19384:SF74		1.6.2.4	K00327	GO:0055114,GO:0016491,GO:0010181	AT4G30210.2	AR2,ATR2	P450 reductase 2	LOC_Os08g14570.1	NA	NADPH reductase, putative, expressed
MEblue	Sobic.007G092500	Sobic.007G092500.1.p										LOC_Os06g24190.1	NA	expressed protein
MEblue	Sobic.007G107000	Sobic.007G107000.1.p	PF05726,PF02678	PTHR13903,PTHR13903:SF11			K06911		AT2G43120.1		RmlC-like cupins superfamily protein	LOC_Os08g27720.2	NA	pirin, putative, expressed
MEblue	Sobic.007G124301	Sobic.007G124301.1.p	PF05678	PTHR33179,PTHR33179:SF4					AT4G39720.1		VQ motif-containing protein	LOC_Os08g31660.1	NA	VQ domain containing protein, putative, expressed
MEblue	Sobic.007G125900	Sobic.007G125900.1.p	PF07714	PTHR23257,PTHR23257:SF419	KOG0192	2.7.11.1		GO:0006468,GO:0004672	AT5G58950.1		Protein kinase superfamily protein	LOC_Os01g54350.1	NA	protein kinase domain containing protein, expressed
MEblue	Sobic.007G138000	Sobic.007G138000.1.p	PF01428,PF01754	PTHR10634,PTHR10634:SF35	KOG3173			GO:0008270,GO:0003677	AT2G36320.1		A20/AN1-like zinc finger family protein	LOC_Os08g33880.1	NA	zinc finger A20 and AN1 domain-containing stress-associated protein, putative, expressed
MEblue	Sobic.007G144600	Sobic.007G144600.1.p	PF00560,PF08263,PF00069	PTHR27000,PTHR27000:SF76	KOG1187	2.7.11.1		GO:0005515,GO:0006468,GO:0005524,GO:0004672	AT1G73080.1	ATPEPR1,PEPR1	PEP1 receptor 1	LOC_Os08g34640.1	NA	receptor-like protein kinase precursor, putative, expressed
MEblue	Sobic.007G145000	Sobic.007G145000.1.p	PF07991,PF01842,PF00389	PTHR10996,PTHR10996:SF140		1.1.1.95	K00058	GO:0016597,GO:0008152,GO:0055114,GO:0051287,GO:0016616	AT1G17745.1	PGDH	D-3-phosphoglycerate dehydrogenase	LOC_Os08g34720.1	NA	D-3-phosphoglycerate dehydrogenase, chloroplast precursor, putative, expressed
MEblue	Sobic.007G145600	Sobic.007G145600.1.p	PF13193,PF00501	PTHR24096,PTHR24096:SF244		6.2.1.34,6.2.1.12	K01904	GO:0008152,GO:0003824	AT3G21240.1	4CL2,AT4CL2	4-coumarate:CoA ligase 2	LOC_Os08g34790.1	NA	AMP-binding domain containing protein, expressed
MEblue	Sobic.007G149800	Sobic.007G149800.1.p	PF07714	PTHR27001,PTHR27001:SF86	KOG1187	2.7.11.1		GO:0006468,GO:0004672	AT2G05940.1		Protein kinase superfamily protein	LOC_Os08g35600.1	NA	tyrosine protein kinase domain containing protein, putative, expressed
MEblue	Sobic.007G150700	Sobic.007G150700.1.p		PTHR24006,PTHR24006:SF493	KOG1947		K15082		AT2G06040.1			LOC_Os11g42160.1	NA	F-box/LRR-repeat protein 3, putative, expressed
MEblue	Sobic.007G151100	Sobic.007G151100.1.p	PF00724	PTHR22893,PTHR22893:SF67	KOG0134	1.3.1.42	K05894	GO:0055114,GO:0016491,GO:0010181	AT2G06050.1	DDE1,OPR3	oxophytodienoate-reductase 3	LOC_Os08g35740.1	NA	12-oxophytodienoate reductase, putative, expressed
MEblue	Sobic.007G155000	Sobic.007G155000.1.p	PF00194	PTHR18952,PTHR18952:SF100	KOG0382	4.2.1.1	K01674		AT1G08080.1	ACA7,ATACA7	alpha carbonic anhydrase 7	LOC_Os08g36630.1	NA	bifunctional monodehydroascorbate reductase and carbonic anhydrasenectarin-3 precursor, putative, expressed
MEblue	Sobic.007G156600	Sobic.007G156600.1.p	PF12695	PTHR23024,PTHR23024:SF146	KOG1515	3.1.1.1			AT3G48700.1	ATCXE13,CXE13	carboxyesterase 13	LOC_Os08g37010.1	NA	gibberellin receptor GID1L2, putative, expressed
MEblue	Sobic.007G163600	Sobic.007G163600.1.p											NA
MEblue	Sobic.007G165701	Sobic.007G165701.1.p	PF00168	PTHR32246,PTHR32246:SF17				GO:0005515	AT5G23950.1		Calcium-dependent lipid-binding (CaLB domain) family protein	LOC_Os08g44850.1	NA	C2 domain containing protein, putative, expressed
MEblue	Sobic.007G171000	Sobic.007G171000.1.p	PF00070	PTHR22912,PTHR22912:SF162	KOG1336	1.6.5.4	K08232	GO:0055114,GO:0016491	AT3G52880.1	ATMDAR1,MDAR1	monodehydroascorbate reductase 1	LOC_Os08g44340.1	NA	monodehydroascorbate reductase, putative, expressed
MEblue	Sobic.007G172700	Sobic.007G172700.1.p	PF04146	PTHR12357,PTHR12357:SF24	KOG1901				AT3G13060.2	ECT5	evolutionarily conserved C-terminal region 5	LOC_Os08g44200.1	NA	ECT5, putative, expressed
MEblue	Sobic.007G176600	Sobic.007G176600.1.p		PTHR35167,PTHR35167:SF1								LOC_Os08g43620.1	NA	expressed protein
MEblue	Sobic.007G177100	Sobic.007G177100.1.p	PF00249	PTHR10641,PTHR10641:SF637			K09422		AT4G34990.1	AtMYB32,MYB32	myb domain protein 32	LOC_Os08g43550.1	NA	MYB family transcription factor, putative, expressed
MEblue	Sobic.007G181500	Sobic.007G181500.1.p	PF00847	PTHR31839,PTHR31839:SF10				GO:0006355,GO:0003700	AT5G51990.1	CBF4,DREB1D	C-repeat-binding factor 4	LOC_Os08g43200.1	NA	dehydration-responsive element-binding protein, putative, expressed
MEblue	Sobic.007G181900	Sobic.007G181900.1.p		PTHR14237,PTHR14237:SF14	KOG2142	2.8.1.9			AT4G22980.1			LOC_Os08g43180.1	NA	expressed protein
MEblue	Sobic.007G188100	Sobic.007G188100.1.p	PF07714	PTHR27001,PTHR27001:SF12	KOG1187	2.7.11.1	K13429	GO:0006468,GO:0004672	AT3G21630.1	CERK1,LYSM RLK1	chitin elicitor receptor kinase 1	LOC_Os08g42580.1	NA	protein kinase domain containing protein, expressed
MEblue	Sobic.007G196600	Sobic.007G196600.1.p	PF05627	PTHR33159,PTHR33159:SF6			K13456		AT3G25070.1	RIN4	RPM1 interacting protein 4	LOC_Os08g41470.2	NA	proteophosphoglycan ppg4, putative, expressed
MEblue	Sobic.007G198100	Sobic.007G198100.1.p	PF03188,PF04526	PTHR23130,PTHR23130:SF83	KOG4293			GO:0016021	AT5G35735.1		Auxin-responsive family protein	LOC_Os08g41280.1	NA	membrane protein, putative, expressed
MEblue	Sobic.007G200200	Sobic.007G200200.1.p	PF00954,PF08276,PF01453,PF00069	PTHR27002,PTHR27002:SF80	KOG1187	2.7.11.1		GO:0048544,GO:0006468,GO:0005524,GO:0004672	AT4G32300.1	SD2-5	S-domain-2 5	LOC_Os04g23760.1	NA	lectin protein kinase family protein, putative, expressed
MEblue	Sobic.007G214400	Sobic.007G214400.1.p	PF13499	PTHR10891,PTHR10891:SF577					AT2G44310.1		Calcium-binding EF-hand family protein	LOC_Os09g31040.1	NA	EF hand family protein, putative, expressed
MEblue	Sobic.007G223900	Sobic.007G223900.1.p	PF00201	PTHR11926,PTHR11926:SF203				GO:0016758,GO:0008152	AT1G73880.1	UGT89B1	UDP-glucosyl transferase 89B1	LOC_Os08g38110.1	NA	cytokinin-O-glucosyltransferase 1, putative, expressed
MEblue	Sobic.007G226300	Sobic.007G226300.1.p		PTHR35164,PTHR35164:SF2					AT4G40020.1		Myosin heavy chain-related protein	LOC_Os08g37500.1	NA	expressed protein
MEblue	Sobic.007G227300	Sobic.007G227300.1.p	PF02298	PTHR33021				GO:0009055	AT2G32300.1	UCC1	uclacyanin 1	LOC_Os08g37670.1	NA	plastocyanin-like domain containing protein, putative, expressed
MEblue	Sobic.008G005000	Sobic.008G005000.1.p	PF03195	PTHR31301,PTHR31301:SF4					AT2G30130.1	ASL5,LBD12,PCK1	Lateral organ boundaries (LOB) domain family protein	LOC_Os05g27980.1	NA	DUF260 domain containing protein, putative, expressed
MEblue	Sobic.008G006300	Sobic.008G006300.1.p	PF03208	PTHR19317,PTHR19317:SF9	KOG3142				AT5G01640.1	PRA1.B5	prenylated RAB acceptor 1.B5	LOC_Os11g01610.1	NA	prenylated rab acceptor, putative, expressed
MEblue	Sobic.008G015800	Sobic.008G015800.1.p	PF00083	PTHR23504,PTHR23504:SF33	KOG2615			GO:0055085,GO:0022857,GO:0016021	AT5G13750.1	ZIFL1	zinc induced facilitator-like 1	LOC_Os12g03899.1	NA	major facilitator superfamily antiporter, putative, expressed
MEblue	Sobic.008G016900	Sobic.008G016900.1.p	PF13522,PF01380	PTHR10937,PTHR10937:SF0		2.6.1.16	K00820	GO:0030246,GO:0005975,GO:1901137,GO:0004360	AT3G24090.1		glutamine-fructose-6-phosphate transaminase (isomerizing)s;sugar binding;transaminases	LOC_Os12g03720.1	NA	glucosamine--fructose-6-phosphate aminotransferase 1, putative, expressed
MEblue	Sobic.008G021800	Sobic.008G021800.1.p	PF02365	PTHR31719,PTHR31719:SF40				GO:0006355,GO:0003677	AT1G61110.1	anac025,NAC025	NAC domain containing protein 25	LOC_Os12g03040.1	NA	no apical meristem protein, putative, expressed
MEblue	Sobic.008G037500	Sobic.008G037500.1.p	PF12697	PTHR10992,PTHR10992:SF720	KOG1454	3.1.1.3			AT5G22460.2		alpha/beta-Hydrolases superfamily protein	LOC_Os12g05600.1	NA	hydrolase, alpha/beta fold family protein, putative, expressed
MEblue	Sobic.008G050600	Sobic.008G050600.2.p	PF00847	PTHR31190,PTHR31190:SF30				GO:0006355,GO:0003700	AT2G33710.2		Integrase-type DNA-binding superfamily protein	LOC_Os04g32620.1	NA	ethylene-responsive transcription factor ERF114, putative, expressed
MEblue	Sobic.008G059200	Sobic.008G059200.1.p	PF01490	PTHR22950,PTHR22950:SF290	KOG1303				AT5G09220.1	AAP2	amino acid permease 2	LOC_Os12g08090.1	NA	amino acid transporter, putative, expressed
MEblue	Sobic.008G070900	Sobic.008G070900.1.p	PF04398	PTHR31676,PTHR31676:SF17					AT1G02816.1		Protein of unknown function, DUF538	LOC_Os12g09620.1	NA	expressed protein
MEblue	Sobic.008G077600	Sobic.008G077600.1.p	PF00130,PF00781,PF00609	PTHR11255,PTHR11255:SF46		2.7.1.107	K00901	GO:0035556,GO:0016301,GO:0007205,GO:0004143	AT5G63770.1	ATDGK2,DGK2	diacylglycerol kinase 2	LOC_Os12g12260.1	NA	diacylglycerol kinase 1, putative, expressed
MEblue	Sobic.008G087500	Sobic.008G087500.1.p		PTHR33595,PTHR33595:SF3					AT5G50360.1			LOC_Os12g13910.1	NA	expressed protein
MEblue	Sobic.008G095000	Sobic.008G095000.1.p	PF02893	PTHR31969,PTHR31969:SF3					AT5G13200.1		GRAM domain family protein	LOC_Os12g29400.1	NA	GRAM domain containing protein, expressed
MEblue	Sobic.008G099100	Sobic.008G099100.1.p		PTHR33699,PTHR33699:SF4					AT5G18310.2			LOC_Os12g22800.1	NA	expressed protein
MEblue	Sobic.008G124500	Sobic.008G124500.1.p		PTHR24006,PTHR24006:SF442	KOG1947		K10268		AT5G27920.1		F-box family protein	LOC_Os12g36670.1	NA	F-box/LRR-repeat protein 3, putative, expressed
MEblue	Sobic.008G135100	Sobic.008G135100.1.p	PF04535	PTHR11615,PTHR11615:SF156					AT3G55390.1		Uncharacterised protein family (UPF0497)	LOC_Os12g38100.1	NA	membrane associated DUF588 domain containing protein, putative, expressed
MEblue	Sobic.008G136400	Sobic.008G136400.1.p											NA
MEblue	Sobic.008G139600	Sobic.008G139600.1.p	PF00069,PF00139	PTHR27007,PTHR27007:SF63	KOG1187	2.7.11.1		GO:0006468,GO:0005524,GO:0004672,GO:0030246	AT3G55550.1		Concanavalin A-like lectin protein kinase family protein	LOC_Os12g38610.1	NA	lectin-like receptor kinase, putative, expressed
MEblue	Sobic.008G141700	Sobic.008G141700.1.p	PF03662	PTHR14363,PTHR14363:SF17		3.2.1.31,3.2.1.167	K07964	GO:0016798,GO:0016020	AT5G07830.1	AtGUS2,GUS2	glucuronidase 2	LOC_Os12g38920.2	NA	heparanase-like protein precursor, putative, expressed
MEblue	Sobic.008G142200	Sobic.008G142200.1.p	PF08263,PF00560,PF13855	PTHR27000,PTHR27000:SF54	KOG0472	2.7.11.1,2.7.10.1		GO:0005515	AT1G74360.1		Leucine-rich repeat protein kinase family protein	LOC_Os08g23290.1	NA	serine/threonine-protein kinase BRI1-like 2 precursor, putative, expressed
MEblue	Sobic.008G157100	Sobic.008G157100.2.p	PF00170,PF12498	PTHR22952,PTHR22952:SF165				GO:0043565,GO:0006355,GO:0003700	AT5G28770.2	AtbZIP63,BZO2H3	bZIP transcription factor family protein	LOC_Os12g40920.1	NA	bZIP transcription factor domain containing protein, expressed
MEblue	Sobic.008G165800	Sobic.008G165800.1.p	PF07714	PTHR27006	KOG1187	2.7.11.1		GO:0006468,GO:0004672	AT1G16670.1		Protein kinase superfamily protein	LOC_Os12g41710.1	NA	Protein kinase domain containing protein, expressed
MEblue	Sobic.008G173400	Sobic.008G173400.1.p	PF01008	PTHR10233,PTHR10233:SF19			K03680	GO:0044237	AT5G38640.1		NagB/RpiA/CoA transferase-like superfamily protein	LOC_Os12g42260.1	NA	initiation factor 2 subunit family domain containing protein, expressed
MEblue	Sobic.008G177200	Sobic.008G177200.1.p	PF13906,PF13520	PTHR11785,PTHR11785:SF401	KOG1286		K13863	GO:0016020,GO:0015171,GO:0003333	AT1G58030.1	CAT2	cationic amino acid transporter 2	LOC_Os12g42850.1	NA	amino acid permease, putative, expressed
MEblue	Sobic.008G185400	Sobic.008G185400.1.p	PF00025	PTHR24073,PTHR24073:SF570	KOG0092		K07889	GO:0005525	AT5G45130.1	ATRAB-F2A,ATRAB5A,ATRABF2A,RAB-F2A,RAB5A,RABF2A,RHA1	RAB homolog 1	LOC_Os12g43550.2	NA	ras-related protein, putative, expressed
MEblue	Sobic.008G188400	Sobic.008G188400.1.p	PF01151	PTHR11157,PTHR11157:SF11	KOG3071	2.3.1.199		GO:0016021	AT4G36830.1	HOS3-1	GNS1/SUR4 membrane protein family	LOC_Os12g43890.1	NA	GNS1/SUR4 membrane family protein, putative, expressed
MEblue	Sobic.009G008900	Sobic.009G008900.1.p	PF00173	PTHR19359,PTHR19359:SF26	KOG0537				AT2G32720.1	ATCB5-B,B5 #4,CB5-B	cytochrome B5 isoform B	LOC_Os05g01820.1	NA	cytochrome b5-like Heme/Steroid binding domain containing protein, expressed
MEblue	Sobic.009G016300	Sobic.009G016300.1.p	PF13912	PTHR26374,PTHR26374:SF197					AT5G59820.1	RHL41,ZAT12	C2H2-type zinc finger family protein	LOC_Os05g02390.1	NA	ZOS5-02 - C2H2 zinc finger protein, expressed
MEblue	Sobic.009G016800	Sobic.009G016800.1.p	PF07795	PTHR33431,PTHR33431:SF2					AT2G28690.1		Protein of unknown function (DUF1635)	LOC_Os05g02450.1	NA	expressed protein
MEblue	Sobic.009G028300	Sobic.009G028300.1.p	PF13837	PTHR10032,PTHR10032:SF195				GO:0006351,GO:0005634,GO:0003700	AT5G01380.1		Homeodomain-like superfamily protein	LOC_Os05g03740.1	NA	transcription factor TF2, putative, expressed
MEblue	Sobic.009G028800	Sobic.009G028800.1.p	PF00646	PTHR32133,PTHR32133:SF119				GO:0005515	AT5G03970.2		F-box associated ubiquitination effector family protein	LOC_Os04g08460.1	NA	OsFBX115 - F-box domain containing protein, expressed
MEblue	Sobic.009G030600	Sobic.009G030600.1.p	PF01657,PF07714	PTHR27002,PTHR27002:SF46	KOG1187	2.7.11.1		GO:0006468,GO:0004672	AT1G70520.1	CRK2	cysteine-rich RLK (RECEPTOR-like protein kinase) 2	LOC_Os05g03920.1	NA	TKL_IRAK_DUF26-lf.3 - DUF26 kinases have homology to DUF26 containing loci, expressed
MEblue	Sobic.009G031500	Sobic.009G031500.1.p	PF05641	PTHR31917					AT1G09320.1		agenet domain-containing protein	LOC_Os05g04180.1	NA	agenet domain containing protein, putative, expressed
MEblue	Sobic.009G033700	Sobic.009G033700.1.p	PF07714	PTHR27001,PTHR27001:SF177	KOG1187	2.7.11.1	K13436	GO:0006468,GO:0004672	AT2G47060.4		Protein kinase superfamily protein	LOC_Os05g04520.1	NA	protein kinase, putative, expressed
MEblue	Sobic.009G035100	Sobic.009G035100.1.p	PF03061	PTHR12418,PTHR12418:SF31	KOG3328				AT1G48320.1		Thioesterase superfamily protein	LOC_Os05g04660.1	NA	thioesterase family protein, putative, expressed
MEblue	Sobic.009G036800	Sobic.009G036800.1.p		PTHR31865,PTHR31865:SF5					AT4G01670.1			LOC_Os05g04830.1	NA	expressed protein
MEblue	Sobic.009G038100	Sobic.009G038100.1.p										LOC_Os05g05030.1	NA	expressed protein
MEblue	Sobic.009G038900	Sobic.009G038900.1.p	PF00069	PTHR24055,PTHR24055:SF193		2.7.11.24	K04371	GO:0006468,GO:0005524,GO:0004672	AT5G19010.1	MPK16	mitogen-activated protein kinase 16	LOC_Os05g05160.1	NA	CGMC_MAPKCGMC_2.1 - CGMC includes CDA, MAPK, GSK3, and CLKC kinases, expressed
MEblue	Sobic.009G041301	Sobic.009G041301.1.p										LOC_Os05g05290.1	NA	expressed protein
MEblue	Sobic.009G044400	Sobic.009G044400.1.p	PF14226,PF03171	PTHR10209,PTHR10209:SF189	KOG0143	1.14.17.4	K05933	GO:0055114,GO:0016491	AT1G77330.1		2-oxoglutarate (2OG) and Fe(II)-dependent oxygenase superfamily protein	LOC_Os05g05680.1	NA	1-aminocyclopropane-1-carboxylate oxidase, putative, expressed
MEblue	Sobic.009G044600	Sobic.009G044600.1.p	PF14226,PF03171	PTHR10209,PTHR10209:SF189	KOG0143	1.14.17.4	K05933	GO:0055114,GO:0016491	AT1G77330.1		2-oxoglutarate (2OG) and Fe(II)-dependent oxygenase superfamily protein	LOC_Os05g05680.1	NA	1-aminocyclopropane-1-carboxylate oxidase, putative, expressed
MEblue	Sobic.009G045800	Sobic.009G045800.1.p	PF00763,PF02882	PTHR10025,PTHR10025:SF33	KOG0089	3.5.4.9,1.5.1.5		GO:0055114,GO:0009396,GO:0004488,GO:0003824	AT3G12290.1		Amino acid dehydrogenase family protein	LOC_Os05g05830.1	NA	bifunctional protein folD, putative, expressed
MEblue	Sobic.009G054500	Sobic.009G054500.2.p	PF01764	PTHR21493,PTHR21493:SF117				GO:0006629	AT1G02660.1		alpha/beta-Hydrolases superfamily protein	LOC_Os01g15000.1	NA	lipase, putative, expressed
MEblue	Sobic.009G061400	Sobic.009G061400.1.p	PF08263,PF00560,PF13855	PTHR27000,PTHR27000:SF111	KOG0472	2.7.11.1		GO:0005515	AT4G20140.1	GSO1	Leucine-rich repeat transmembrane protein kinase	LOC_Os05g07820.1	NA	leucine-rich repeat receptor protein kinase EXS precursor, putative, expressed
MEblue	Sobic.009G065000	Sobic.009G065000.1.p	PF02309	PTHR31734,PTHR31734:SF34			K14484	GO:0006355,GO:0005634	AT1G04250.1	AXR3,IAA17	AUX/IAA transcriptional regulator family protein	LOC_Os05g08570.2	NA	OsIAA15 - Auxin-responsive Aux/IAA gene family member, expressed
MEblue	Sobic.009G065600	Sobic.009G065600.2.p	PF02458	PTHR31147,PTHR31147:SF3		2.3.1.162		GO:0016747	AT3G62160.1		HXXXD-type acyl-transferase family protein	LOC_Os05g08640.1	NA	transferase family protein, putative, expressed
MEblue	Sobic.009G068600	Sobic.009G068600.1.p	PF02458	PTHR31147,PTHR31147:SF8		2.3.1.167		GO:0016747	AT3G62160.1		HXXXD-type acyl-transferase family protein	LOC_Os04g11810.1	NA	transferase family protein, putative, expressed
MEblue	Sobic.009G069600	Sobic.009G069600.1.p	PF00390,PF03949	PTHR23406,PTHR23406:SF11		1.1.1.40	K00029	GO:0055114,GO:0004471,GO:0051287	AT5G25880.1	ATNADP-ME3,NADP-ME3	NADP-malic enzyme 3	LOC_Os05g09440.1	NA	NADP-dependent malic enzyme, chloroplast precursor, putative, expressed
MEblue	Sobic.009G069800	Sobic.009G069800.1.p	PF00349,PF03727	PTHR19443,PTHR19443:SF20		2.7.1.1	K00844	GO:0016773,GO:0005975,GO:0005524,GO:0046835,GO:0005536,GO:0004396,GO:0001678	AT4G29130.1	ATHXK1,GIN2,HXK1	hexokinase 1	LOC_Os05g09500.1	NA	hexokinase, putative, expressed
MEblue	Sobic.009G071800	Sobic.009G071800.1.p	PF00365	PTHR13697,PTHR13697:SF23	KOG2440	2.7.1.11	K00850	GO:0006096,GO:0003872	AT4G26270.1	PFK3	phosphofructokinase 3	LOC_Os01g09570.1	NA	6-phosphofructokinase, putative, expressed
MEblue	Sobic.009G072900	Sobic.009G072900.2.p		PTHR31250,PTHR31250:SF9					AT4G33050.3	EDA39	calmodulin-binding family protein	LOC_Os05g10840.2	NA	calmodulin-binding protein, putative, expressed
MEblue	Sobic.009G073800	Sobic.009G073800.2.p	PF00010	PTHR12565,PTHR12565:SF180				GO:0046983	AT5G56960.1		basic helix-loop-helix (bHLH) DNA-binding family protein	LOC_Os01g09900.1	NA	helix-loop-helix DNA-binding domain containing protein, expressed
MEblue	Sobic.009G075600	Sobic.009G075600.1.p	PF00643	PTHR31832,PTHR31832:SF9				GO:0008270,GO:0005622	AT1G78600.1	DBB3,LZF1,STH3	light-regulated zinc finger protein 1	LOC_Os05g11510.1	NA	B-box zinc finger family protein, putative, expressed
MEblue	Sobic.009G075900	Sobic.009G075900.1.p	PF00230	PTHR19139,PTHR19139:SF141	KOG0223		K09874	GO:0016020,GO:0006810,GO:0005215	AT4G18910.1	ATNLM2,NIP1;2,NLM2	NOD26-like intrinsic protein 1;2	LOC_Os05g11560.1	NA	aquaporin protein, putative, expressed
MEblue	Sobic.009G079300	Sobic.009G079300.1.p	PF08263,PF00069	PTHR27003,PTHR27003:SF111	KOG1187	2.7.11.1,2.7.10.2		GO:0006468,GO:0005524,GO:0004672	AT1G79620.1		Leucine-rich repeat protein kinase family protein	LOC_Os05g24010.1	NA	receptor protein kinase-like, putative, expressed
MEblue	Sobic.009G084300	Sobic.009G084300.1.p	PF01048	PTHR21234,PTHR21234:SF19		3.2.2.9		GO:0009116,GO:0003824	AT4G28940.1		Phosphorylase superfamily protein	LOC_Os05g13970.1	NA	phosphorylase domain containing protein, putative, expressed
MEblue	Sobic.009G087600	Sobic.009G087600.1.p	PF00024,PF00954,PF01453,PF00069	PTHR27002,PTHR27002:SF146	KOG1187	2.7.11.1		GO:0048544,GO:0006468,GO:0005524,GO:0004672	AT4G32300.1	SD2-5	S-domain-2 5	LOC_Os03g30890.1	NA	S-locus-like receptor protein kinase, putative, expressed
MEblue	Sobic.009G100100	Sobic.009G100100.1.p	PF04749,PF11204	PTHR31045,PTHR31045:SF8					AT5G05350.1		PLAC8 family protein	LOC_Os05g27570.1	NA	SAG20, putative, expressed
MEblue	Sobic.009G101400	Sobic.009G101400.1.p	PF00847	PTHR31241,PTHR31241:SF2				GO:0006355,GO:0003700	AT2G40340.1	AtERF48,DREB2C	Integrase-type DNA-binding superfamily protein	LOC_Os05g27930.1	NA	AP2 domain containing protein, expressed
MEblue	Sobic.009G119200	Sobic.009G119200.1.p	PF00332	PTHR32227,PTHR32227:SF119		3.2.1.73		GO:0005975,GO:0004553	AT4G16260.1		Glycosyl hydrolase superfamily protein	LOC_Os05g31140.1	NA	glycosyl hydrolases family 17, putative, expressed
MEblue	Sobic.009G127000	Sobic.009G127000.1.p	PF08263,PF11721	PTHR27003,PTHR27003:SF115		2.7.11.1			AT3G05990.1		Leucine-rich repeat (LRR) family protein	LOC_Os05g32660.1	NA	leucine-rich repeat family protein, putative, expressed
MEblue	Sobic.009G134600	Sobic.009G134600.1.p	PF07859	PTHR23024,PTHR23024:SF98	KOG1515	3.1.1.1	K14493	GO:0016787,GO:0008152	AT5G27320.1	ATGID1C,GID1C	alpha/beta-Hydrolases superfamily protein	LOC_Os05g33730.1	NA	gibberellin receptor GID1L2, putative, expressed
MEblue	Sobic.009G134700	Sobic.009G134700.1.p											NA
MEblue	Sobic.009G135100	Sobic.009G135100.1.p		PTHR34043,PTHR34043:SF1		3.1.1.32,3.1.1.3			AT1G10740.4		alpha/beta-Hydrolases superfamily protein	LOC_Os05g33820.1	NA	lipase, putative, expressed
MEblue	Sobic.009G135600	Sobic.009G135600.1.p		PTHR35294,PTHR35294:SF1					AT2G26920.1		Ubiquitin-associated/translation elongation factor EF1B protein	LOC_Os05g33850.1	NA	UBA/TS-N domain containing protein, expressed
MEblue	Sobic.009G136400	Sobic.009G136400.1.p	PF12695	PTHR23024,PTHR23024:SF168	KOG1515	3.1.1.1			AT5G16080.1	AtCXE17,CXE17	carboxyesterase 17	LOC_Os05g33940.1	NA	alpha/beta hydrolase fold, putative, expressed
MEblue	Sobic.009G140800	Sobic.009G140800.1.p	PF04884	PTHR12770,PTHR12770:SF25	KOG4249				AT5G49820.1	EMB1879,RUS6	Protein of unknown function, DUF647	LOC_Os05g34650.1	NA	DUF647 domain containing protein, putative, expressed
MEblue	Sobic.009G141500	Sobic.009G141500.1.p	PF00847	PTHR31985,PTHR31985:SF14				GO:0006355,GO:0003700	AT1G71520.1		Integrase-type DNA-binding superfamily protein	LOC_Os01g66270.1	NA	AP2 domain containing protein, expressed
MEblue	Sobic.009G142200	Sobic.009G142200.1.p	PF02365	PTHR31719,PTHR31719:SF16				GO:0006355,GO:0003677	AT1G01720.1	ANAC002,ATAF1	NAC (No Apical Meristem) domain transcriptional regulator superfamily protein	LOC_Os05g34830.1	NA	No apical meristem protein, putative, expressed
MEblue	Sobic.009G143000	Sobic.009G143000.1.p	PF05653	PTHR12570,PTHR12570:SF22	KOG2922			GO:0016021,GO:0015693,GO:0015095	AT1G71900.1		Protein of unknown function (DUF803)	LOC_Os05g35060.1	NA	DUF803 domain containing, putative, expressed
MEblue	Sobic.009G144600	Sobic.009G144600.1.p	PF00141	PTHR31388,PTHR31388:SF38		1.11.1.7	K00430	GO:0055114,GO:0020037,GO:0006979,GO:0004601	AT5G06730.1		Peroxidase superfamily protein	LOC_Os03g13180.1	NA	peroxidase precursor, putative, expressed
MEblue	Sobic.009G145500	Sobic.009G145500.1.p	PF00141	PTHR31388:SF38,PTHR31388		1.11.1.7	K00430	GO:0004601,GO:0006979,GO:0020037,GO:0055114	AT5G06730.1		Peroxidase superfamily protein	LOC_Os03g13180.1	NA	peroxidase precursor, putative, expressed
MEblue	Sobic.009G145600	Sobic.009G145600.1.p	PF00141	PTHR31388,PTHR31388:SF38		1.11.1.7	K00430	GO:0055114,GO:0020037,GO:0006979,GO:0004601	AT5G06730.1		Peroxidase superfamily protein	LOC_Os03g13180.1	NA	peroxidase precursor, putative, expressed
MEblue	Sobic.009G148700	Sobic.009G148700.1.p	PF13537	PTHR11907,PTHR11907:SF11		2.4.2.14	K00764		AT2G16570.1	ASE1,ATASE,ATASE1	GLN phosphoribosyl pyrophosphate amidotransferase 1	LOC_Os05g35580.1	NA	amidophosphoribosyltransferase, chloroplast precursor, putative, expressed
MEblue	Sobic.009G151600	Sobic.009G151600.1.p	PF00847	PTHR31190,PTHR31190:SF24				GO:0006355,GO:0003700	AT5G61890.1		Integrase-type DNA-binding superfamily protein	LOC_Os05g36100.1	NA	AP2 domain containing protein, expressed
MEblue	Sobic.009G155200	Sobic.009G155200.1.p		PTHR10593,PTHR10593:SF27					AT3G57670.1	NTT,WIP2	C2H2-type zinc finger family protein	LOC_Os05g37190.1	NA	ZOS5-08 - C2H2 zinc finger protein, expressed
MEblue	Sobic.009G157500	Sobic.009G157500.1.p	PF00249	PTHR24078,PTHR24078:SF261					AT2G38090.1		Duplicated homeodomain-like superfamily protein	LOC_Os05g37730.1	NA	MYB family transcription factor, putative, expressed
MEblue	Sobic.009G161800	Sobic.009G161800.1.p	PF00481	PTHR13832:SF337,PTHR13832	KOG0698	3.1.3.16	K14497	GO:0004722,GO:0006470,GO:0003824	AT1G07430.1	HAI2	highly ABA-induced PP2C gene 2	LOC_Os05g38290.2	NA	protein phosphatase 2C, putative, expressed
MEblue	Sobic.009G162000	Sobic.009G162000.1.p		PTHR15486,PTHR15486:SF25		2.3.1.15,2.3.1.198	K13508		AT3G11430.1	ATGPAT5,GPAT5	glycerol-3-phosphate acyltransferase 5	LOC_Os05g38350.1	NA	glycerol-3-phosphate acyltransferase 8, putative, expressed
MEblue	Sobic.009G163900	Sobic.009G163900.1.p	PF00012	PTHR19375,PTHR19375:SF232			K03283		AT3G12580.1	ATHSP70,HSP70	heat shock protein 70	LOC_Os05g38530.1	NA	DnaK family protein, putative, expressed
MEblue	Sobic.009G164600	Sobic.009G164600.1.p	PF13912	PTHR26374,PTHR26374:SF196					AT2G28710.1		C2H2-type zinc finger family protein	LOC_Os05g38620.1	NA	ZOS5-10 - C2H2 zinc finger protein, expressed
MEblue	Sobic.009G169000	Sobic.009G169000.1.p	PF02775,PF00205,PF02776	PTHR18968,PTHR18968:SF121		4.1.1.1	K01568	GO:0030976,GO:0003824,GO:0000287	AT5G01320.1		Thiamine pyrophosphate dependent pyruvate decarboxylase family protein	LOC_Os05g39310.1	NA	thiamine pyrophosphate enzyme, C-terminal TPP binding domain containing protein, expressed
MEblue	Sobic.009G177800	Sobic.009G177800.1.p		PTHR33474,PTHR33474:SF5								LOC_Os05g40890.2	NA	expressed protein
MEblue	Sobic.009G179400	Sobic.009G179400.1.p		PTHR33870,PTHR33870:SF2					AT5G17910.2			LOC_Os05g41150.1	NA	expressed protein
MEblue	Sobic.009G180800	Sobic.009G180800.1.p	PF00202	PTHR11986,PTHR11986:SF84	KOG1401	5.4.3.8	K01845	GO:0030170,GO:0008483	AT3G48730.1	GSA2	glutamate-1-semialdehyde 2,1-aminomutase 2	LOC_Os08g41990.1	NA	aminotransferase, putative, expressed
MEblue	Sobic.009G183000	Sobic.009G183000.1.p											NA
MEblue	Sobic.009G183300	Sobic.009G183300.1.p	PF07479,PF01210	PTHR11728:SF14,PTHR11728	KOG2711	1.1.1.8	K00006	GO:0006072,GO:0009331,GO:0004367,GO:0005975,GO:0016616,GO:0046168,GO:0051287,GO:0055114	AT2G41540.2	GPDHC1	6-phosphogluconate dehydrogenase family protein	LOC_Os01g58740.2	NA	glycerol-3-phosphate dehydrogenase, putative, expressed
MEblue	Sobic.009G184000	Sobic.009G184000.1.p	PF00656	PTHR31810,PTHR31810:SF7	KOG1546			GO:0006508,GO:0004197	AT1G79330.1	AMC6,ATMC5,ATMCP2B,MC5	metacaspase 5	LOC_Os05g41670.1	NA	ICE-like protease p20 domain containing protein, putative, expressed
MEblue	Sobic.009G186600	Sobic.009G186600.1.p	PF00141	PTHR31235,PTHR31235:SF38		1.11.1.7	K00430	GO:0055114,GO:0020037,GO:0006979,GO:0004601	AT1G05260.1	RCI3,RCI3A	Peroxidase superfamily protein	LOC_Os05g42000.1	NA	peroxidase precursor, putative, expressed
MEblue	Sobic.009G190700	Sobic.009G190700.1.p	PF01419	PTHR23244,PTHR23244:SF249				GO:0080028,GO:0019762	AT1G19715.3		Mannose-binding lectin superfamily protein	LOC_Os05g43240.3	NA	jacalin-like lectin domain containing protein, expressed
MEblue	Sobic.009G192600	Sobic.009G192600.1.p	PF00282	PTHR11999,PTHR11999:SF104	KOG0628	4.1.1.25	K01592	GO:0030170,GO:0019752,GO:0016831	AT2G20340.1		Pyridoxal phosphate (PLP)-dependent transferases superfamily protein	LOC_Os05g43510.1	NA	decarboxylase, putative, expressed
MEblue	Sobic.009G197000	Sobic.009G197000.1.p	PF00891,PF08100	PTHR11746:SF95,PTHR11746	KOG3178			GO:0008171,GO:0046983	AT4G35160.1		O-methyltransferase family protein	LOC_Os05g43930.1	NA	O-methyltransferase, putative, expressed
MEblue	Sobic.009G200566	Sobic.009G200566.1.p											NA
MEblue	Sobic.009G201800	Sobic.009G201800.1.p	PF05172	PTHR21527			K14313		AT3G16310.1		mitotic phosphoprotein N\' end (MPPN) family protein	LOC_Os05g44380.1	NA	MPPN domain containing protein, expressed
MEblue	Sobic.009G213000	Sobic.009G213000.1.p	PF00481	PTHR13832:SF335,PTHR13832	KOG0698	3.1.3.16	K14497	GO:0004722,GO:0006470,GO:0003824	AT1G72770.3	HAB1	homology to ABI1	LOC_Os05g46040.1	NA	protein phosphatase 2C, putative, expressed
MEblue	Sobic.009G215400	Sobic.009G215400.1.p	PF00561	PTHR10992,PTHR10992:SF699	KOG4178	3.1.1.1			AT5G53050.3		alpha/beta-Hydrolases superfamily protein	LOC_Os05g46460.1	NA	hydrolase, alpha/beta fold family domain containing protein, expressed
MEblue	Sobic.009G221400	Sobic.009G221400.1.p	PF00847,PF02362	PTHR31140,PTHR31140:SF3			K09287	GO:0006355,GO:0003700,GO:0003677	AT1G13260.1	EDF4,RAV1	related to ABI3/VP1 1	LOC_Os05g47650.1	NA	B3 DNA binding domain containing protein, expressed
MEblue	Sobic.009G224100	Sobic.009G224100.1.p	PF00201	PTHR11926,PTHR11926:SF306		2.4.1.177		GO:0016758,GO:0008152	AT4G15480.1	UGT84A1	UDP-Glycosyltransferase superfamily protein	LOC_Os05g47950.1	NA	UDP-glucoronosyl and UDP-glucosyl transferase domain containing protein, expressed
MEblue	Sobic.009G225800	Sobic.009G225800.1.p										LOC_Os05g48210.1	NA	expressed protein
MEblue	Sobic.009G231200	Sobic.009G231200.1.p	PF07223	PTHR31805,PTHR31805:SF4					AT4G28300.1		Protein of unknown function (DUF1421)	LOC_Os05g48760.1	NA	protein of unknown function DUF1421 domain containing protein, expressed
MEblue	Sobic.009G234100	Sobic.009G234100.1.p	PF03106	PTHR31221,PTHR31221:SF30				GO:0043565,GO:0006355,GO:0003700	AT4G18170.1	ATWRKY28,WRKY28	WRKY DNA-binding protein 28	LOC_Os05g49100.1	NA	WRKY49, expressed
MEblue	Sobic.009G234300	Sobic.009G234300.1.p	PF06293	PTHR24055,PTHR24055:SF187		2.7.11.24	K04371	GO:0016773,GO:0016020,GO:0005524	AT2G42880.1	ATMPK20,MPK20	MAP kinase 20	LOC_Os05g49140.1	NA	CGMC_MAPKCMGC_2.8 - CGMC includes CDA, MAPK, GSK3, and CLKC kinases, expressed
MEblue	Sobic.009G238500	Sobic.009G238500.1.p	PF00847	PTHR31657,PTHR31657:SF8				GO:0006355,GO:0003700	AT1G64380.1		Integrase-type DNA-binding superfamily protein	LOC_Os05g49700.1	NA	AP2 domain containing protein, expressed
MEblue	Sobic.009G239500	Sobic.009G239500.1.p	PF07722,PF06418	PTHR11550,PTHR11550:SF10		6.3.4.2	K01937	GO:0016787,GO:0006541,GO:0006221,GO:0003883	AT1G30820.1		CTP synthase family protein	LOC_Os05g49770.1	NA	CTP synthase, putative, expressed
MEblue	Sobic.009G240100	Sobic.009G240100.1.p	PF01657	PTHR32099,PTHR32099:SF8					AT4G23180.1	CRK10,RLK4	cysteine-rich RLK (RECEPTOR-like protein kinase) 10	LOC_Os12g41410.1	NA	receptor-like protein kinase homolog RK20-1, putative, expressed
MEblue	Sobic.009G246100	Sobic.009G246100.1.p	PF07983	PTHR32227					AT2G30933.1		Carbohydrate-binding X8 domain superfamily protein	LOC_Os05g50490.1	NA	X8 domain containing protein, expressed
MEblue	Sobic.009G246300	Sobic.009G246300.1.p	PF06293	PTHR24055,PTHR24055:SF158		2.7.11.24	K04371	GO:0016773,GO:0016020,GO:0005524	AT2G42880.1	ATMPK20,MPK20	MAP kinase 20	LOC_Os01g43910.1	NA	CGMC_MAPKCMGC_2.4 - CGMC includes CDA, MAPK, GSK3, and CLKC kinases, expressed
MEblue	Sobic.009G246800	Sobic.009G246800.1.p	PF00069,PF07714	PTHR27007,PTHR27007:SF61	KOG1187	2.7.11.1		GO:0006468,GO:0005524,GO:0004672	AT2G32800.1	AP4.3A	protein kinase family protein	LOC_Os11g25860.1	NA	protein Kinase, putative, expressed
MEblue	Sobic.009G247300	Sobic.009G247300.2.p	PF03106	PTHR31221,PTHR31221:SF13				GO:0043565,GO:0006355,GO:0003700	AT4G18170.1	ATWRKY28,WRKY28	WRKY DNA-binding protein 28	LOC_Os05g50610.2	NA	WRKY8, expressed
MEblue	Sobic.009G255500	Sobic.009G255500.1.p	PF07847	PTHR22966,PTHR22966:SF6	KOG4281	1.13.11.19	K10712	GO:0055114,GO:0016702	AT5G39890.1		Protein of unknown function (DUF1637)	LOC_Os05g51470.1	NA	2-aminoethanethiol dioxygenase, putative, expressed
MEblue	Sobic.009G258150	Sobic.009G258150.1.p	PF08137										NA
MEblue	Sobic.009G258600	Sobic.009G258600.1.p	PF01423	PTHR15588	KOG1784		K12627		AT1G65700.3		Small nuclear ribonucleoprotein family protein	LOC_Os05g51650.1	NA	LSM domain containing protein, expressed
MEblue	Sobic.009G259900	Sobic.009G259900.1.p	PF16487,PF16488,PF08699,PF16486,PF02170,PF02171	PTHR22891,PTHR22891:SF20			K11593	GO:0005515,GO:0003676	AT2G27040.1	AGO4,OCP11	Argonaute family protein	LOC_Os04g06770.2	NA	argonaute, putative, expressed
MEblue	Sobic.010G001900	Sobic.010G001900.1.p	PF02770,PF14749,PF01756	PTHR10909,PTHR10909:SF250		1.3.3.6	K00232	GO:0055114,GO:0003995,GO:0006635,GO:0005777,GO:0003997	AT4G16760.1	ACX1,ATACX1	acyl-CoA oxidase 1	LOC_Os06g01390.1	NA	acyl-coenzyme A oxidase 1.2, peroxisomal, putative, expressed
MEblue	Sobic.010G009400	Sobic.010G009400.1.p	PF00503	PTHR10218,PTHR10218:SF218	KOG0082			GO:0031683,GO:0019001,GO:0007186,GO:0004871,GO:0003924	AT1G31930.3	XLG3	extra-large GTP-binding protein 3	LOC_Os06g02130.1	NA	G-protein alpha subunit, putative, expressed
MEblue	Sobic.010G010900	Sobic.010G010900.1.p		PTHR37891,PTHR37891:SF1								LOC_Os06g02370.1	NA	expressed protein
MEblue	Sobic.010G019000	Sobic.010G019000.1.p	PF03105,PF07690	PTHR23510,PTHR23510:SF19	KOG2325			GO:0055085,GO:0016021	AT4G22990.2		Major Facilitator Superfamily with SPX (SYG1/Pho81/XPR1) domain-containing protein	LOC_Os06g03860.1	NA	uncharacterized membrane protein, putative, expressed
MEblue	Sobic.010G026500	Sobic.010G026500.1.p		PTHR33270:SF2,PTHR33270					AT2G27830.1			LOC_Os06g04480.1	NA	expressed protein
MEblue	Sobic.010G031100	Sobic.010G031100.1.p	PF03386	PTHR33605,PTHR33605:SF1					AT5G25940.1		early nodulin-related	LOC_Os06g04990.1	NA	early nodulin 93 ENOD93 protein, putative, expressed
MEblue	Sobic.010G033300	Sobic.010G033300.1.p	PF12590,PF01643	PTHR31727,PTHR31727:SF2		3.1.2.14	K10781	GO:0016790,GO:0006633	AT1G08510.1	FATB	fatty acyl-ACP thioesterases B	LOC_Os06g05130.1	NA	myristoyl-acyl carrier protein thioesterase, chloroplast precursor, putative, expressed
MEblue	Sobic.010G036800	Sobic.010G036800.1.p		PTHR33120								LOC_Os06g05420.1	NA	expressed protein
MEblue	Sobic.010G041700	Sobic.010G041700.1.p	PF00643	PTHR31832,PTHR31832:SF7				GO:0008270,GO:0005622	AT1G78600.2	DBB3,LZF1,STH3	light-regulated zinc finger protein 1	LOC_Os06g05890.1	NA	B-box zinc finger family protein, putative, expressed
MEblue	Sobic.010G045700	Sobic.010G045700.1.p	PF03106	PTHR32096,PTHR32096:SF24				GO:0043565,GO:0006355,GO:0003700	AT4G23810.1	ATWRKY53,WRKY53	WRKY family transcription factor	LOC_Os06g06360.1	NA	WRKY113, expressed
MEblue	Sobic.010G052800	Sobic.010G052800.1.p	PF07714	PTHR27001,PTHR27001:SF24	KOG1187	2.7.10.2		GO:0006468,GO:0004672	AT1G52540.1		Protein kinase superfamily protein	LOC_Os06g07070.1	NA	BRASSINOSTEROID INSENSITIVE 1-associated receptor kinase 1 precursor, putative, expressed
MEblue	Sobic.010G062300	Sobic.010G062300.1.p	PF03140	PTHR31549,PTHR31549:SF23					AT3G02645.1		Plant protein of unknown function (DUF247)	LOC_Os06g08120.1	NA	plant protein of unknown function domain containing protein, expressed
MEblue	Sobic.010G062800	Sobic.010G062800.1.p	PF07690	PTHR11662,PTHR11662:SF153	KOG2533		K13783	GO:0055085,GO:0016021	AT2G13100.1		Major facilitator superfamily protein	LOC_Os06g08170.1	NA	transporter, major facilitator family, putative, expressed
MEblue	Sobic.010G065900	Sobic.010G065900.1.p	PF10409	PTHR23213,PTHR23213:SF190					AT5G58160.1		actin binding	LOC_Os06g08540.2	NA	formin-like protein 13, putative, expressed
MEblue	Sobic.010G072700	Sobic.010G072700.1.p	PF00226	PTHR24078					AT3G14200.1		Chaperone DnaJ-domain superfamily protein	LOC_Os06g09560.1	NA	heat shock protein DnaJ, putative, expressed
MEblue	Sobic.010G076700	Sobic.010G076700.1.p	PF02431	PTHR28039,PTHR28039:SF9		5.5.1.6		GO:0016872	AT2G26310.1		Chalcone-flavanone isomerase family protein	LOC_Os06g10210.2	NA	expressed protein
MEblue	Sobic.010G077600	Sobic.010G077600.2.p		PTHR34459,PTHR34459:SF2					AT2G41945.1			LOC_Os06g10440.1	NA	gb protein, putative, expressed
MEblue	Sobic.010G080200	Sobic.010G080200.1.p	PF01105	PTHR22811,PTHR22811:SF68	KOG1691			GO:0016021,GO:0006810	AT1G09580.1		emp24/gp25L/p24 family/GOLD family protein	LOC_Os06g10760.1	NA	emp24/gp25L/p24 family protein, putative, expressed
MEblue	Sobic.010G084400	Sobic.010G084400.1.p	PF00724	PTHR22893,PTHR22893:SF44	KOG0134	1.3.1.42	K05894	GO:0055114,GO:0016491,GO:0010181	AT1G76680.1	ATOPR1,OPR1	12-oxophytodienoate reductase 1	LOC_Os06g11290.1	NA	12-oxophytodienoate reductase, putative, expressed
MEblue	Sobic.010G084600	Sobic.010G084600.1.p	PF00724	PTHR22893,PTHR22893:SF44	KOG0134	1.3.1.42	K05894	GO:0055114,GO:0016491,GO:0010181	AT1G76690.1	ATOPR2,OPR2	12-oxophytodienoate reductase 2	LOC_Os06g11290.1	NA	12-oxophytodienoate reductase, putative, expressed
MEblue	Sobic.010G084700	Sobic.010G084700.1.p	PF00724	PTHR22893,PTHR22893:SF44	KOG0134	1.3.1.42	K05894	GO:0055114,GO:0016491,GO:0010181	AT1G76690.1	ATOPR2,OPR2	12-oxophytodienoate reductase 2	LOC_Os06g11290.1	NA	12-oxophytodienoate reductase, putative, expressed
MEblue	Sobic.010G097200	Sobic.010G097200.1.p	PF14009	PTHR33413,PTHR33413:SF6					AT1G60010.1			LOC_Os06g12960.1	NA	expressed protein
MEblue	Sobic.010G099900	Sobic.010G099900.1.p		PTHR36704					AT1G05060.1			LOC_Os06g13220.1	NA	expressed protein
MEblue	Sobic.010G101200	Sobic.010G101200.1.p	PF06522	PTHR33417					AT3G48140.1		B12D protein	LOC_Os06g13680.1	NA	B12D protein, putative, expressed
MEblue	Sobic.010G102050	Sobic.010G102050.1.p											NA
MEblue	Sobic.010G105500	Sobic.010G105500.1.p											NA
MEblue	Sobic.010G116400	Sobic.010G116400.1.p	PF01490	PTHR22950,PTHR22950:SF237	KOG1305		K14207		AT3G30390.1		Transmembrane amino acid transporter family protein	LOC_Os06g16420.1	NA	amino acid transporter, putative, expressed
MEblue	Sobic.010G132700	Sobic.010G132700.1.p											NA
MEblue	Sobic.010G134700	Sobic.010G134700.1.p	PF07719,PF13414,PF00254	PTHR10516,PTHR10516:SF324	KOG0543	5.2.1.8	K09571	GO:0006457	AT5G48570.1	ATFKBP65,FKBP65,ROF2	FKBP-type peptidyl-prolyl cis-trans isomerase family protein	LOC_Os04g28420.1	NA	peptidyl-prolyl isomerase, putative, expressed
MEblue	Sobic.010G158100	Sobic.010G158100.3.p	PF13639	PTHR14155,PTHR14155:SF111				GO:0008270,GO:0005515	AT4G17905.1	ATL4H	RING/U-box superfamily protein	LOC_Os06g34450.1	NA	zinc finger, C3HC4 type domain containing protein, expressed
MEblue	Sobic.010G163000	Sobic.010G163000.1.p	PF02159,PF08031,PF01565	PTHR32448,PTHR32448:SF20		1.3.3.8		GO:0043401,GO:0030284,GO:0006355,GO:0005634,GO:0005496,GO:0003677,GO:0055114,GO:0050660,GO:0016491	AT5G44400.1		FAD-binding Berberine family protein	LOC_Os06g35700.1	NA	reticuline oxidase-like protein precursor, putative, expressed
MEblue	Sobic.010G166500	Sobic.010G166500.1.p	PF01490	PTHR22950,PTHR22950:SF208	KOG1303				AT1G58360.1	AAP1,NAT2	amino acid permease 1	LOC_Os06g36180.1	NA	amino acid transporter, putative, expressed
MEblue	Sobic.010G167800	Sobic.010G167800.1.p	PF01554	PTHR11206,PTHR11206:SF76	KOG1347		K03327	GO:0055085,GO:0016020,GO:0015297,GO:0015238,GO:0006855	AT4G29140.1		MATE efflux family protein	LOC_Os06g36330.1	NA	MATE domain containing protein, expressed
MEblue	Sobic.010G176600	Sobic.010G176600.1.p											NA
MEblue	Sobic.010G178200	Sobic.010G178200.1.p	PF01152	PTHR10681				GO:0019825	AT4G32690.1	ATGLB3,GLB3	hemoglobin 3	LOC_Os06g39140.1	NA	hemoglobin-like protein HbO, putative, expressed
MEblue	Sobic.010G180400	Sobic.010G180400.1.p	PF12590,PF01643	PTHR31727,PTHR31727:SF3		3.1.2.14	K10781	GO:0016790,GO:0006633	AT1G08510.1	FATB	fatty acyl-ACP thioesterases B	LOC_Os06g39520.2	NA	myristoyl-acyl carrier protein thioesterase, chloroplast precursor, putative, expressed
MEblue	Sobic.010G181200	Sobic.010G181200.1.p	PF04434,PF03101,PF10551	PTHR31669,PTHR31669:SF37				GO:0008270,GO:0006355	AT4G38180.1	FRS5	FAR1-related sequence 5	LOC_Os06g39680.1	NA	transposon protein, putative, unclassified, expressed
MEblue	Sobic.010G182966	Sobic.010G182966.1.p	PF00067	PTHR24282,PTHR24282:SF43	KOG0157		K15639	GO:0055114,GO:0020037,GO:0016705,GO:0005506	AT2G26710.1	BAS1,CYP72B1,CYP734A1	Cytochrome P450 superfamily protein	LOC_Os06g39880.1	NA	cytochrome P450 72A1, putative, expressed
MEblue	Sobic.010G186400	Sobic.010G186400.1.p		PTHR26312,PTHR26312:SF86					AT1G80130.1		Tetratricopeptide repeat (TPR)-like superfamily protein	LOC_Os06g40440.1	NA	expressed protein
MEblue	Sobic.010G188800	Sobic.010G188800.1.p	PF13499	PTHR10891,PTHR10891:SF574	KOG0027		K13448		AT4G26470.1		Calcium-binding EF-hand family protein	LOC_Os06g40720.1	NA	EF hand family protein, putative, expressed
MEblue	Sobic.010G189800	Sobic.010G189800.1.p	PF03999	PTHR19321,PTHR19321:SF11			K16732	GO:0008017,GO:0000910,GO:0000226	AT5G55230.1	ATMAP65-1,MAP65-1	microtubule-associated proteins 65-1	LOC_Os06g40840.1	NA	microtubule associated protein, putative, expressed
MEblue	Sobic.010G194900	Sobic.010G194900.2.p	PF00170	PTHR22952,PTHR22952:SF117				GO:0043565,GO:0006355,GO:0003700	AT1G42990.1	ATBZIP60,BZIP60	basic region/leucine zipper motif 60	LOC_Os06g41770.1	NA	bZIP transcription factor domain containing protein, expressed
MEblue	Sobic.010G198000	Sobic.010G198000.1.p	PF00291	PTHR10314,PTHR10314:SF21		4.2.1.20	K06001	GO:0030170,GO:0004834,GO:0000162	AT5G38530.1	TSBtype2	tryptophan synthase beta type 2	LOC_Os06g42560.1	NA	tryptophan synthase beta chain 2, putative, expressed
MEblue	Sobic.010G200700	Sobic.010G200700.1.p		PTHR33709,PTHR33709:SF2					AT1G16860.1		Ubiquitin-specific protease family C19-related protein	LOC_Os06g43020.1	NA	expressed protein
MEblue	Sobic.010G201200	Sobic.010G201200.1.p										LOC_Os06g43080.1	NA	expressed protein
MEblue	Sobic.010G220600	Sobic.010G220600.1.p	PF12710,PF00403,PF00122	PTHR24093,PTHR24093:SF360		3.6.3.54	K17686	GO:0046872,GO:0030001,GO:0000166	AT5G44790.1	HMA7,RAN1	copper-exporting ATPase / responsive-to-antagonist 1 / copper-transporting ATPase (RAN1)	LOC_Os06g45500.1	NA	copper-transporting ATPase, putative, expressed
MEblue	Sobic.010G223200	Sobic.010G223200.1.p	PF07728,PF01434	PTHR23076,PTHR23076:SF60			K03798	GO:0016887,GO:0005524,GO:0006508,GO:0004222	AT2G30950.1	FTSH2,VAR2	FtsH extracellular protease family	LOC_Os06g45820.1	NA	OsFtsH2 FtsH protease, homologue of AtFtsH2/8, expressed
MEblue	Sobic.010G224200	Sobic.010G224200.1.p	PF00249	PTHR31314					AT2G02060.1		Homeodomain-like superfamily protein	LOC_Os06g45890.1	NA	MYB family transcription factor, putative, expressed
MEblue	Sobic.010G226700	Sobic.010G226700.1.p											NA
MEblue	Sobic.010G233200	Sobic.010G233200.1.p	PF02679			4.4.1.19		GO:0019295	AT4G21320.1	HSA32	Aldolase-type TIM barrel family protein	LOC_Os06g46900.1	NA	phosphosulfolactate synthase-related protein, putative, expressed
MEblue	Sobic.010G236900	Sobic.010G236900.1.p	PF12023	PTHR33193,PTHR33193:SF7					AT4G09890.1		Protein of unknown function (DUF3511)	LOC_Os06g47220.1	NA	expressed protein
MEblue	Sobic.010G241200	Sobic.010G241200.1.p	PF01546	PTHR11014,PTHR11014:SF62			K14664	GO:0016787,GO:0008152	AT1G44350.1	ILL6	IAA-leucine resistant (ILR)-like gene 6	LOC_Os06g47620.1	NA	peptidase, putative, expressed
MEblue	Sobic.010G241300	Sobic.010G241300.1.p	PF13833,PF13499	PTHR10891	KOG0027				AT1G66410.1	ACAM-4,CAM4	calmodulin 4	LOC_Os06g47640.1	NA	OsCML29 - Calmodulin-related calcium sensor protein, expressed
MEblue	Sobic.010G250900	Sobic.010G250900.3.p	PF12710,PF00122	PTHR24093,PTHR24093:SF318		3.6.3.5	K01534	GO:0046872,GO:0000166	AT4G30110.1	ATHMA2,HMA2	heavy metal atpase 2	LOC_Os07g12900.1	NA	cadmium/zinc-transporting ATPase, putative, expressed
MEblue	Sobic.010G251300	Sobic.010G251300.1.p	PF03109,PF00144	PTHR10566,PTHR10566:SF84	KOG1235	3.6.3.46	K08869		AT5G24810.1		ABC1 family protein	LOC_Os06g48770.1	NA	OsSBeL1 - Putative Serine Beta-Lactamase homologue, expressed
MEblue	Sobic.010G253300	Sobic.010G253300.1.p	PF02309,PF02362,PF06507	PTHR31384,PTHR31384:SF9				GO:0006355,GO:0005634,GO:0003677,GO:0009725	AT1G19220.1	ARF11,ARF19,IAA22	auxin response factor 19	LOC_Os06g48950.1	NA	auxin response factor 19, putative, expressed
MEblue	Sobic.010G257300	Sobic.010G257300.1.p	PF07859	PTHR23024,PTHR23024:SF234			K15889	GO:0016787,GO:0008152	AT5G15860.1	ATPCME,PCME	prenylcysteine methylesterase	LOC_Os06g49440.1	NA	serine esterase, putative, expressed
MEblue	Sobic.010G258500	Sobic.010G258500.1.p	PF02153	PTHR11811:SF30,PTHR11811	KOG3794	1.3.1.43		GO:0004665,GO:0006571,GO:0008977,GO:0055114	AT1G15710.1		prephenate dehydrogenase family protein	LOC_Os06g49505.1	NA	arogenate dehydrogenase 1, chloroplast precursor, putative, expressed
MEblue	Sobic.010G260300	Sobic.010G260300.1.p		PTHR35358,PTHR35358:SF1								LOC_Os06g49700.1	NA	expressed protein
MEblue	Sobic.010G262300	Sobic.010G262300.1.p	PF07798	PTHR14360,PTHR14360:SF1	KOG3156				AT2G16460.1		Protein of unknown function (DUF1640)	LOC_Os06g49890.1	NA	coiled-coil domain-containing protein 90A, mitochondrial precursor, putative, expressed
MEblue	Sobic.010G266900	Sobic.010G266900.1.p	PF11961,PF05003	PTHR31730,PTHR31730:SF4					AT1G30755.1		Protein of unknown function (DUF668)	LOC_Os06g50220.2	NA	expressed protein
MEblue	Sobic.010G267700	Sobic.010G267700.1.p	PF08263,PF00560,PF00069,PF13855	PTHR27000,PTHR27000:SF23	KOG1187	2.7.11.1		GO:0005515,GO:0006468,GO:0005524,GO:0004672	AT1G75820.1	ATCLV1,CLV1,FAS3,FLO5	Leucine-rich receptor-like protein kinase family protein	LOC_Os06g50340.1	NA	receptor protein kinase CLAVATA1 precursor, putative, expressed
MEblue	Sobic.010G274900	Sobic.010G274900.1.p	PF00069	PTHR27001,PTHR27001:SF222	KOG1187	2.7.11.1,2.7.10.2		GO:0006468,GO:0005524,GO:0004672	AT2G17220.1		Protein kinase superfamily protein	LOC_Os06g51170.1	NA	serine/threonine-protein kinase Cx32, chloroplast precursor, putative, expressed
MEblue	Sobic.010G277800	Sobic.010G277800.1.p	PF01476	PTHR20932,PTHR20932:SF12					AT5G23130.1		Peptidoglycan-binding LysM domain-containing protein	LOC_Os06g51360.1	NA	lysM domain containing protein, putative, expressed
MEblue	Sobic.010G278400	Sobic.010G278400.1.p	PF08315	PTHR31551	KOG3407		K12871		AT3G05070.1			LOC_Os06g51420.1	NA	coiled-coil domain-containing protein 12, putative, expressed
MEbrown	Sobic.001G008700	Sobic.001G008700.1.p	PF04483	PTHR33787,PTHR33787:SF3					AT3G56830.1		Protein of unknown function (DUF565)	LOC_Os03g63554.1	NA	DUF565 domain containing protein, putative, expressed
MEbrown	Sobic.001G012700	Sobic.001G012700.1.p	PF03407	PTHR24015,PTHR24015:SF903					AT4G19970.1			LOC_Os03g63280.1	NA	regulatory protein, putative, expressed
MEbrown	Sobic.001G017700	Sobic.001G017700.1.p	PF01866	PTHR10762,PTHR10762:SF2	KOG2648		K17866	GO:0017183	AT3G59630.1		diphthamide synthesis DPH2 family protein	LOC_Os11g16430.1	NA	diphthamide biosynthesis protein, putative, expressed
MEbrown	Sobic.001G020200	Sobic.001G020200.1.p		PTHR10593,PTHR10593:SF27					AT1G34370.2	STOP1	C2H2 and C2HC zinc fingers superfamily protein	LOC_Os03g62230.1	NA	ZOS3-24 - C2H2 zinc finger protein, expressed
MEbrown	Sobic.001G021500	Sobic.001G021500.1.p	PF13632,PF14569	PTHR13301,PTHR13301:SF73		2.4.1.12	K10999		AT5G64740.1	CESA6,E112,IXR2,PRC1	cellulose synthase 6	LOC_Os07g24190.1	NA	CESA3 - cellulose synthase, expressed
MEbrown	Sobic.001G028000	Sobic.001G028000.1.p										LOC_Os03g61240.1	NA	expressed protein
MEbrown	Sobic.001G034100	Sobic.001G034100.1.p	PF00481	PTHR13832,PTHR13832:SF228	KOG0700	3.1.3.16		GO:0003824,GO:0006470,GO:0004722	AT2G28890.1	PLL4	poltergeist like 4	LOC_Os03g60650.1	NA	protein phosphatase 2C, putative, expressed
MEbrown	Sobic.001G035000	Sobic.001G035000.1.p	PF13912	PTHR26374,PTHR26374:SF169					AT5G59820.1	RHL41,ZAT12	C2H2-type zinc finger family protein	LOC_Os03g60570.1	NA	ZOS3-22 - C2H2 zinc finger protein, expressed
MEbrown	Sobic.001G035100	Sobic.001G035100.1.p	PF13912	PTHR26374,PTHR26374:SF166					AT2G28200.1		C2H2-type zinc finger family protein	LOC_Os03g60560.1	NA	ZOS3-21 - C2H2 zinc finger protein, expressed
MEbrown	Sobic.001G040200	Sobic.001G040200.1.p	PF02365	PTHR31719,PTHR31719:SF16				GO:0006355,GO:0003677	AT5G08790.1	anac081,ATAF2	NAC (No Apical Meristem) domain transcriptional regulator superfamily protein	LOC_Os03g60080.1	NA	NAC domain-containing protein 67, putative, expressed
MEbrown	Sobic.001G041100	Sobic.001G041100.1.p	PF00076	PTHR12785	KOG0114		K12833	GO:0003676	AT5G12190.1		RNA-binding (RRM/RBD/RNP motifs) family protein	LOC_Os03g59710.1	NA	RNA recognition motif containing protein, putative, expressed
MEbrown	Sobic.001G041500	Sobic.001G041500.1.p	PF00010	PTHR12565,PTHR12565:SF158				GO:0046983	AT2G41130.1		basic helix-loop-helix (bHLH) DNA-binding superfamily protein	LOC_Os03g59670.1	NA	basic helix-loop-helix, putative, expressed
MEbrown	Sobic.001G042500	Sobic.001G042500.1.p		PTHR35105,PTHR35105:SF2					AT1G64980.1		Nucleotide-diphospho-sugar transferases superfamily protein	LOC_Os10g37230.1	NA	expressed protein
MEbrown	Sobic.001G046900	Sobic.001G046900.1.p	PF02531	PTHR31982,PTHR31982:SF4			K02692	GO:0015979,GO:0009538,GO:0009522	AT1G03130.1	PSAD-2	photosystem I subunit D-2	LOC_Os08g44680.1	NA	photosystem I reaction center subunit II, chloroplast precursor, putative, expressed
MEbrown	Sobic.001G050800	Sobic.001G050800.1.p	PF02434,PF00337	PTHR11214,PTHR11214:SF119	KOG2287	2.4.1.134		GO:0016757,GO:0016020,GO:0030246,GO:0008378,GO:0006486	AT5G62620.1		Galactosyltransferase family protein	LOC_Os03g58900.1	NA	galactosyltransferase family protein, putative, expressed
MEbrown	Sobic.001G051600	Sobic.001G051600.1.p	PF00004,PF14363	PTHR23070,PTHR23070:SF20				GO:0005524	AT5G40010.1	AATP1	AAA-ATPase 1	LOC_Os03g58790.1	NA	ATPase, putative, expressed
MEbrown	Sobic.001G051800	Sobic.001G051800.1.p	PF12734	PTHR31568,PTHR31568:SF15								LOC_Os03g58764.1	NA	OsFBDUF18 - F-box and DUF domain containing protein, expressed
MEbrown	Sobic.001G059400	Sobic.001G059400.1.p	PF13302	PTHR13256,PTHR13256:SF45		2.3.1.57		GO:0008080	AT2G32030.1		Acyl-CoA N-acyltransferases (NAT) superfamily protein	LOC_Os03g58020.1	NA	acetyltransferase, GNAT family, putative, expressed
MEbrown	Sobic.001G059700	Sobic.001G059700.1.p	PF14368	PTHR33044,PTHR33044:SF14					AT3G22600.1		Bifunctional inhibitor/lipid-transfer protein/seed storage 2S albumin superfamily protein	LOC_Os03g57970.2	NA	LTPL73 - Protease inhibitor/seed storage/LTP family protein precursor, expressed
MEbrown	Sobic.001G062300	Sobic.001G062300.1.p	PF00111,PF03450,PF01799,PF01315,PF00941,PF02738	PTHR11908,PTHR11908:SF92		1.2.3.1,1.2.3.7	K11817	GO:0051536,GO:0009055,GO:0055114,GO:0046872,GO:0016491	AT3G43600.1	AAO2,AO3,AOgamma,atAO-2,AtAO3	aldehyde oxidase 2	LOC_Os03g57690.1	NA	aldehyde oxidase, putative, expressed
MEbrown	Sobic.001G063600	Sobic.001G063600.1.p	PF13499,PF07714	PTHR24349,PTHR24349:SF161	KOG0032	2.7.11.1	K13412	GO:0006468,GO:0004672	AT5G04870.1	ATCPK1,CPK1	calcium dependent protein kinase 1	LOC_Os03g57450.1	NA	CAMK_CAMK_like.2 - CAMK includes calcium/calmodulin depedent protein kinases, expressed
MEbrown	Sobic.001G064900	Sobic.001G064900.1.p	PF05739,PF00804	PTHR19957,PTHR19957:SF69	KOG0810		K08486	GO:0005515,GO:0016020	AT3G11820.1	AT-SYR1,ATSYP121,ATSYR1,PEN1,SYP121,SYR1	syntaxin of plants 121	LOC_Os03g57310.1	NA	syntaxin, putative, expressed
MEbrown	Sobic.001G066000	Sobic.001G066000.1.p	PF13410,PF13417	PTHR11260,PTHR11260:SF234	KOG0406	2.5.1.18	K00799	GO:0005515	AT1G53680.1	ATGSTU28,GSTU28	glutathione S-transferase TAU 28	LOC_Os09g20220.1	NA	glutathione S-transferase, putative, expressed
MEbrown	Sobic.001G069200	Sobic.001G069200.1.p										LOC_Os03g56860.1	NA	expressed protein
MEbrown	Sobic.001G074400	Sobic.001G074400.1.p	PF06219	PTHR31317,PTHR31317:SF6					AT1G10020.1		Protein of unknown function (DUF1005)	LOC_Os03g56220.1	NA	stress-induced protein, putative, expressed
MEbrown	Sobic.001G075600	Sobic.001G075600.1.p	PF13632	PTHR32044,PTHR32044:SF7		2.4.2.39,2.4.1.168			AT4G07960.1	ATCSLC12,CSLC12	Cellulose-synthase-like C12	LOC_Os07g03260.1	NA	CSLC10 - cellulose synthase-like family C, expressed
MEbrown	Sobic.001G077700	Sobic.001G077700.1.p										LOC_Os03g55770.1	NA	expressed protein
MEbrown	Sobic.001G079500	Sobic.001G079500.1.p	PF13912	PTHR26374					AT1G27730.1	STZ,ZAT10	salt tolerance zinc finger	LOC_Os03g55540.1	NA	ZOS3-18 - C2H2 zinc finger protein, expressed
MEbrown	Sobic.001G081600	Sobic.001G081600.1.p	PF00481	PTHR13832,PTHR13832:SF292	KOG0700	3.1.3.16		GO:0003824,GO:0006470,GO:0004722	AT4G33920.1		Protein phosphatase 2C family protein	LOC_Os03g55320.1	NA	protein phosphatase 2C, putative, expressed
MEbrown	Sobic.001G082900	Sobic.001G082900.1.p	PF07059	PTHR31558,PTHR31558:SF5					AT1G13970.1		Protein of unknown function (DUF1336)	LOC_Os03g55180.1	NA	DUF1336 domain containing protein, expressed
MEbrown	Sobic.001G088300	Sobic.001G088300.2.p		PTHR33264,PTHR33264:SF2					AT2G27180.1			LOC_Os10g25800.1	NA	expressed protein
MEbrown	Sobic.001G092600	Sobic.001G092600.1.p	PF01027	PTHR23291,PTHR23291:SF31	KOG2322		K06890		AT1G03070.2		Bax inhibitor-1 family protein	LOC_Os03g53400.1	NA	transmembrane BAX inhibitor motif-containing protein, putative, expressed
MEbrown	Sobic.001G095300	Sobic.001G095300.1.p	PF03208	PTHR19317,PTHR19317:SF3	KOG3142				AT1G55190.1	PRA1.F2,PRA7	PRA1 (Prenylated rab acceptor) family protein	LOC_Os03g53070.1	NA	prenylated rab acceptor, putative, expressed
MEbrown	Sobic.001G095700	Sobic.001G095700.1.p	PF00010	PTHR12565,PTHR12565:SF164				GO:0046983	AT5G43650.1	BHLH92	basic helix-loop-helix (bHLH) DNA-binding superfamily protein	LOC_Os03g53020.1	NA	helix-loop-helix DNA-binding domain containing protein, expressed
MEbrown	Sobic.001G097700	Sobic.001G097700.1.p											NA
MEbrown	Sobic.001G098000	Sobic.001G098000.1.p	PF00294	PTHR10584,PTHR10584:SF130	KOG2855	2.7.1.64		GO:0019140,GO:0010264,GO:0005524	AT5G58730.1		pfkB-like carbohydrate kinase family protein	LOC_Os03g52760.1	NA	kinase, pfkB family, putative, expressed
MEbrown	Sobic.001G100501	Sobic.001G100501.1.p		PTHR33983,PTHR33983:SF5					AT3G57450.1			LOC_Os03g52410.1	NA	expressed protein
MEbrown	Sobic.001G100600	Sobic.001G100600.1.p		PTHR33983,PTHR33983:SF5					AT3G57450.1			LOC_Os03g52410.1	NA	expressed protein
MEbrown	Sobic.001G101400	Sobic.001G101400.1.p		PTHR33832,PTHR33832:SF8					AT1G72060.1		serine-type endopeptidase inhibitors	LOC_Os03g52370.2	NA	PIII4 - Proteinase inhibitor II family protein precursor, expressed
MEbrown	Sobic.001G107800	Sobic.001G107800.1.p										LOC_Os03g51530.1	NA	expressed protein
MEbrown	Sobic.001G109100	Sobic.001G109100.1.p	PF03514	PTHR31636,PTHR31636:SF65					AT5G66770.1		GRAS family transcription factor	LOC_Os03g51330.1	NA	GRAS family transcription factor domain containing protein, expressed
MEbrown	Sobic.001G118900	Sobic.001G118900.1.p	PF03398	PTHR12161,PTHR12161:SF16					AT1G13340.1		Regulator of Vps4 activity in the MVB pathway protein	LOC_Os03g50210.1	NA	DUF292 domain containing protein, expressed
MEbrown	Sobic.001G120300	Sobic.001G120300.1.p	PF05721	PTHR20883,PTHR20883:SF14	KOG3290	1.14.11.18	K00477		AT2G01490.1		phytanoyl-CoA dioxygenase (PhyH) family protein	LOC_Os03g50040.1	NA	phytanoyl-CoA dioxygenase, putative, expressed
MEbrown	Sobic.001G124600	Sobic.001G124600.2.p											NA
MEbrown	Sobic.001G137800	Sobic.001G137800.1.p	PF00515,PF13414,PF12796	PTHR22904,PTHR22904:SF354	KOG4412	2.4.2.30		GO:0005515	AT3G04710.3		ankyrin repeat family protein	LOC_Os03g47650.1	NA	ankyrin, putative, expressed
MEbrown	Sobic.001G138200	Sobic.001G138200.1.p	PF01501	PTHR13778:SF6,PTHR13778		2.4.1.43		GO:0016757	AT3G50760.1	GATL2	galacturonosyltransferase-like 2	LOC_Os03g47530.1	NA	glycosyl transferase 8 domain containing protein, putative, expressed
MEbrown	Sobic.001G138800	Sobic.001G138800.1.p		PTHR34789,PTHR34789:SF1					AT4G21620.2		glycine-rich protein	LOC_Os03g47270.1	NA	GCRP4 - Glycine and cysteine rich family protein precursor, expressed
MEbrown	Sobic.001G142200	Sobic.001G142200.1.p	PF07983,PF00332	PTHR32227,PTHR32227:SF16		3.2.1.39		GO:0005975,GO:0004553	AT4G34480.1		O-Glycosyl hydrolases family 17 protein	LOC_Os03g46660.1	NA	glucan endo-1,3-beta-glucosidase precursor, putative, expressed
MEbrown	Sobic.001G143100	Sobic.001G143100.2.p	PF00249	PTHR12802,PTHR12802:SF55					AT3G09600.1		Homeodomain-like superfamily protein	LOC_Os05g07010.2	NA	myb-like DNA-binding domain containing protein, expressed
MEbrown	Sobic.001G146200	Sobic.001G146200.1.p	PF02519	PTHR31374,PTHR31374:SF50				GO:0009733	AT1G79130.1		SAUR-like auxin-responsive protein family	LOC_Os03g45850.1	NA	OsSAUR16 - Auxin-responsive SAUR gene family member, expressed
MEbrown	Sobic.001G146400	Sobic.001G146400.1.p	PF02519	PTHR31374,PTHR31374:SF50				GO:0009733	AT4G22620.1		SAUR-like auxin-responsive protein family	LOC_Os03g45850.1	NA	OsSAUR16 - Auxin-responsive SAUR gene family member, expressed
MEbrown	Sobic.001G146500	Sobic.001G146500.1.p	PF02519	PTHR31374,PTHR31374:SF50				GO:0009733	AT1G56150.1		SAUR-like auxin-responsive protein family	LOC_Os03g45860.1	NA	OsSAUR17 - Auxin-responsive SAUR gene family member, expressed
MEbrown	Sobic.001G147200	Sobic.001G147200.1.p	PF13696,PF08783	PTHR15439,PTHR15439:SF6	KOG0314		K10624	GO:0008270,GO:0005634	AT5G47430.1		DWNN domain, a CCHC-type zinc finger	LOC_Os03g45730.1	NA	DNA-binding protein-like, putative, expressed
MEbrown	Sobic.001G148400	Sobic.001G148400.1.p	PF01699	PTHR12266,PTHR12266:SF2	KOG2399		K13754	GO:0055085,GO:0016021	AT5G17860.1	CAX7	calcium exchanger 7	LOC_Os03g45370.1	NA	sodium/calcium exchanger protein, putative, expressed
MEbrown	Sobic.001G149700	Sobic.001G149700.1.p	PF12352	PTHR21230,PTHR21230:SF1	KOG3251		K08496		AT2G36900.1	ATMEMB11,MEMB11	membrin 11	LOC_Os03g45260.1	NA	vesicle transport v-SNARE protein, putative, expressed
MEbrown	Sobic.001G157700	Sobic.001G157700.1.p	PF01734	PTHR32241,PTHR32241:SF4	KOG0513			GO:0006629	AT3G54950.1	PLA IIIA,PLP7	patatin-like protein 6	LOC_Os03g43880.1	NA	PLA IIIA/PLP7, putative, expressed
MEbrown	Sobic.001G157900	Sobic.001G157900.1.p	PF01734	PTHR32241,PTHR32241:SF4	KOG0513			GO:0006629	AT3G54950.1	PLA IIIA,PLP7	patatin-like protein 6	LOC_Os03g43880.1	NA	PLA IIIA/PLP7, putative, expressed
MEbrown	Sobic.001G158200	Sobic.001G158200.1.p	PF01734	PTHR32241,PTHR32241:SF4	KOG0513			GO:0006629	AT3G54950.1	PLA IIIA,PLP7	patatin-like protein 6	LOC_Os03g43880.1	NA	PLA IIIA/PLP7, putative, expressed
MEbrown	Sobic.001G162100	Sobic.001G162100.1.p	PF10533,PF03106	PTHR31282,PTHR31282:SF23				GO:0043565,GO:0006355,GO:0003700	AT2G30590.1	WRKY21	WRKY DNA-binding protein 21	LOC_Os12g40570.2	NA	WRKY94, expressed
MEbrown	Sobic.001G192400	Sobic.001G192400.1.p	PF03478	PTHR36901,PTHR36901:SF1					AT2G17030.1		F-box family protein with a domain of unknown function (DUF295)	LOC_Os10g37570.1	NA	OsFBDUF49 - F-box and DUF domain containing protein, expressed
MEbrown	Sobic.001G192600	Sobic.001G192600.1.p	PF02466	PTHR15371,PTHR15371:SF6	KOG3324		K17794		AT1G17530.1	ATTIM23-1,TIM23-1	translocase of inner mitochondrial membrane 23	LOC_Os03g02390.1	NA	mitochondrial import inner membrane translocase subunit Tim17, putative, expressed
MEbrown	Sobic.001G192800	Sobic.001G192800.1.p	PF00004	PTHR23070,PTHR23070:SF13	KOG0743			GO:0005524	AT2G46620.1		P-loop containing nucleoside triphosphate hydrolases superfamily protein	LOC_Os10g37500.1	NA	AAA-type ATPase family protein, putative, expressed
MEbrown	Sobic.001G195100	Sobic.001G195100.1.p	PF00067	PTHR24298,PTHR24298:SF88	KOG0156			GO:0055114,GO:0020037,GO:0016705,GO:0005506	AT1G64940.1	CYP89A6	cytochrome P450, family 87, subfamily A, polypeptide 6	LOC_Os10g37110.1	NA	transposon protein, putative, unclassified, expressed
MEbrown	Sobic.001G196200	Sobic.001G196200.1.p	PF01985	PTHR31846,PTHR31846:SF14				GO:0003723	AT2G21350.1		RNA-binding CRS1 / YhbY (CRM) domain protein	LOC_Os10g36860.1	NA	CRS1/YhbY domain containing protein, expressed
MEbrown	Sobic.001G196900	Sobic.001G196900.1.p	PF02519	PTHR31374,PTHR31374:SF53			K14488	GO:0009733	AT2G46690.1		SAUR-like auxin-responsive protein family	LOC_Os10g36703.1	NA	CPuORF40 - conserved peptide uORF-containing transcript, expressed
MEbrown	Sobic.001G197400	Sobic.001G197400.1.p	PF00022	PTHR11937,PTHR11937:SF252			K10355		AT5G09810.1	ACT7	actin 7	LOC_Os10g36650.1	NA	actin, putative, expressed
MEbrown	Sobic.001G198200	Sobic.001G198200.1.p		PTHR36372,PTHR36372:SF1					AT3G49550.1			LOC_Os10g36550.1	NA	CRP3 - Cysteine-rich family protein precursor, expressed
MEbrown	Sobic.001G204900	Sobic.001G204900.1.p	PF00571	PTHR13780,PTHR13780:SF55					AT4G27460.1		Cystathionine beta-synthase (CBS) family protein	LOC_Os10g35630.1	NA	cystathionin beta synthase protein, putative, expressed
MEbrown	Sobic.001G205350	Sobic.001G205350.1.p	PF00561	PTHR10992,PTHR10992:SF869	KOG4178	3.3.2.10			AT3G51000.1		alpha/beta-Hydrolases superfamily protein	LOC_Os10g35520.1	NA	hydrolase, alpha/beta fold family domain containing protein, expressed
MEbrown	Sobic.001G207500	Sobic.001G207500.1.p		PTHR13480	KOG2932		K15685		AT5G01160.1		RING/U-box superfamily protein	LOC_Os10g35190.1	NA	ZOS10-06 - C2H2 zinc finger protein, expressed
MEbrown	Sobic.001G209200	Sobic.001G209200.1.p	PF04450	PTHR33321,PTHR33321:SF1					AT2G15220.1		Plant basic secretory protein (BSP) family protein	LOC_Os10g34910.1	NA	secretory protein, putative, expressed
MEbrown	Sobic.001G209800	Sobic.001G209800.1.p	PF03168	PTHR31852,PTHR31852:SF1					AT1G65690.1		Late embryogenesis abundant (LEA) hydroxyproline-rich glycoprotein family	LOC_Os02g30450.1	NA	harpin-induced protein 1 domain containing protein, expressed
MEbrown	Sobic.001G212451	Sobic.001G212451.1.p		PTHR33098,PTHR33098:SF4								LOC_Os10g34700.1	NA	expressed protein
MEbrown	Sobic.001G217000	Sobic.001G217000.1.p	PF04520	PTHR33083,PTHR33083:SF9					AT5G03230.1		Protein of unknown function, DUF584	LOC_Os10g33990.1	NA	DUF584 domain containing protein, putative, expressed
MEbrown	Sobic.001G218500	Sobic.001G218500.1.p	PF00917		KOG1987	3.4.19.12		GO:0005515	AT3G17380.1		TRAF-like family protein	LOC_Os10g33830.1	NA	MATH domain containing protein, expressed
MEbrown	Sobic.001G219200	Sobic.001G219200.1.p	PF00249	PTHR10641,PTHR10641:SF533			K09422		AT3G23250.1	ATMYB15,ATY19,MYB15	myb domain protein 15	LOC_Os10g33810.1	NA	myb-related protein Myb4, putative, expressed
MEbrown	Sobic.001G231700	Sobic.001G231700.1.p	PF13561	PTHR24322,PTHR24322:SF561	KOG0725		K00059		AT4G13180.1		NAD(P)-binding Rossmann-fold superfamily protein	LOC_Os10g31780.1	NA	oxidoreductase, short chain dehydrogenase/reductase family domain containing protein, expressed
MEbrown	Sobic.001G237300	Sobic.001G237300.1.p	PF00403	PTHR22814,PTHR22814:SF151	KOG1603			GO:0046872,GO:0030001	AT2G36950.1		Heavy metal transport/detoxification superfamily protein	LOC_Os10g30450.1	NA	heavy-metal-associated domain-containing protein, putative, expressed
MEbrown	Sobic.001G247300	Sobic.001G247300.1.p	PF00690,PF00702,PF00689,PF00122	PTHR24093,PTHR24093:SF328		3.6.3.8	K01537	GO:0046872,GO:0000166	AT3G22910.1		ATPase E1-E2 type family protein / haloacid dehalogenase-like hydrolase family protein	LOC_Os10g28240.1	NA	calcium-transporting ATPase, plasma membrane-type, putative, expressed
MEbrown	Sobic.001G259600	Sobic.001G259600.1.p	PF09425,PF06200	PTHR33077,PTHR33077:SF15			K13464		AT3G43440.1	JAZ11,TIFY3A	jasmonate-zim-domain protein 11	LOC_Os03g08330.1	NA	ZIM domain containing protein, putative, expressed
MEbrown	Sobic.001G259700	Sobic.001G259700.1.p	PF09425,PF06200	PTHR33077,PTHR33077:SF15			K13464		AT3G43440.1	JAZ11,TIFY3A	jasmonate-zim-domain protein 11	LOC_Os10g25230.1	NA	ZIM domain containing protein, putative, expressed
MEbrown	Sobic.001G267600	Sobic.001G267600.2.p	PF00314	PTHR31048,PTHR31048:SF3					AT4G36010.1		Pathogenesis-related thaumatin superfamily protein	LOC_Os10g05660.1	NA	thaumatin, putative, expressed
MEbrown	Sobic.001G277000	Sobic.001G277000.1.p	PF00141	PTHR31388,PTHR31388:SF8		1.11.1.7	K00430	GO:0055114,GO:0020037,GO:0006979,GO:0004601	AT5G06730.1		Peroxidase superfamily protein	LOC_Os10g02040.1	NA	peroxidase precursor, putative, expressed
MEbrown	Sobic.001G277600	Sobic.001G277600.1.p	PF01657,PF07714	PTHR27002,PTHR27002:SF76	KOG1187	2.7.11.1		GO:0006468,GO:0004672	AT4G23180.1	CRK10,RLK4	cysteine-rich RLK (RECEPTOR-like protein kinase) 10	LOC_Os10g04720.1	NA	TKL_IRAK_DUF26-la.5 - DUF26 kinases have homology to DUF26 containing loci, expressed
MEbrown	Sobic.001G279500	Sobic.001G279500.1.p	PF05678									LOC_Os10g01240.1	NA	VQ domain containing protein, putative, expressed
MEbrown	Sobic.001G280000	Sobic.001G280000.1.p	PF00450	PTHR11802,PTHR11802:SF53	KOG1282		K16296	GO:0006508,GO:0004185	AT1G73270.1	scpl6	serine carboxypeptidase-like 6	LOC_Os10g01134.1	NA	OsSCP46 - Putative Serine Carboxypeptidase homologue, expressed
MEbrown	Sobic.001G287600	Sobic.001G287600.1.p	PF00010,PF14215	PTHR11514,PTHR11514:SF43			K13422	GO:0046983	AT1G32640.1	ATMYC2,JAI1,JIN1,MYC2,RD22BP1,ZBF1	Basic helix-loop-helix (bHLH) DNA-binding family protein	LOC_Os10g42430.1	NA	transcription factor MYC7E, putative, expressed
MEbrown	Sobic.001G292400	Sobic.001G292400.2.p		PTHR35486					AT2G44600.1			LOC_Os04g49850.1	NA	expressed protein
MEbrown	Sobic.001G295100	Sobic.001G295100.1.p	PF03208	PTHR38519					AT3G13720.1	PRA1.F3,PRA8	PRA1 (Prenylated rab acceptor) family protein	LOC_Os10g41420.1	NA	expressed protein
MEbrown	Sobic.001G295700	Sobic.001G295700.1.p	PF01764	PTHR31403,PTHR31403:SF2	KOG4569	3.1.1.32		GO:0006629	AT4G16820.1	PLA-I{beta]2	alpha/beta-Hydrolases superfamily protein	LOC_Os10g41270.1	NA	triacylglycerol lipase like protein, putative, expressed
MEbrown	Sobic.001G297200	Sobic.001G297200.1.p	PF02183,PF00046,PF04618	PTHR24326,PTHR24326:SF251	KOG0483		K09338	GO:0043565,GO:0006355,GO:0003700,GO:0003677,GO:0005634	AT3G60390.1	HAT3	homeobox-leucine zipper protein 3	LOC_Os10g41230.1	NA	homeobox associated leucine zipper, putative, expressed
MEbrown	Sobic.001G314800	Sobic.001G314800.1.p		PTHR34953,PTHR34953:SF2					AT2G40095.1		Alpha/beta hydrolase related protein	LOC_Os10g39090.1	NA	hydrolase, alpha/beta fold family protein, putative, expressed
MEbrown	Sobic.001G318700	Sobic.001G318700.1.p	PF13410,PF02798	PTHR11260,PTHR11260:SF278	KOG0406	2.5.1.18	K00799	GO:0005515	AT1G10370.1	ATGSTU17,ERD9,GST30,GST30B	Glutathione S-transferase family protein	LOC_Os10g38489.1	NA	glutathione S-transferase GSTU6, putative, expressed
MEbrown	Sobic.001G321800	Sobic.001G321800.1.p	PF01694	PTHR22936,PTHR22936:SF35	KOG2289			GO:0016021,GO:0004252,GO:0006508	AT1G63120.1	ATRBL2,RBL2	RHOMBOID-like 2	LOC_Os03g02530.1	NA	OsRhmbd7 - Putative Rhomboid homologue, expressed
MEbrown	Sobic.001G322200	Sobic.001G322200.1.p	PF12695	PTHR10992,PTHR10992:SF809	KOG1454				AT2G36290.1		alpha/beta-Hydrolases superfamily protein	LOC_Os10g37710.1	NA	hydrolase, alpha/beta fold family protein, putative, expressed
MEbrown	Sobic.001G325700	Sobic.001G325700.1.p	PF13508,PF00696	PTHR30602,PTHR30602:SF4	KOG2436	2.3.1.1	K14682	GO:0008080	AT2G22910.1	NAGS1	N-acetyl-l-glutamate synthase 1	LOC_Os03g31690.1	NA	GCN5-related N-acetyltransferase, putative, expressed
MEbrown	Sobic.001G328500	Sobic.001G328500.1.p	PF03195	PTHR31304,PTHR31304:SF1					AT5G67420.1	ASL39,LBD37	LOB domain-containing protein 37	LOC_Os03g33090.1	NA	DUF260 domain containing protein, putative, expressed
MEbrown	Sobic.001G329600	Sobic.001G329600.1.p		PTHR33922,PTHR33922:SF2								LOC_Os03g32420.1	NA	expressed protein
MEbrown	Sobic.001G330100	Sobic.001G330100.1.p	PF13912	PTHR26374,PTHR26374:SF189					AT1G27730.1	STZ,ZAT10	salt tolerance zinc finger	LOC_Os03g32230.1	NA	ZOS3-12 - C2H2 zinc finger protein, expressed
MEbrown	Sobic.001G330400	Sobic.001G330400.1.p	PF13912	PTHR26374:SF178,PTHR26374					AT5G04340.1	C2H2,CZF2,ZAT6	zinc finger of Arabidopsis thaliana 6	LOC_Os03g32220.1	NA	ZOS3-11 - C2H2 zinc finger protein, expressed
MEbrown	Sobic.001G330700	Sobic.001G330700.1.p		PTHR32487,PTHR32487:SF6		1.3.99.6,1.3.1.3			AT4G24220.1	AWI31,VEP1	NAD(P)-binding Rossmann-fold superfamily protein	LOC_Os03g32170.1	NA	NAD dependent epimerase/dehydratase family protein, putative, expressed
MEbrown	Sobic.001G336200	Sobic.001G336200.1.p	PF00067	PTHR24298,PTHR24298:SF99	KOG0156	1.14.13.21		GO:0055114,GO:0020037,GO:0016705,GO:0005506	AT1G13710.1	CYP78A5,KLU	cytochrome P450, family 78, subfamily A, polypeptide 5	LOC_Os03g30420.1	NA	cytochrome P450, putative, expressed
MEbrown	Sobic.001G338600	Sobic.001G338600.2.p	PF03195	PTHR31304,PTHR31304:SF3					AT3G02550.1	LBD41	LOB domain-containing protein 41	LOC_Os01g32770.1	NA	DUF260 domain containing protein, putative, expressed
MEbrown	Sobic.001G339200	Sobic.001G339200.1.p										LOC_Os03g29930.1	NA	expressed protein
MEbrown	Sobic.001G341600	Sobic.001G341600.1.p	PF07714	PTHR27001,PTHR27001:SF111	KOG1187	2.7.11.1		GO:0006468,GO:0004672	AT2G05940.1		Protein kinase superfamily protein	LOC_Os03g29410.1	NA	tyrosine protein kinase domain containing protein, putative, expressed
MEbrown	Sobic.001G351500	Sobic.001G351500.1.p	PF00656	PTHR31773,PTHR31773:SF7	KOG1546			GO:0006508,GO:0004197	AT1G02170.1	AMC1,ATMC1,ATMCPB1,LOL3,MCP1B	metacaspase 1	LOC_Os03g27120.1	NA	ICE-like protease p20 domain containing protein, putative, expressed
MEbrown	Sobic.001G358200	Sobic.001G358200.1.p		PTHR31250,PTHR31250:SF6					AT3G13600.1		calmodulin-binding family protein	LOC_Os03g25760.1	NA	calmodulin-binding protein, putative, expressed
MEbrown	Sobic.001G359200	Sobic.001G359200.1.p	PF00067	PTHR24282,PTHR24282:SF40	KOG0157		K15639	GO:0055114,GO:0020037,GO:0016705,GO:0005506	AT2G46950.1	CYP709B2	cytochrome P450, family 709, subfamily B, polypeptide 2	LOC_Os07g44110.1	NA	cytochrome P450 72A1, putative, expressed
MEbrown	Sobic.001G365200	Sobic.001G365200.1.p	PF01063	PTHR11825,PTHR11825:SF7	KOG0975	2.6.1.42		GO:0008152,GO:0003824	AT5G27410.2		D-aminoacid aminotransferase-like PLP-dependent enzymes superfamily protein	LOC_Os03g24460.2	NA	aminotransferase domain containing protein, putative, expressed
MEbrown	Sobic.001G370600	Sobic.001G370600.1.p		PTHR33790,PTHR33790:SF2					AT2G41430.4	CID1,ERD15,LSR1	dehydration-induced protein (ERD15)	LOC_Os03g23010.2	NA	expressed protein
MEbrown	Sobic.001G371800	Sobic.001G371800.1.p										LOC_Os03g22820.1	NA	expressed protein
MEbrown	Sobic.001G381200	Sobic.001G381200.1.p	PF02225	PTHR22765,PTHR22765:SF47					AT3G52850.1	ATELP,ATELP1,ATVSR1,BP-80,BP80,BP80-1;1,BP80B,GFS1,VSR1,VSR1;1	vacuolar sorting receptor homolog 1	LOC_Os03g21720.1	NA	vacuolar-sorting receptor precursor, putative, expressed
MEbrown	Sobic.001G381800	Sobic.001G381800.1.p	PF11331	PTHR31105,PTHR31105:SF4					AT3G56410.1		Protein of unknown function (DUF3133)	LOC_Os03g21640.1	NA	expressed protein
MEbrown	Sobic.001G382400	Sobic.001G382400.1.p	PF11721,PF07714	PTHR27003,PTHR27003:SF53	KOG1187	2.7.11.1		GO:0006468,GO:0004672	AT3G51550.1	FER	Malectin/receptor-like protein kinase family protein	LOC_Os01g56330.1	NA	TKL_IRAK_CrRLK1L-1.5 - The CrRLK1L-1 subfamily has homology to the CrRLK1L homolog, expressed
MEbrown	Sobic.001G383700	Sobic.001G383700.1.p	PF13499,PF13405	PTHR10891,PTHR10891:SF602	KOG0027		K13448	GO:0005509	AT4G20780.1	CML42	calmodulin like 42	LOC_Os03g21380.2	NA	OsCML27 - Calmodulin-related calcium sensor protein, expressed
MEbrown	Sobic.001G384600	Sobic.001G384600.1.p	PF00759	PTHR22298,PTHR22298:SF36		3.2.1.4		GO:0005975,GO:0004553	AT5G49720.1	ATGH9A1,DEC,GH9A1,IRX2,KOR,KOR1,RSW2,TSD1	glycosyl hydrolase 9A1	LOC_Os03g21210.1	NA	endoglucanase, putative, expressed
MEbrown	Sobic.001G386000	Sobic.001G386000.1.p	PF02365	PTHR31744,PTHR31744:SF10				GO:0006355,GO:0003677	AT5G18270.1	ANAC087	Arabidopsis NAC domain containing protein 87	LOC_Os03g21030.1	NA	no apical meristem protein, putative, expressed
MEbrown	Sobic.001G387900	Sobic.001G387900.1.p	PF00226	PTHR24078					AT4G13830.2	J20	DNAJ-like 20	LOC_Os03g20730.1	NA	chaperone protein dnaJ, putative, expressed
MEbrown	Sobic.001G389700	Sobic.001G389700.1.p	PF05678	PTHR33179,PTHR33179:SF2					AT2G41010.1	ATCAMBP25,CAMBP25	calmodulin (CAM)-binding protein of 25 kDa	LOC_Os03g20440.1	NA	VQ domain containing protein, putative, expressed
MEbrown	Sobic.001G391000	Sobic.001G391000.1.p	PF00026	PTHR13683,PTHR13683:SF297	KOG1339	3.4.23.12		GO:0006508,GO:0004190	AT2G03200.1		Eukaryotic aspartyl protease family protein	LOC_Os03g20210.1	NA	aspartic proteinase nepenthesin precursor, putative, expressed
MEbrown	Sobic.001G393500	Sobic.001G393500.2.p	PF13499,PF00036	PTHR10891,PTHR10891:SF629	KOG0027		K02183	GO:0005509	AT5G49480.1	ATCP1,CP1	Ca2+-binding protein 1	LOC_Os03g19720.1	NA	EF hand family protein, putative, expressed
MEbrown	Sobic.001G394100	Sobic.001G394100.1.p											NA
MEbrown	Sobic.001G397300	Sobic.001G397300.1.p	PF14009	PTHR33052,PTHR33052:SF19					AT4G02090.1			LOC_Os03g19260.1	NA	expressed protein
MEbrown	Sobic.001G398500	Sobic.001G398500.1.p	PF05553	PTHR11742,PTHR11742:SF51				GO:0016020,GO:0005509,GO:0004571	AT4G02170.1			LOC_Os03g19070.1	NA	long cell-linked locus protein, putative, expressed
MEbrown	Sobic.001G399900	Sobic.001G399900.1.p	PF04833	PTHR31052,PTHR31052:SF3				GO:0031225,GO:0016049,GO:0010215	AT4G16120.1	ATSEB1,COBL7,SEB1	COBRA-like protein-7 precursor	LOC_Os03g18910.1	NA	COBRA-like protein 7 precursor, putative, expressed
MEbrown	Sobic.001G406300	Sobic.001G406300.1.p	PF00481	PTHR13832,PTHR13832:SF117	KOG0698	3.1.3.16	K17506	GO:0003824,GO:0006470,GO:0004722	AT2G30020.1		Protein phosphatase 2C family protein	LOC_Os03g18150.1	NA	protein phosphatase 2C, putative, expressed
MEbrown	Sobic.001G409100	Sobic.001G409100.1.p	PF03360	PTHR10896,PTHR10896:SF25	KOG1476	2.4.2.24		GO:0016020,GO:0015018	AT2G37090.1	IRX9	Nucleotide-diphospho-sugar transferases superfamily protein	LOC_Os03g17850.1	NA	glycosyltransferase family 43 protein, putative, expressed
MEbrown	Sobic.001G410100	Sobic.001G410100.1.p	PF00069	PTHR24055,PTHR24055:SF214		2.7.11.24	K04371	GO:0006468,GO:0005524,GO:0004672	AT3G45640.1	ATMAPK3,ATMPK3,MPK3	mitogen-activated protein kinase 3	LOC_Os03g17700.1	NA	CGMC_MAPKCGMC_2_ERK.2 - CGMC includes CDA, MAPK, GSK3, and CLKC kinases, expressed
MEbrown	Sobic.001G417800	Sobic.001G417800.1.p	PF01412	PTHR23180,PTHR23180:SF293	KOG0704		K12492	GO:0005096	AT2G37550.2	AGD7,ASP1	ARF-GAP domain 7	LOC_Os03g17020.2	NA	GTPase-activating protein, putative, expressed
MEbrown	Sobic.001G420100	Sobic.001G420100.1.p	PF00012	PTHR19375,PTHR19375:SF232			K03283		AT3G12580.1	ATHSP70,HSP70	heat shock protein 70	LOC_Os03g16860.1	NA	DnaK family protein, putative, expressed
MEbrown	Sobic.001G422900	Sobic.001G422900.1.p	PF14369,PF13639,PF06547	PTHR22763,PTHR22763:SF33	KOG1493	6.3.2.19		GO:0008270,GO:0005515	AT2G39720.1	RHC2A	RING-H2 finger C2A	LOC_Os03g16480.1	NA	zinc finger family protein, putative, expressed
MEbrown	Sobic.001G423600	Sobic.001G423600.1.p	PF05003,PF11961	PTHR31371:SF6,PTHR31371					AT3G23160.1		Protein of unknown function (DUF668)	LOC_Os03g16390.1	NA	avr9/Cf-9 rapidly elicited protein, putative, expressed
MEbrown	Sobic.001G425300	Sobic.001G425300.1.p	PF04788	PTHR31300,PTHR31300:SF2					AT5G05840.1		Protein of unknown function (DUF620)	LOC_Os03g16060.1	NA	expressed protein
MEbrown	Sobic.001G426000	Sobic.001G426000.1.p	PF00011	PTHR11527,PTHR11527:SF152	KOG0710		K13993		AT1G53540.1		HSP20-like chaperones superfamily protein	LOC_Os03g16040.1	NA	hsp20/alpha crystallin family protein, putative, expressed
MEbrown	Sobic.001G429700	Sobic.001G429700.1.p	PF11250	PTHR33155,PTHR33155:SF8					AT5G22090.1		Protein of unknown function (DUF3049)	LOC_Os03g15530.1	NA	expressed protein
MEbrown	Sobic.001G431500	Sobic.001G431500.1.p	PF12695	PTHR23024,PTHR23024:SF93	KOG1515	3.1.1.1			AT5G16080.1	AtCXE17,CXE17	carboxyesterase 17	LOC_Os03g15270.1	NA	gibberellin receptor GID1L2, putative, expressed
MEbrown	Sobic.001G432700	Sobic.001G432700.1.p	PF13962	PTHR24177,PTHR24177:SF60								LOC_Os03g15080.1	NA	expressed protein
MEbrown	Sobic.001G438100	Sobic.001G438100.1.p	PF08541,PF08392	PTHR31561,PTHR31561:SF14		2.3.1.199,2.3.1.119	K15397	GO:0016747,GO:0008610,GO:0016020,GO:0006633	AT1G01120.1	KCS1	3-ketoacyl-CoA synthase 1	LOC_Os03g14170.1	NA	3-ketoacyl-CoA synthase, putative, expressed
MEbrown	Sobic.001G438800	Sobic.001G438800.1.p	PF00514	PTHR23315,PTHR23315:SF128				GO:0005515	AT5G66200.1	ARO2	armadillo repeat only 2	LOC_Os03g14090.1	NA	armadillo/beta-catenin repeat family protein, putative, expressed
MEbrown	Sobic.001G440200	Sobic.001G440200.1.p	PF06911	PTHR21068,PTHR21068:SF21					AT2G17840.1	ERD7	Senescence/dehydration-associated protein-related	LOC_Os03g13840.2	NA	senescence-associated protein, putative, expressed
MEbrown	Sobic.001G441100	Sobic.001G441100.1.p	PF04564	PTHR22849,PTHR22849:SF43		6.3.2.19		GO:0016567,GO:0004842	AT1G66160.1	ATCMPG1,CMPG1	CYS, MET, PRO, and GLY protein 1	LOC_Os03g13740.1	NA	immediate-early fungal elicitor protein CMPG1, putative, expressed
MEbrown	Sobic.001G441600	Sobic.001G441600.1.p	PF07227,PF16312	PTHR21736,PTHR21736:SF15					AT1G14740.1		Protein of unknown function (DUF1423)	LOC_Os03g13590.1	NA	potyvirus VPg interacting protein, putative, expressed
MEbrown	Sobic.001G443200	Sobic.001G443200.1.p	PF02990	PTHR10766,PTHR10766:SF58			K17087	GO:0016021	AT2G01970.1		Endomembrane protein 70 protein family	LOC_Os03g13380.1	NA	transmembrane 9 superfamily member, putative, expressed
MEbrown	Sobic.001G450500	Sobic.001G450500.1.p	PF07714	PTHR24361,PTHR24361:SF325	KOG0581	2.7.12.2		GO:0006468,GO:0004672	AT1G73500.1	ATMKK9,MKK9	MAP kinase kinase 9	LOC_Os03g12390.1	NA	STE_MEK_ste7_MAP2K.6 - STE kinases include homologs to sterile 7, sterile 11 and sterile 20 from yeast, expressed
MEbrown	Sobic.001G453200	Sobic.001G453200.1.p	PF08541,PF08392	PTHR31561,PTHR31561:SF5		2.3.1.199	K15397	GO:0016747,GO:0008610,GO:0016020,GO:0006633	AT1G68530.1	CER6,CUT1,G2,KCS6,POP1	3-ketoacyl-CoA synthase 6	LOC_Os03g12030.1	NA	3-ketoacyl-CoA synthase, putative, expressed
MEbrown	Sobic.001G461000	Sobic.001G461000.1.p		PTHR35098,PTHR35098:SF1					AT2G03440.1	ATNRP1,NRP1	nodulin-related protein 1	LOC_Os03g11220.1	NA	keratin, type I cytoskeletal 9, putative, expressed
MEbrown	Sobic.001G462800	Sobic.001G462800.1.p	PF00481	PTHR13832,PTHR13832:SF361	KOG0700	3.1.3.16		GO:0003824,GO:0006470,GO:0004722	AT4G33920.1		Protein phosphatase 2C family protein	LOC_Os03g10950.1	NA	protein phosphatase 2C, putative, expressed
MEbrown	Sobic.001G463000	Sobic.001G463000.1.p	PF09177	PTHR34949,PTHR34949:SF1				GO:0048193,GO:0016020	AT1G27700.1		Syntaxin/t-SNARE family protein	LOC_Os03g10920.1	NA	syntaxin 6, N-terminal domain containing protein, expressed
MEbrown	Sobic.001G463100	Sobic.001G463100.1.p	PF13639	PTHR14155,PTHR14155:SF182				GO:0008270,GO:0005515	AT1G49850.1		RING/U-box superfamily protein	LOC_Os03g10890.1	NA	zinc finger, C3HC4 type domain containing protein, expressed
MEbrown	Sobic.001G463500	Sobic.001G463500.1.p	PF04777	PTHR12645,PTHR12645:SF0	KOG3355	1.8.3.2	K17783	GO:0055114,GO:0016972	AT1G49880.1		Erv1/Alr family protein	LOC_Os03g10850.1	NA	FAD-linked sulfhydryl oxidase ALR, putative, expressed
MEbrown	Sobic.001G464900	Sobic.001G464900.1.p	PF00690,PF12515,PF12710,PF00689,PF00122	PTHR24093,PTHR24093:SF221		3.6.3.8	K01537	GO:0005516,GO:0046872,GO:0000166	AT4G37640.1	ACA2	calcium ATPase 2	LOC_Os03g10640.1	NA	calcium-transporting ATPase, plasma membrane-type, putative, expressed
MEbrown	Sobic.001G469100	Sobic.001G469100.1.p	PF12171	PTHR10593,PTHR10593:SF32					AT5G66730.1		C2H2-like zinc finger protein	LOC_Os03g10140.1	NA	ZOS3-04 - C2H2 zinc finger protein, expressed
MEbrown	Sobic.001G469700	Sobic.001G469700.1.p		PTHR21528:SF0,PTHR21528		2.5.1.87	K11778		AT1G11755.1	LEW1	Undecaprenyl pyrophosphate synthetase family protein	LOC_Os03g10080.1	NA	expressed protein
MEbrown	Sobic.001G470000	Sobic.001G470000.1.p	PF00132,PF06426	PTHR23416,PTHR23416:SF57	KOG4750	2.3.1.30	K00640	GO:0009001,GO:0006535,GO:0005737	AT3G13110.1	ATSERAT2;2,SAT-1,SAT-A,SAT-M,SAT3,SERAT2;2	serine acetyltransferase 2;2	LOC_Os03g10050.1	NA	serine acetyltransferase protein, putative, expressed
MEbrown	Sobic.001G471200	Sobic.001G471200.1.p	PF03188,PF04526	PTHR23130,PTHR23130:SF99	KOG4293			GO:0016021	AT3G25290.2		Auxin-responsive family protein	LOC_Os03g09900.1	NA	membrane protein, putative, expressed
MEbrown	Sobic.001G476100	Sobic.001G476100.1.p	PF05340	PTHR31659,PTHR31659:SF6					AT1G35210.1			LOC_Os03g08970.1	NA	expressed protein
MEbrown	Sobic.001G476400	Sobic.001G476400.1.p											NA
MEbrown	Sobic.001G481100	Sobic.001G481100.1.p	PF04570	PTHR33059,PTHR33059:SF5					AT5G20700.1		Protein of unknown function (DUF581)	LOC_Os03g08520.1	NA	DUF581 domain containing protein, expressed
MEbrown	Sobic.001G481300	Sobic.001G481300.1.p	PF00847	PTHR31190,PTHR31190:SF19				GO:0006355,GO:0003700	AT1G72360.2	HRE1	Integrase-type DNA-binding superfamily protein	LOC_Os03g08500.1	NA	AP2 domain containing protein, expressed
MEbrown	Sobic.001G481600	Sobic.001G481600.2.p	PF00847	PTHR31190,PTHR31190:SF21				GO:0006355,GO:0003700	AT1G72360.2	HRE1	Integrase-type DNA-binding superfamily protein	LOC_Os03g08470.2	NA	AP2 domain containing protein, expressed
MEbrown	Sobic.001G481800	Sobic.001G481800.1.p	PF01554	PTHR11206,PTHR11206:SF171	KOG1347		K03327	GO:0055085,GO:0016020,GO:0015297,GO:0015238,GO:0006855	AT1G15170.1		MATE efflux family protein	LOC_Os01g31980.1	NA	MATE efflux family protein, putative, expressed
MEbrown	Sobic.001G482600	Sobic.001G482600.1.p	PF09425,PF06200	PTHR33077,PTHR33077:SF4			K13464		AT1G19180.1	JAZ1,TIFY10A	jasmonate-zim-domain protein 1	LOC_Os03g08330.1	NA	ZIM domain containing protein, putative, expressed
MEbrown	Sobic.001G482700	Sobic.001G482700.1.p	PF09425,PF06200	PTHR33077,PTHR33077:SF16			K13464		AT1G19180.1	JAZ1,TIFY10A	jasmonate-zim-domain protein 1	LOC_Os03g08320.1	NA	ZIM domain containing protein, putative, expressed
MEbrown	Sobic.001G482800	Sobic.001G482800.1.p	PF09425,PF06200	PTHR33077,PTHR33077:SF1			K13464		AT5G20900.1	JAZ12,TIFY3B	jasmonate-zim-domain protein 12	LOC_Os03g08310.1	NA	ZIM domain containing protein, putative, expressed
MEbrown	Sobic.001G483300	Sobic.001G483300.1.p	PF07911	PTHR33108,PTHR33108:SF13					AT1G72510.2		Protein of unknown function (DUF1677)	LOC_Os03g08250.1	NA	expressed protein
MEbrown	Sobic.001G485800	Sobic.001G485800.1.p	PF00795	PTHR23088,PTHR23088:SF20	KOG0806	3.5.1.3	K13566	GO:0016810,GO:0006807	AT5G12040.1		Nitrilase/cyanide hydratase and apolipoprotein N-acyltransferase family protein	LOC_Os03g07910.1	NA	nitrilase, putative, expressed
MEbrown	Sobic.001G486100	Sobic.001G486100.1.p		PTHR36616,PTHR36616:SF2					AT3G52105.1			LOC_Os03g07870.1	NA	expressed protein
MEbrown	Sobic.001G488000	Sobic.001G488000.1.p		PTHR36067,PTHR36067:SF1								LOC_Os03g07590.1	NA	expressed protein
MEbrown	Sobic.001G488500	Sobic.001G488500.4.p	PF01344	PTHR24413,PTHR24413:SF133				GO:0005515	AT1G14330.1		Galactose oxidase/kelch repeat superfamily protein	LOC_Os03g07530.3	NA	OsFBK12 - F-box domain and kelch repeat containing protein, expressed
MEbrown	Sobic.001G489500	Sobic.001G489500.1.p	PF02519	PTHR35296,PTHR35296:SF2				GO:0009733	AT2G35290.1			LOC_Os03g07400.1	NA	expressed protein
MEbrown	Sobic.001G489600	Sobic.001G489600.1.p	PF05627	PTHR33882,PTHR33882:SF1					AT5G64850.1			LOC_Os03g07380.1	NA	expressed protein
MEbrown	Sobic.001G494200	Sobic.001G494200.1.p	PF13041	PTHR24015,PTHR24015:SF648					AT5G01110.1		Tetratricopeptide repeat (TPR)-like superfamily protein	LOC_Os03g06910.1	NA	PPR repeat containing protein, expressed
MEbrown	Sobic.001G495132	Sobic.001G495132.1.p										LOC_Os03g06820.1	NA	expressed protein
MEbrown	Sobic.001G501100	Sobic.001G501100.1.p	PF00403	PTHR22814,PTHR22814:SF143	KOG1603			GO:0046872,GO:0030001	AT2G36950.1		Heavy metal transport/detoxification superfamily protein	LOC_Os03g05750.1	NA	heavy-metal-associated domain-containing protein, putative, expressed
MEbrown	Sobic.001G509300	Sobic.001G509300.1.p		PTHR26312,PTHR26312:SF89					AT5G20190.1		Tetratricopeptide repeat (TPR)-like superfamily protein	LOC_Os03g04710.1	NA	expressed protein
MEbrown	Sobic.001G510600	Sobic.001G510600.1.p										LOC_Os03g04610.1	NA	expressed protein
MEbrown	Sobic.001G510700	Sobic.001G510700.1.p	PF12043	PTHR31390,PTHR31390:SF2					AT2G33360.2		Protein of unknown function (DUF3527)	LOC_Os03g04600.1	NA	expressed protein
MEbrown	Sobic.001G513200	Sobic.001G513200.1.p	PF00076	PTHR23139,PTHR23139:SF8	KOG0114		K14407	GO:0003676	AT1G71800.1	CSTF64	cleavage stimulating factor 64	LOC_Os06g13999.1	NA	RNA recognition motif containing protein, putative, expressed
MEbrown	Sobic.001G515600	Sobic.001G515600.3.p		PTHR34113,PTHR34113:SF3					AT1G42430.1			LOC_Os03g04100.1	NA	expressed protein
MEbrown	Sobic.001G518800	Sobic.001G518800.1.p	PF13193,PF00501	PTHR24095,PTHR24095:SF212				GO:0008152,GO:0003824	AT1G65880.1	BZO1	benzoyloxyglucosinolate 1	LOC_Os03g03790.1	NA	AMP-binding domain containing protein, expressed
MEbrown	Sobic.001G525200	Sobic.001G525200.1.p										LOC_Os03g03334.1	NA	expressed protein
MEbrown	Sobic.001G525400	Sobic.001G525400.1.p	PF11721	PTHR34590,PTHR34590:SF2		2.7.11.1			AT4G00300.2		fringe-related protein	LOC_Os03g03290.1	NA	receptor-like protein kinase At3g46290 precursor, putative, expressed
MEbrown	Sobic.001G525900	Sobic.001G525900.1.p	PF05920,PF07526	PTHR11850,PTHR11850:SF105	KOG0773			GO:0006355,GO:0003677	AT5G41410.1	BEL1	POX (plant homeobox) family protein	LOC_Os03g03260.1	NA	homeobox domain containing protein, expressed
MEbrown	Sobic.001G526000	Sobic.001G526000.1.p		PTHR34953,PTHR34953:SF1					AT2G40095.1		Alpha/beta hydrolase related protein	LOC_Os03g03200.2	NA	hydrolase, alpha/beta fold family protein, putative, expressed
MEbrown	Sobic.001G528200	Sobic.001G528200.1.p	PF02362	PTHR31140,PTHR31140:SF4				GO:0003677	AT1G01030.1	NGA3	AP2/B3-like transcriptional factor family protein	LOC_Os03g02900.1	NA	B3 DNA binding domain containing protein, expressed
MEbrown	Sobic.001G530350	Sobic.001G530350.1.p	PF01476	PTHR33648,PTHR33648:SF3					AT5G62150.1		peptidoglycan-binding LysM domain-containing protein	LOC_Os03g02685.1	NA	lysM domain containing protein, putative, expressed
MEbrown	Sobic.001G532200	Sobic.001G532200.1.p	PF01694	PTHR22936,PTHR22936:SF21	KOG2289			GO:0016021,GO:0004252,GO:0006508	AT1G63120.1	ATRBL2,RBL2	RHOMBOID-like 2	LOC_Os03g02530.1	NA	OsRhmbd7 - Putative Rhomboid homologue, expressed
MEbrown	Sobic.001G532300	Sobic.001G532300.1.p	PF12695	PTHR10992,PTHR10992:SF809	KOG1454	3.7.1.8,3.7.1.17			AT2G36290.1		alpha/beta-Hydrolases superfamily protein	LOC_Os03g02514.1	NA	hydrolase, alpha/beta fold family protein, putative, expressed
MEbrown	Sobic.001G533900	Sobic.001G533900.2.p		PTHR37244,PTHR37244:SF1					AT4G24110.1			LOC_Os03g02300.1	NA	expressed protein
MEbrown	Sobic.001G538866	Sobic.001G538866.1.p		PTHR34202,PTHR34202:SF2								LOC_Os03g01740.1	NA	expressed protein
MEbrown	Sobic.002G003000	Sobic.002G003000.1.p	PF09756	PTHR13270,PTHR13270:SF4	KOG3054				AT4G27120.2			LOC_Os07g01320.1	NA	expressed protein
MEbrown	Sobic.002G018300	Sobic.002G018300.1.p	PF08224	PTHR33377,PTHR33377:SF4								LOC_Os07g18570.1	NA	expressed protein
MEbrown	Sobic.002G023300	Sobic.002G023300.1.p	PF00188	PTHR10334,PTHR10334:SF195	KOG3017		K13449		AT2G14610.1	ATPR1,PR 1,PR1	pathogenesis-related gene 1	LOC_Os07g03710.1	NA	SCP-like extracellular protein, expressed
MEbrown	Sobic.002G050300	Sobic.002G050300.1.p	PF14368	PTHR33044,PTHR33044:SF13					AT2G48140.1	EDA4	Bifunctional inhibitor/lipid-transfer protein/seed storage 2S albumin superfamily protein	LOC_Os03g57980.1	NA	LTPL99 - Protease inhibitor/seed storage/LTP family protein precursor, expressed
MEbrown	Sobic.002G050900	Sobic.002G050900.2.p	PF08263,PF00560,PF13855	PTHR32093				GO:0005515	AT3G24480.1		Leucine-rich repeat (LRR) family protein	LOC_Os07g07990.1	NA	uncharacterized protein At4g06744 precursor, putative, expressed
MEbrown	Sobic.002G055400	Sobic.002G055400.1.p	PF04720	PTHR31579,PTHR31579:SF13					AT3G22970.1		Protein of unknown function (DUF506)	LOC_Os03g58230.1	NA	plant-specific domain TIGR01615 family protein, expressed
MEbrown	Sobic.002G055900	Sobic.002G055900.1.p	PF02309	PTHR31734,PTHR31734:SF8			K14484	GO:0006355,GO:0005634	AT1G04240.1	IAA3,SHY2	AUX/IAA transcriptional regulator family protein	LOC_Os07g08460.1	NA	OsIAA24 - Auxin-responsive Aux/IAA gene family member, expressed
MEbrown	Sobic.002G060800	Sobic.002G060800.1.p	PF00004	PTHR20953,PTHR20953:SF2				GO:0005524	AT3G10420.2		P-loop containing nucleoside triphosphate hydrolases superfamily protein	LOC_Os07g08970.1	NA	uncharacterized protein ycf45, putative, expressed
MEbrown	Sobic.002G067300	Sobic.002G067300.1.p	PF00004,PF14363	PTHR23070,PTHR23070:SF27	KOG0743			GO:0005524	AT3G28510.1		P-loop containing nucleoside triphosphate hydrolases superfamily protein	LOC_Os01g19260.1	NA	ATPase, putative, expressed
MEbrown	Sobic.002G068800	Sobic.002G068800.1.p	PF01762,PF00337	PTHR11214,PTHR11214:SF128	KOG2287	2.4.1.134		GO:0016020,GO:0008378,GO:0006486,GO:0030246	AT5G62620.1		Galactosyltransferase family protein	LOC_Os07g09670.1	NA	galactosyltransferase family protein, putative, expressed
MEbrown	Sobic.002G080100	Sobic.002G080100.1.p	PF02365	PTHR31719,PTHR31719:SF27				GO:0006355,GO:0003677	AT5G63790.1	ANAC102,NAC102	NAC domain containing protein 102	LOC_Os07g12340.1	NA	NAC domain-containing protein 67, putative, expressed
MEbrown	Sobic.002G082100	Sobic.002G082100.1.p	PF00069	PTHR27001,PTHR27001:SF119	KOG1187	2.7.11.1		GO:0006468,GO:0005524,GO:0004672	AT3G59110.1		Protein kinase superfamily protein	LOC_Os10g35450.1	NA	serine/threonine-protein kinase, putative, expressed
MEbrown	Sobic.002G082600	Sobic.002G082600.1.p	PF04525	PTHR31087,PTHR31087:SF11					AT5G01750.2		Protein of unknown function (DUF567)	LOC_Os07g12730.1	NA	DUF567 domain containing protein, putative, expressed
MEbrown	Sobic.002G084900	Sobic.002G084900.1.p		PTHR33430,PTHR33430:SF2					AT5G05950.1	MEE60	maternal effect embryo arrest 60	LOC_Os07g13600.1	NA	expressed protein
MEbrown	Sobic.002G109500	Sobic.002G109500.1.p	PF14368	PTHR33122,PTHR33122:SF11					AT5G48485.1	DIR1	Bifunctional inhibitor/lipid-transfer protein/seed storage 2S albumin superfamily protein	LOC_Os07g18990.1	NA	LTPL40 - Protease inhibitor/seed storage/LTP family protein precursor, expressed
MEbrown	Sobic.002G117100	Sobic.002G117100.1.p	PF07714	PTHR24056,PTHR24056:SF231	KOG0659,KOG0583	2.7.11.22,2.7.11.23	K08818	GO:0006468,GO:0004672	AT1G67580.1		Protein kinase superfamily protein	LOC_Os10g06510.1	NA	cyclin-dependent kinase G-1, putative, expressed
MEbrown	Sobic.002G118600	Sobic.002G118600.1.p		PTHR19305,PTHR19305:SF11	KOG3065		K18211		AT5G61210.1	ATSNAP33,ATSNAP33B,SNAP33,SNP33	soluble N-ethylmaleimide-sensitive factor adaptor protein 33	LOC_Os02g24080.4	NA	SNARE domain containing protein, putative, expressed
MEbrown	Sobic.002G119500	Sobic.002G119500.3.p	PF02427	PTHR34549,PTHR34549:SF2			K02693	GO:0015979,GO:0009538,GO:0009522	AT2G20260.1	PSAE-2	photosystem I subunit E-2	LOC_Os07g25430.1	NA	photosystem I reaction center subunit IV A, chloroplast precursor, putative, expressed
MEbrown	Sobic.002G134600	Sobic.002G134600.1.p	PF01424,PF12752	PTHR15672	KOG2953			GO:0003676	AT3G10770.1		Single-stranded nucleic acid binding R3H protein	LOC_Os09g39462.2	NA	nucleic acid binding protein, putative, expressed
MEbrown	Sobic.002G138700	Sobic.002G138700.1.p	PF00168	PTHR32246,PTHR32246:SF17				GO:0005515	AT5G23950.1		Calcium-dependent lipid-binding (CaLB domain) family protein	LOC_Os08g44850.1	NA	C2 domain containing protein, putative, expressed
MEbrown	Sobic.002G139400	Sobic.002G139400.1.p	PF00847	PTHR31190,PTHR31190:SF3				GO:0006355,GO:0003700	AT3G23240.1	ATERF1,ERF1	ethylene response factor 1	LOC_Os05g37640.1	NA	expressed protein
MEbrown	Sobic.002G163600	Sobic.002G163600.1.p	PF08137						AT1G13245.1	DVL4,RTFL17	ROTUNDIFOLIA like 17		NA
MEbrown	Sobic.002G172700	Sobic.002G172700.1.p	PF01263	PTHR11122,PTHR11122:SF12	KOG1594	5.1.3.15	K01792	GO:0016853,GO:0005975	AT5G66530.2		Galactose mutarotase-like superfamily protein	LOC_Os09g15820.1	NA	aldose 1-epimerase, putative, expressed
MEbrown	Sobic.002G174200	Sobic.002G174200.1.p	PF03106	PTHR32096,PTHR32096:SF20				GO:0043565,GO:0006355,GO:0003700	AT2G46400.1	ATWRKY46,WRKY46	WRKY DNA-binding protein 46	LOC_Os09g16510.1	NA	WRKY74, expressed
MEbrown	Sobic.002G174300	Sobic.002G174300.1.p	PF03106	PTHR32096,PTHR32096:SF20				GO:0043565,GO:0006355,GO:0003700	AT4G23810.1	ATWRKY53,WRKY53	WRKY family transcription factor	LOC_Os09g16510.1	NA	WRKY74, expressed
MEbrown	Sobic.002G175500	Sobic.002G175500.1.p	PF00450	PTHR11802,PTHR11802:SF47	KOG1282		K16296	GO:0006508,GO:0004185	AT3G12203.1	scpl17	serine carboxypeptidase-like 17	LOC_Os10g01110.1	NA	OsSCP44 - Putative Serine Carboxypeptidase homologue, expressed
MEbrown	Sobic.002G182800	Sobic.002G182800.1.p	PF05553	PTHR33098,PTHR33098:SF9					AT2G26110.1		Protein of unknown function (DUF761)	LOC_Os09g19970.1	NA	expressed protein
MEbrown	Sobic.002G183400	Sobic.002G183400.1.p	PF00403	PTHR22814,PTHR22814:SF103	KOG1603			GO:0046872,GO:0030001	AT4G39700.1		Heavy metal transport/detoxification superfamily protein	LOC_Os09g20000.1	NA	heavy metal-associated domain containing protein, expressed
MEbrown	Sobic.002G184200	Sobic.002G184200.1.p	PF00226	PTHR24078					AT4G13830.2	J20	DNAJ-like 20	LOC_Os09g20320.1	NA	heat shock protein DnaJ, putative, expressed
MEbrown	Sobic.002G184300	Sobic.002G184300.1.p	PF00226	PTHR24078					AT4G13830.2	J20	DNAJ-like 20	LOC_Os09g20320.1	NA	heat shock protein DnaJ, putative, expressed
MEbrown	Sobic.002G184600	Sobic.002G184600.1.p	PF02358	PTHR10788,PTHR10788:SF19		3.1.3.12	K01087	GO:0005992,GO:0003824	AT5G10100.1		Haloacid dehalogenase-like hydrolase (HAD) superfamily protein	LOC_Os08g31630.1	NA	uncharacterized glycosyl hydrolase Rv2006/MT2062, putative, expressed
MEbrown	Sobic.002G184800	Sobic.002G184800.1.p		PTHR33448,PTHR33448:SF3					AT1G78110.1			LOC_Os09g20420.1	NA	expressed protein
MEbrown	Sobic.002G185200	Sobic.002G185200.2.p	PF05678	PTHR33179:SF4,PTHR33179					AT1G35830.1		VQ motif-containing protein	LOC_Os09g20460.1	NA	VQ domain containing protein, putative, expressed
MEbrown	Sobic.002G196350	Sobic.002G196350.1.p	PF00789	PTHR23153,PTHR23153:SF39			K14011	GO:0005515	AT2G01650.1	PUX2	plant UBX domain-containing protein 2	LOC_Os09g23690.1	NA	UBX domain containing protein, expressed
MEbrown	Sobic.002G197600	Sobic.002G197600.1.p	PF07714	PTHR27002,PTHR27002:SF4	KOG1187	2.7.11.1		GO:0006468,GO:0004672	AT1G70740.1		Protein kinase superfamily protein	LOC_Os09g24330.1	NA	TKL_IRAK_DUF26-lg.2 - DUF26 kinases have homology to DUF26 containing loci, expressed
MEbrown	Sobic.002G197650	Sobic.002G197650.1.p											NA
MEbrown	Sobic.002G199500	Sobic.002G199500.1.p	PF13499	PTHR10891,PTHR10891:SF574			K02183		AT3G29000.1		Calcium-binding EF-hand family protein	LOC_Os09g24580.1	NA	EF hand family protein, putative, expressed
MEbrown	Sobic.002G202100	Sobic.002G202100.1.p	PF05910	PTHR31972,PTHR31972:SF14					AT5G11000.1		Plant protein of unknown function (DUF868)	LOC_Os09g24970.1	NA	expressed protein
MEbrown	Sobic.002G202700	Sobic.002G202700.1.p	PF03106	PTHR31429,PTHR31429:SF3				GO:0043565,GO:0006355,GO:0003700	AT1G80840.1	ATWRKY40,WRKY40	WRKY DNA-binding protein 40	LOC_Os09g25060.1	NA	WRKY76, expressed
MEbrown	Sobic.002G203100	Sobic.002G203100.1.p	PF03822,PF00069	PTHR24347,PTHR24347:SF182	KOG0583	2.7.11.1		GO:0007165,GO:0006468,GO:0005524,GO:0004672	AT4G30960.1	ATCIPK6,CIPK6,SIP3,SNRK3.14	SOS3-interacting protein 3	LOC_Os09g25100.1	NA	CAMK_KIN1/SNF1/Nim1_like.35 - CAMK includes calcium/calmodulin depedent protein kinases, expressed
MEbrown	Sobic.002G203900	Sobic.002G203900.1.p	PF03352	PTHR31116,PTHR31116:SF7		3.2.2.20	K01246	GO:0008725,GO:0006284	AT5G57970.1		DNA glycosylase superfamily protein	LOC_Os09g25290.1	NA	methyladenine glycosylase, putative, expressed
MEbrown	Sobic.002G207300	Sobic.002G207300.1.p	PF00335	PTHR32191,PTHR32191:SF2	KOG3882			GO:0016021	AT2G23810.1	TET8	tetraspanin8	LOC_Os09g25760.1	NA	tetraspanin family protein, putative, expressed
MEbrown	Sobic.002G207700	Sobic.002G207700.1.p	PF00892	PTHR31218,PTHR31218:SF60				GO:0016021,GO:0016020,GO:0022857	AT4G30420.1		nodulin MtN21 /EamA-like transporter family protein	LOC_Os09g25810.2	NA	nodulin, putative, expressed
MEbrown	Sobic.002G217100	Sobic.002G217100.1.p	PF07714	PTHR27001,PTHR27001:SF57	KOG1187	2.7.11.1		GO:0006468,GO:0004672	AT2G05940.1		Protein kinase superfamily protein	LOC_Os09g27010.1	NA	tyrosine protein kinase domain containing protein, putative, expressed
MEbrown	Sobic.002G220000	Sobic.002G220000.1.p		PTHR34268,PTHR34268:SF1					AT2G31945.1			LOC_Os09g27410.1	NA	expressed protein
MEbrown	Sobic.002G224500	Sobic.002G224500.1.p	PF00010	PTHR12565,PTHR12565:SF74				GO:0046983	AT5G67060.1	HEC1	basic helix-loop-helix (bHLH) DNA-binding superfamily protein	LOC_Os09g28210.1	NA	bHelix-loop-helix transcription factor, putative, expressed
MEbrown	Sobic.002G225700	Sobic.002G225700.1.p	PF00847	PTHR31677,PTHR31677:SF11				GO:0006355,GO:0003700	AT4G34410.1	RRTF1	redox responsive transcription factor 1	LOC_Os09g28440.1	NA	AP2 domain containing protein, expressed
MEbrown	Sobic.002G232800	Sobic.002G232800.1.p	PF13639	PTHR14155			K10664	GO:0008270,GO:0005515	AT3G05200.1	ATL6	RING/U-box superfamily protein	LOC_Os09g29310.1	NA	zinc finger, C3HC4 type domain containing protein, expressed
MEbrown	Sobic.002G233400	Sobic.002G233400.1.p	PF02298	PTHR33021,PTHR33021:SF65				GO:0009055	AT2G32300.1	UCC1	uclacyanin 1	LOC_Os09g29390.1	NA	plastocyanin-like domain containing protein, putative, expressed
MEbrown	Sobic.002G236200	Sobic.002G236200.2.p	PF00010	PTHR12565,PTHR12565:SF153	KOG2483			GO:0046983	AT5G08130.5	BIM1	basic helix-loop-helix (bHLH) DNA-binding superfamily protein	LOC_Os09g29930.1	NA	transcription factor BIM2, putative, expressed
MEbrown	Sobic.002G239200	Sobic.002G239200.2.p	PF13639	PTHR14155,PTHR14155:SF184			K16285	GO:0008270,GO:0005515	AT2G04240.1	XERICO	RING/U-box superfamily protein	LOC_Os09g30160.1	NA	zinc finger, C3HC4 type domain containing protein, expressed
MEbrown	Sobic.002G244500	Sobic.002G244500.1.p	PF08029,PF01634	PTHR21403,PTHR21403:SF0	KOG2831	2.4.2.17	K00765	GO:0005737,GO:0003879,GO:0000287,GO:0000105	AT1G09795.1	ATATP-PRT2,ATP-PRT2,HISN1B	ATP phosphoribosyl transferase 2	LOC_Os03g04169.1	NA	ATP phosphoribosyltransferase, putative, expressed
MEbrown	Sobic.002G245800	Sobic.002G245800.2.p	PF01754,PF01428	PTHR10634,PTHR10634:SF22	KOG3173			GO:0008270,GO:0003677	AT3G12630.1		A20/AN1-like zinc finger family protein	LOC_Os09g31200.1	NA	AN1-like zinc finger domain containing protein, expressed
MEbrown	Sobic.002G248100	Sobic.002G248100.1.p		PTHR34055,PTHR34055:SF2					AT3G57930.2			LOC_Os02g48600.1	NA	expressed protein
MEbrown	Sobic.002G250000	Sobic.002G250000.3.p	PF01370	PTHR10366,PTHR10366:SF392	KOG1502	1.2.1.44		GO:0050662,GO:0003824	AT5G19440.1		NAD(P)-binding Rossmann-fold superfamily protein	LOC_Os09g31502.4	NA	dehydrogenase, putative, expressed
MEbrown	Sobic.002G251000	Sobic.002G251000.1.p	PF14009	PTHR33052,PTHR33052:SF18					AT5G66580.1			LOC_Os09g32000.1	NA	expressed protein
MEbrown	Sobic.002G259600	Sobic.002G259600.1.p	PF02365	PTHR31989,PTHR31989:SF15				GO:0006355,GO:0003677	AT2G33480.1	ANAC041,NAC041	NAC domain containing protein 41	LOC_Os09g33490.1	NA	no apical meristem protein, putative, expressed
MEbrown	Sobic.002G263400	Sobic.002G263400.1.p		PTHR37245								LOC_Os09g34020.1	NA	expressed protein
MEbrown	Sobic.002G269032	Sobic.002G269032.1.p	PF00847	PTHR31839,PTHR31839:SF9				GO:0006355,GO:0003700	AT4G25470.1	ATCBF2,CBF2,DREB1C,FTQ4	C-repeat/DRE binding factor 2	LOC_Os09g35010.1	NA	dehydration-responsive element-binding protein, putative, expressed
MEbrown	Sobic.002G269100	Sobic.002G269100.1.p	PF00847	PTHR31839,PTHR31839:SF5				GO:0006355,GO:0003700	AT5G51990.1	CBF4,DREB1D	C-repeat-binding factor 4	LOC_Os09g35020.1	NA	AP2 domain containing protein, expressed
MEbrown	Sobic.002G269300	Sobic.002G269300.1.p	PF00847	PTHR31839,PTHR31839:SF10				GO:0006355,GO:0003700	AT4G25480.1	ATCBF3,CBF3,DREB1A	dehydration response element B1A	LOC_Os09g35030.1	NA	dehydration-responsive element-binding protein, putative, expressed
MEbrown	Sobic.002G269400	Sobic.002G269400.1.p	PF00847	PTHR31839,PTHR31839:SF10				GO:0006355,GO:0003700	AT4G25470.1	ATCBF2,CBF2,DREB1C,FTQ4	C-repeat/DRE binding factor 2	LOC_Os09g35030.1	NA	dehydration-responsive element-binding protein, putative, expressed
MEbrown	Sobic.002G269500	Sobic.002G269500.1.p	PF00847	PTHR31839:SF10,PTHR31839				GO:0003700,GO:0006355	AT5G51990.1	CBF4,DREB1D	C-repeat-binding factor 4	LOC_Os09g35030.1	NA	dehydration-responsive element-binding protein, putative, expressed
MEbrown	Sobic.002G271000	Sobic.002G271000.1.p		PTHR32246,PTHR32246:SF20					AT2G45760.1	BAL,BAP2	BON association protein 2	LOC_Os09g35780.1	NA	BAP2, putative, expressed
MEbrown	Sobic.002G276400	Sobic.002G276400.1.p	PF07714	PTHR27001,PTHR27001:SF75	KOG1187	2.7.11.1		GO:0006468,GO:0004672	AT5G47070.1		Protein kinase superfamily protein	LOC_Os09g36320.1	NA	tyrosine protein kinase domain containing protein, putative, expressed
MEbrown	Sobic.002G277900	Sobic.002G277900.1.p	PF00388	PTHR13593	KOG4306	3.1.4.11,4.6.1.13			AT4G38690.1		PLC-like phosphodiesterases superfamily protein	LOC_Os09g36520.1	NA	ki1 protein, putative, expressed
MEbrown	Sobic.002G281000	Sobic.002G281000.1.p	PF00230	PTHR19139,PTHR19139:SF160				GO:0016020,GO:0006810,GO:0005215	AT4G35100.1	PIP2;7,PIP3,PIP3A,SIMIP	plasma membrane intrinsic protein 3	LOC_Os09g36930.1	NA	aquaporin protein, putative, expressed
MEbrown	Sobic.002G282300	Sobic.002G282300.1.p		PTHR34779					AT1G76070.1			LOC_Os09g37080.1	NA	expressed protein
MEbrown	Sobic.002G290400	Sobic.002G290400.1.p	PF00069	PTHR24055,PTHR24055:SF220		2.7.11.1		GO:0006468,GO:0005524,GO:0004672	AT4G35500.1		Protein kinase superfamily protein	LOC_Os09g37949.1	NA	serine/threonine-protein kinase SRPK1, putative, expressed
MEbrown	Sobic.002G294600	Sobic.002G294600.1.p	PF00026	PTHR13683,PTHR13683:SF250	KOG1339	3.4.23.12		GO:0006508,GO:0004190	AT3G59080.1		Eukaryotic aspartyl protease family protein	LOC_Os02g21040.1	NA	aspartic proteinase nepenthesin precursor, putative, expressed
MEbrown	Sobic.002G318000	Sobic.002G318000.1.p	PF04520	PTHR33083,PTHR33083:SF1					AT1G11700.1		Protein of unknown function, DUF584	LOC_Os07g33270.1	NA	DUF584 domain containing protein, putative, expressed
MEbrown	Sobic.002G323300	Sobic.002G323300.1.p	PF13962,PF13857,PF12796	PTHR24177,PTHR24177:SF58	KOG4412				AT1G03670.1		ankyrin repeat family protein	LOC_Os07g34390.1	NA	ankyrin repeat family protein, putative, expressed
MEbrown	Sobic.002G323900	Sobic.002G323900.1.p	PF15365	PTHR33670					AT3G21570.1			LOC_Os01g28790.1	NA	PRAS-rich protein, putative, expressed
MEbrown	Sobic.002G326000	Sobic.002G326000.1.p	PF00026	PTHR13683,PTHR13683:SF324	KOG1339	3.4.23.12		GO:0006508,GO:0004190	AT2G03200.1		Eukaryotic aspartyl protease family protein	LOC_Os07g34940.1	NA	aspartic proteinase nepenthesin-1 precursor, putative, expressed
MEbrown	Sobic.002G328400	Sobic.002G328400.1.p	PF01657,PF00069	PTHR27002,PTHR27002:SF16	KOG1187	2.7.11.1		GO:0006468,GO:0005524,GO:0004672	AT4G23180.1	CRK10,RLK4	cysteine-rich RLK (RECEPTOR-like protein kinase) 10	LOC_Os07g35370.1	NA	TKL_IRAK_DUF26-lc.15 - DUF26 kinases have homology to DUF26 containing loci, expressed
MEbrown	Sobic.002G329000	Sobic.002G329000.1.p	PF01657,PF07714	PTHR27002,PTHR27002:SF104	KOG1187	2.7.11.1		GO:0006468,GO:0004672	AT4G23180.1	CRK10,RLK4	cysteine-rich RLK (RECEPTOR-like protein kinase) 10	LOC_Os07g35790.1	NA	TKL_IRAK_DUF26-ld.5 - DUF26 kinases have homology to DUF26 containing loci, expressed
MEbrown	Sobic.002G330300	Sobic.002G330300.1.p	PF03514	PTHR31636,PTHR31636:SF18					AT5G48150.2	PAT1	GRAS family transcription factor	LOC_Os07g36170.2	NA	chitin-inducible gibberellin-responsive protein, putative, expressed
MEbrown	Sobic.002G335200	Sobic.002G335200.1.p							AT5G23160.1			LOC_Os07g36810.1	NA	expressed protein
MEbrown	Sobic.002G337500	Sobic.002G337500.1.p	PF00201	PTHR11926,PTHR11926:SF368				GO:0016758,GO:0008152	AT3G16520.3	UGT88A1	UDP-glucosyl transferase 88A1	LOC_Os01g64910.1	NA	anthocyanidin 5,3-O-glucosyltransferase, putative, expressed
MEbrown	Sobic.002G341900	Sobic.002G341900.1.p											NA
MEbrown	Sobic.002G344700	Sobic.002G344700.1.p	PF03763	PTHR31471,PTHR31471:SF14					AT2G41870.1		Remorin family protein	LOC_Os07g38170.1	NA	remorin, putative, expressed
MEbrown	Sobic.002G348900	Sobic.002G348900.1.p	PF00067	PTHR24298,PTHR24298:SF88	KOG0156			GO:0055114,GO:0020037,GO:0016705,GO:0005506	AT1G64940.1	CYP89A6	cytochrome P450, family 87, subfamily A, polypeptide 6	LOC_Os10g37100.1	NA	cytochrome P450, putative, expressed
MEbrown	Sobic.002G353400	Sobic.002G353400.1.p	PF03151	PTHR11132	KOG1441		K15285		AT1G21070.1		Nucleotide-sugar transporter family protein	LOC_Os07g39280.1	NA	transporter-related, putative, expressed
MEbrown	Sobic.002G354900	Sobic.002G354900.1.p	PF03514	PTHR31636,PTHR31636:SF31					AT1G50600.1	SCL5	scarecrow-like 5	LOC_Os07g39470.1	NA	gibberellin response modulator protein, putative, expressed
MEbrown	Sobic.002G356800	Sobic.002G356800.1.p	PF00657	PTHR22835,PTHR22835:SF117		3.2.1.51		GO:0016788	AT3G26430.1		GDSL-like Lipase/Acylhydrolase superfamily protein	LOC_Os07g39750.1	NA	GDSL-like lipase/acylhydrolase, putative, expressed
MEbrown	Sobic.002G357600	Sobic.002G357600.1.p		PTHR31479,PTHR31479:SF6					AT5G50890.1		alpha/beta-Hydrolases superfamily protein	LOC_Os07g39810.1	NA	lipase class 3 family protein, putative, expressed
MEbrown	Sobic.002G358300	Sobic.002G358300.1.p										LOC_Os07g39860.1	NA	expressed protein
MEbrown	Sobic.002G361500	Sobic.002G361500.1.p	PF03321	PTHR31901,PTHR31901:SF4			K14487		AT4G37390.1	AUR3,BRU6,GH3-2,GH3.2,YDK1	Auxin-responsive GH3 family protein	LOC_Os07g40290.1	NA	OsGH3.8 - Probable indole-3-acetic acid-amido synthetase, expressed
MEbrown	Sobic.002G367900	Sobic.002G367900.1.p	PF00026	PTHR13683:SF250,PTHR13683	KOG1339	3.4.23.12		GO:0004190,GO:0006508	AT3G59080.1		Eukaryotic aspartyl protease family protein	LOC_Os02g21040.1	NA	aspartic proteinase nepenthesin precursor, putative, expressed
MEbrown	Sobic.002G370600	Sobic.002G370600.1.p	PF11210	PTHR36341,PTHR36341:SF2					AT2G04039.1				NA
MEbrown	Sobic.002G372700	Sobic.002G372700.1.p	PF09751	PTHR12940	KOG2627		K13118		AT3G07790.1		DGCR14-related	LOC_Os06g30710.2	NA	DGCR14, putative, expressed
MEbrown	Sobic.002G377100	Sobic.002G377100.1.p	PF07816	PTHR33095,PTHR33095:SF11					AT2G15760.1		Protein of unknown function (DUF1645)	LOC_Os07g42740.1	NA	DUF1645 domain containing protein, putative, expressed
MEbrown	Sobic.002G378300	Sobic.002G378300.1.p	PF00071	PTHR11711,PTHR11711:SF187	KOG0076		K07952	GO:0007264,GO:0005525	AT5G52210.1	ATARLB1,ATGB1,GB1	GTP-binding protein 1	LOC_Os07g42820.1	NA	ADP-ribosylation factor, putative, expressed
MEbrown	Sobic.002G379400	Sobic.002G379400.1.p	PF00069	PTHR24343:SF207,PTHR24343	KOG0583	2.7.11.1	K14498	GO:0004672,GO:0005524,GO:0006468	AT4G33950.1	ATOST1,OST1,P44,SNRK2-6,SNRK2.6,SRK2E	Protein kinase superfamily protein	LOC_Os07g42940.1	NA	CAMK_CAMK_like.7 - CAMK includes calcium/calmodulin depedent protein kinases, expressed
MEbrown	Sobic.002G388800	Sobic.002G388800.1.p	PF00067	PTHR24282,PTHR24282:SF44	KOG0157			GO:0055114,GO:0020037,GO:0016705,GO:0005506	AT2G46950.1	CYP709B2	cytochrome P450, family 709, subfamily B, polypeptide 2	LOC_Os07g23570.1	NA	cytochrome P450 72A1, putative, expressed
MEbrown	Sobic.002G388900	Sobic.002G388900.1.p	PF00067	PTHR24282,PTHR24282:SF44	KOG0157			GO:0055114,GO:0020037,GO:0016705,GO:0005506	AT2G46950.1	CYP709B2	cytochrome P450, family 709, subfamily B, polypeptide 2	LOC_Os07g23570.1	NA	cytochrome P450 72A1, putative, expressed
MEbrown	Sobic.002G389000	Sobic.002G389000.1.p	PF00067	PTHR24282,PTHR24282:SF44	KOG0157			GO:0055114,GO:0020037,GO:0016705,GO:0005506	AT2G46950.1	CYP709B2	cytochrome P450, family 709, subfamily B, polypeptide 2	LOC_Os07g23570.1	NA	cytochrome P450 72A1, putative, expressed
MEbrown	Sobic.002G389400	Sobic.002G389400.1.p	PF01679	PTHR21659:SF26,PTHR21659	KOG1773			GO:0016021	AT3G05890.1	RCI2B	Low temperature and salt responsive protein family	LOC_Os07g44180.1	NA	OsRCI2-10 - Hydrophobic protein LTI6A, expressed
MEbrown	Sobic.002G390400	Sobic.002G390400.1.p	PF01936	PTHR14379,PTHR14379:SF7				GO:0010468,GO:0005777	AT5G61190.1		putative endonuclease or glycosyl hydrolase with C2H2-type zinc finger domain	LOC_Os07g44320.1	NA	expressed protein
MEbrown	Sobic.002G401600	Sobic.002G401600.1.p	PF04577	PTHR20961,PTHR20961:SF12	KOG4698			GO:0016757	AT3G10320.1		Glycosyltransferase family 61 protein	LOC_Os07g46380.1	NA	glycosyltransferase, putative, expressed
MEbrown	Sobic.002G403600	Sobic.002G403600.1.p	PF13419	PTHR12725,PTHR12725:SF60	KOG3085	3.1.3.29			AT2G41250.1		Haloacid dehalogenase-like hydrolase (HAD) superfamily protein	LOC_Os07g46520.1	NA	rhythmically expressed gene 2 protein, putative, expressed
MEbrown	Sobic.002G405000	Sobic.002G405000.1.p	PF00201	PTHR11926,PTHR11926:SF226		2.4.1.215	K13495	GO:0016758,GO:0008152	AT4G15500.1	UGT84A4	UDP-Glycosyltransferase superfamily protein	LOC_Os07g46610.1	NA	cis-zeatin O-glucosyltransferase, putative, expressed
MEbrown	Sobic.002G405600	Sobic.002G405600.1.p		PTHR33790,PTHR33790:SF1					AT2G41430.2	CID1,ERD15,LSR1	dehydration-induced protein (ERD15)	LOC_Os07g46670.3	NA	early response to dehydration 15, putative, expressed
MEbrown	Sobic.002G406900	Sobic.002G406900.1.p		PTHR35828,PTHR35828:SF1								LOC_Os12g27810.1	NA	OsFBX444 - F-box domain containing protein, expressed
MEbrown	Sobic.002G407100	Sobic.002G407100.2.p										LOC_Os07g46800.1	NA	expressed protein
MEbrown	Sobic.002G415600	Sobic.002G415600.1.p	PF00847	PTHR31190			K09286	GO:0006355,GO:0003700	AT3G16770.1	ATEBP,EBP,ERF72,RAP2.3	ethylene-responsive element binding protein	LOC_Os07g47790.2	NA	AP2 domain containing protein, expressed
MEbrown	Sobic.002G416700	Sobic.002G416700.1.p	PF00141	PTHR31388,PTHR31388:SF13		1.11.1.7	K00430	GO:0055114,GO:0020037,GO:0006979,GO:0004601	AT5G05340.1		Peroxidase superfamily protein	LOC_Os07g48050.1	NA	peroxidase precursor, putative, expressed
MEbrown	Sobic.002G417201	Sobic.002G417201.1.p										LOC_Os10g03520.1	NA	expressed protein
MEbrown	Sobic.002G418900	Sobic.002G418900.1.p	PF11331	PTHR31105,PTHR31105:SF2					AT2G46380.1		Protein of unknown function (DUF3133)	LOC_Os07g48280.1	NA	expressed protein
MEbrown	Sobic.002G419700	Sobic.002G419700.1.p	PF13499,PF13405	PTHR10891,PTHR10891:SF589	KOG0027		K13448	GO:0005509	AT4G20780.1	CML42	calmodulin like 42	LOC_Os08g04890.1	NA	OsCML32 - Calmodulin-related calcium sensor protein, expressed
MEbrown	Sobic.002G423800	Sobic.002G423800.2.p	PF04099	PTHR12403	KOG3487			GO:0006888,GO:0005801,GO:0005622	AT1G80500.1		SNARE-like superfamily protein	LOC_Os02g40000.2	NA	trafficking protein particle complex subunit, putative, expressed
MEbrown	Sobic.002G425300	Sobic.002G425300.1.p	PF13639	PTHR14155,PTHR14155:SF175			K16282	GO:0008270,GO:0005515	AT1G15100.1	RHA2A	RING-H2 finger A2A	LOC_Os07g48680.1	NA	zinc finger, C3HC4 type domain containing protein, expressed
MEbrown	Sobic.002G429800	Sobic.002G429800.1.p	PF14416,PF13839	PTHR32285,PTHR32285:SF41					AT3G55990.1	ESK1,TBL29	Plant protein of unknown function (DUF828)	LOC_Os03g18140.1	NA	expressed protein
MEbrown	Sobic.003G000600	Sobic.003G000600.1.p	PF03106	PTHR31429:SF16,PTHR31429				GO:0003700,GO:0006355,GO:0043565	AT1G62300.1	ATWRKY6,WRKY6	WRKY family transcription factor	LOC_Os01g14440.1	NA	WRKY1, expressed
MEbrown	Sobic.003G002300	Sobic.003G002300.1.p	PF03151	PTHR11132,PTHR11132:SF102	KOG1441		K15283		AT5G46110.4	APE2,TPT	Glucose-6-phosphate/phosphate translocator-related	LOC_Os01g13770.1	NA	DUF250 domain containing protein, putative, expressed
MEbrown	Sobic.003G004500	Sobic.003G004500.1.p	PF00010,PF14215	PTHR11514,PTHR11514:SF47				GO:0046983	AT2G46510.1	AIB,ATAIB	ABA-inducible BHLH-type transcription factor	LOC_Os01g13460.1	NA	helix-loop-helix DNA-binding domain containing protein, expressed
MEbrown	Sobic.003G014500	Sobic.003G014500.1.p	PF01566	PTHR11706,PTHR11706:SF49	KOG1291		K14513	GO:0016020,GO:0006810,GO:0005215	AT5G03280.1	ATEIN2,CKR1,EIN2,ERA3,ORE2,ORE3,PIR2	NRAMP metal ion transporter family protein	LOC_Os07g06130.2	NA	ethylene-insensitive protein, putative, expressed
MEbrown	Sobic.003G019200	Sobic.003G019200.1.p		PTHR33834,PTHR33834:SF1					AT2G31090.1			LOC_Os01g11600.1	NA	expressed protein
MEbrown	Sobic.003G025700	Sobic.003G025700.1.p	PF04859	PTHR31161,PTHR31161:SF5					AT1G53380.3		Plant protein of unknown function (DUF641)	LOC_Os01g10680.1	NA	GIL1, putative, expressed
MEbrown	Sobic.003G031500	Sobic.003G031500.1.p		PTHR37265					AT5G56880.1			LOC_Os01g09870.1	NA	expressed protein
MEbrown	Sobic.003G032900	Sobic.003G032900.2.p		PTHR31182					AT3G11760.1			LOC_Os01g09770.1	NA	expressed protein
MEbrown	Sobic.003G034000	Sobic.003G034000.1.p	PF03096	PTHR11034,PTHR11034:SF28	KOG2931				AT5G56750.1	NDL1	N-MYC downregulated-like 1	LOC_Os01g09670.1	NA	pollen-specific protein SF21, putative, expressed
MEbrown	Sobic.003G043600	Sobic.003G043600.1.p	PF02458	PTHR31147,PTHR31147:SF4		2.3.1.162		GO:0016747	AT3G62160.1		HXXXD-type acyl-transferase family protein	LOC_Os01g08380.1	NA	transferase family protein, putative, expressed
MEbrown	Sobic.003G053500	Sobic.003G053500.1.p	PF12697	PTHR10992,PTHR10992:SF858	KOG1454	3.7.1.8			AT5G21950.1		alpha/beta-Hydrolases superfamily protein	LOC_Os01g07420.1	NA	hydrolase, alpha/beta fold family protein, putative, expressed
MEbrown	Sobic.003G054400	Sobic.003G054400.1.p	PF07765	PTHR32258,PTHR32258:SF7					AT5G58320.2		Kinase interacting (KIP1-like) family protein	LOC_Os01g07370.2	NA	KIP1, putative, expressed
MEbrown	Sobic.003G061900	Sobic.003G061900.1.p	PF13639	PTHR22937,PTHR22937:SF54			K19041	GO:0008270,GO:0005515	AT2G15530.3		RING/U-box superfamily protein	LOC_Os01g06590.2	NA	zinc finger, C3HC4 type domain containing protein, expressed
MEbrown	Sobic.003G062000	Sobic.003G062000.1.p	PF02469	PTHR32077,PTHR32077:SF7					AT5G03170.1	ATFLA11,FLA11	FASCICLIN-like arabinogalactan-protein 11	LOC_Os01g06580.1	NA	fasciclin domain containing protein, expressed
MEbrown	Sobic.003G063000	Sobic.003G063000.1.p	PF00514	PTHR23316,PTHR23316:SF1	KOG0166			GO:0005515	AT5G03070.1	IMPA-9	importin alpha isoform 9	LOC_Os01g06470.1	NA	expressed protein
MEbrown	Sobic.003G076200	Sobic.003G076200.1.p	PF07690	PTHR11654,PTHR11654:SF125		3.6.3.43		GO:0055085,GO:0016021,GO:0016020,GO:0006810,GO:0005215	AT3G54140.1	ATPTR1,PTR1	peptide transporter 1	LOC_Os01g04950.2	NA	peptide transporter PTR2, putative, expressed
MEbrown	Sobic.003G078501	Sobic.003G078501.1.p											NA
MEbrown	Sobic.003G078700	Sobic.003G078700.1.p	PF01569	PTHR10165,PTHR10165:SF80	KOG3030	3.1.3.4			AT3G02600.1	ATLPP3,LPP3	lipid phosphate phosphatase 3	LOC_Os01g04660.1	NA	lipid phosphatase protein, putative, expressed
MEbrown	Sobic.003G079100	Sobic.003G079100.2.p	PF02746,PF13378	PTHR13794,PTHR13794:SF13		4.2.1.113		GO:0008152,GO:0003824	AT3G18270.1	CYP77A5P	cytochrome P450, family 77, subfamily A, polypeptide 5 pseudogene	LOC_Os01g04630.1	NA	muconate cycloisomerase, putative, expressed
MEbrown	Sobic.003G081900	Sobic.003G081900.1.p	PF00011	PTHR11527:SF152,PTHR11527	KOG0710		K13993		AT1G53540.1		HSP20-like chaperones superfamily protein	LOC_Os01g04370.1	NA	hsp20/alpha crystallin family protein, putative, expressed
MEbrown	Sobic.003G082600	Sobic.003G082600.1.p	PF13499	PTHR10891,PTHR10891:SF590	KOG0027		K13448		AT1G66400.1	CML23	calmodulin like 23	LOC_Os01g04330.1	NA	OsCML16 - Calmodulin-related calcium sensor protein, expressed
MEbrown	Sobic.003G084000	Sobic.003G084000.1.p	PF07690	PTHR23500,PTHR23500:SF118	KOG0254			GO:0055085,GO:0016021	AT5G16150.3	GLT1,PGLCT	plastidic GLC translocator	LOC_Os01g04190.2	NA	transporter family protein, putative, expressed
MEbrown	Sobic.003G092700	Sobic.003G092700.1.p	PF02485	PTHR19297,PTHR19297:SF70	KOG0799			GO:0016020,GO:0008375	AT1G71070.1		Core-2/I-branching beta-1,6-N-acetylglucosaminyltransferase family protein	LOC_Os01g03160.2	NA	xylosyltransferase, putative, expressed
MEbrown	Sobic.003G094600	Sobic.003G094600.1.p	PF04577	PTHR20961,PTHR20961:SF22	KOG4698	2.4.1.255		GO:0016757	AT3G18180.1		Glycosyltransferase family 61 protein	LOC_Os01g02940.4	NA	glycosyltransferase protein, putative, expressed
MEbrown	Sobic.003G098000	Sobic.003G098000.1.p	PF04826	PTHR23315,PTHR23315:SF65		6.3.2.19	K08332		AT3G03440.1		ARM repeat superfamily protein	LOC_Os01g02200.1	NA	armadillo/beta-catenin repeat family protein, putative, expressed
MEbrown	Sobic.003G102200	Sobic.003G102200.1.p	PF00010	PTHR13935,PTHR13935:SF59				GO:0046983,GO:0003677	AT4G20970.1		basic helix-loop-helix (bHLH) DNA-binding superfamily protein	LOC_Os01g01870.1	NA	helix-loop-helix DNA-binding domain containing protein, expressed
MEbrown	Sobic.003G120800	Sobic.003G120800.1.p		PTHR35752					AT4G36440.1			LOC_Os01g15790.3	NA	expressed protein
MEbrown	Sobic.003G128400	Sobic.003G128400.1.p	PF00574	PTHR10381,PTHR10381:SF25		3.4.21.92	K01358		AT4G17040.1	CLPR4	CLP protease R subunit 4	LOC_Os01g16530.1	NA	OsClp1 - Putative Clp protease homologue, expressed
MEbrown	Sobic.003G130800	Sobic.003G130800.1.p	PF02887,PF00224	PTHR11817,PTHR11817:SF5		2.7.1.40	K00873	GO:0030955,GO:0006096,GO:0004743,GO:0000287	AT5G56350.1		Pyruvate kinase family protein	LOC_Os01g16960.1	NA	pyruvate kinase, putative, expressed
MEbrown	Sobic.003G134800	Sobic.003G134800.1.p	PF07718,PF14806,PF01602	PTHR10635			K17301	GO:0030126,GO:0016192,GO:0006886,GO:0005198,GO:0030117,GO:0005737	AT4G31480.1		Coatomer, beta subunit	LOC_Os01g17430.1	NA	coatomer subunit beta-1, putative, expressed
MEbrown	Sobic.003G141000	Sobic.003G141000.1.p	PF00481	PTHR13832,PTHR13832:SF369	KOG0698	3.1.3.16	K14803	GO:0003824,GO:0006470,GO:0004722	AT3G62260.2		Protein phosphatase 2C family protein	LOC_Os01g19130.1	NA	protein phosphatase 2C, putative, expressed
MEbrown	Sobic.003G142300	Sobic.003G142300.1.p	PF00249	PTHR10641,PTHR10641:SF659	KOG0048		K09422		AT1G48000.1	AtMYB112,MYB112	myb domain protein 112	LOC_Os01g19330.1	NA	MYB family transcription factor, putative, expressed
MEbrown	Sobic.003G142900	Sobic.003G142900.1.p	PF00119	PTHR11410,PTHR11410:SF7		3.6.3.14	K02108	GO:0015986,GO:0015078	ATCG00150.1		ATPase, F0 complex, subunit A protein	LOC_Os10g21236.1	NA	chloroplast ATP synthase a chain precursor, putative, expressed
MEbrown	Sobic.003G144200	Sobic.003G144200.1.p	PF03789,PF05920,PF03790,PF03791	PTHR11850,PTHR11850:SF115	KOG0773			GO:0003677,GO:0006355,GO:0005634	AT1G23380.1	KNAT6,KNAT6L,KNAT6S	KNOTTED1-like homeobox gene 6	LOC_Os01g19694.1	NA	Homeobox domain containing protein, expressed
MEbrown	Sobic.003G146000	Sobic.003G146000.1.p	PF08241	PTHR10108,PTHR10108:SF692	KOG3010	2.1.1.145		GO:0008168,GO:0008152	AT2G41380.1		S-adenosyl-L-methionine-dependent methyltransferases superfamily protein	LOC_Os01g20206.1	NA	methyltransferase, putative, expressed
MEbrown	Sobic.003G146100	Sobic.003G146100.1.p	PF08241	PTHR10108,PTHR10108:SF692	KOG3010	2.1.1.145		GO:0008168,GO:0008152	AT2G41380.1		S-adenosyl-L-methionine-dependent methyltransferases superfamily protein	LOC_Os01g20206.1	NA	methyltransferase, putative, expressed
MEbrown	Sobic.003G146400	Sobic.003G146400.1.p										LOC_Os01g20780.1	NA	anther-specific protein SF18 precursor, putative, expressed
MEbrown	Sobic.003G147301	Sobic.003G147301.1.p	PF13639	PTHR14155,PTHR14155:SF107				GO:0008270,GO:0005515	AT3G16720.1	ATL2,TL2	TOXICOS EN LEVADURA 2	LOC_Os01g20910.1	NA	zinc finger, C3HC4 type domain containing protein, expressed
MEbrown	Sobic.003G150400	Sobic.003G150400.1.p	PF13837	PTHR21654,PTHR21654:SF0					AT3G10040.1		sequence-specific DNA binding transcription factors	LOC_Os12g06640.1	NA	homeodomain, putative, expressed
MEbrown	Sobic.003G153300	Sobic.003G153300.1.p	PF00153	PTHR24089,PTHR24089:SF296	KOG0765		K15121		AT5G15640.1		Mitochondrial substrate carrier family protein	LOC_Os01g22600.1	NA	mitochondrial carrier protein, putative, expressed
MEbrown	Sobic.003G158500	Sobic.003G158500.1.p	PF02496	PTHR33801,PTHR33801:SF2				GO:0006950				LOC_Os01g72900.1	NA	abscisic stress-ripening, putative, expressed
MEbrown	Sobic.003G166500	Sobic.003G166500.1.p	PF01370	PTHR12126,PTHR12126:SF8	KOG4288			GO:0050662,GO:0003824	AT5G10730.1		NAD(P)-binding Rossmann-fold superfamily protein	LOC_Os02g35039.1	NA	NAD dependent epimerase/dehydratase family protein, putative, expressed
MEbrown	Sobic.003G181500	Sobic.003G181500.1.p	PF03152	PTHR12555,PTHR12555:SF14	KOG1816			GO:0006511	AT4G15420.1		Ubiquitin fusion degradation UFD1 family protein	LOC_Os01g35040.1	NA	ZOS1-09 - C2H2 zinc finger protein, expressed
MEbrown	Sobic.003G186500	Sobic.003G186500.1.p	PF10539	PTHR10857,PTHR10857:SF45					AT5G42050.1		DCD (Development and Cell Death) domain protein	LOC_Os01g36950.2	NA	N-rich protein, putative, expressed
MEbrown	Sobic.003G188100	Sobic.003G188100.2.p	PF07714,PF01657	PTHR27002:SF15,PTHR27002	KOG1187	2.7.11.1		GO:0004672,GO:0006468	AT1G70520.1	CRK2	cysteine-rich RLK (RECEPTOR-like protein kinase) 2	LOC_Os01g36790.1	NA	TKL_IRAK_DUF26-lf.2 - DUF26 kinases have homology to DUF26 containing loci, expressed
MEbrown	Sobic.003G189200	Sobic.003G189200.1.p		PTHR36484,PTHR36484:SF2								LOC_Os01g37810.1	NA	expressed protein
MEbrown	Sobic.003G193800	Sobic.003G193800.1.p		PTHR31250,PTHR31250:SF1					AT4G33050.3	EDA39	calmodulin-binding family protein	LOC_Os01g38980.2	NA	calmodulin-binding protein, putative, expressed
MEbrown	Sobic.003G197200	Sobic.003G197200.1.p	PF14226,PF03171	PTHR10209,PTHR10209:SF103	KOG0143	1.14.17.4	K05933	GO:0055114,GO:0016491	AT2G19590.1	ACO1,ATACO1	ACC oxidase 1	LOC_Os01g39860.1	NA	1-aminocyclopropane-1-carboxylate oxidase protein, putative, expressed
MEbrown	Sobic.003G207900	Sobic.003G207900.2.p	PF01490	PTHR22950,PTHR22950:SF297	KOG1303		K15015		AT5G15240.1		Transmembrane amino acid transporter family protein	LOC_Os01g41420.1	NA	transmembrane amino acid transporter protein, putative, expressed
MEbrown	Sobic.003G209600	Sobic.003G209600.1.p	PF06888	PTHR20889,PTHR20889:SF3	KOG3120	3.6.1.1	K13248	GO:0016791,GO:0008152	AT4G29530.1		Pyridoxal phosphate phosphatase-related protein	LOC_Os01g41660.1	NA	phosphoethanolamine/phosphocholine phosphatase, putative, expressed
MEbrown	Sobic.003G213000	Sobic.003G213000.1.p	PF03083	PTHR10791,PTHR10791:SF62	KOG1623		K15382		AT5G62850.1	AtVEX1	Nodulin MtN3 family protein	LOC_Os01g42090.1	NA	nodulin MtN3 family protein, putative, expressed
MEbrown	Sobic.003G216300	Sobic.003G216300.1.p	PF01061,PF00005,PF08370	PTHR19241:SF264,PTHR19241		3.6.3.25		GO:0016020,GO:0005524,GO:0016887	AT1G15520.1	ABCG40,ATABCG40,ATPDR12,PDR12	pleiotropic drug resistance 12	LOC_Os01g42410.1	NA	pleiotropic drug resistance protein, putative, expressed
[truncated: 15,520 more rows]
